# Supplementary material for: Heterogeneous Lineages of DNA Transposons Encode a TET/JBP Dioxygenase in Fungi
Source: Biology (Basel). 2025 Dec 4;14(12):1741. doi: 10.3390/biology14121741 (PMC12730594; doi:10.3390/biology14121741)
Supplement: Supplementary file 1 [file biology-14-01741-s001.zip]

Archive with 6 entries (6 files):
- TablesS1.xlsx
- DataS1.fa
- DataS2.nwk.txt
- DataS3.nwk.txt
- DataS4.nwk.txt
- FigS.pdf
