# Supplementary material for: Heterogeneous Lineages of DNA Transposons Encode a TET/JBP Dioxygenase in Fungi
Source: Biology (Basel). 2025 Dec 4;14(12):1741. doi: 10.3390/biology14121741 (PMC12730594; doi:10.3390/biology14121741)
Supplement: Supplementary file 1 [file biology-14-01741-s001.zip › TablesS1.xlsx]

## Sheet: Table S1
Table S1. Fungal DNA transposons with TET/JBP dioxygenase genes
Phylum	Subphylum	Class	Order	Family	Species	Abbreviation	Genome assembly	TE name	TE superfamily	Consensus sequence	TET type	TET protein domain sequence (predicted)
Basidiomycota	Pucciniomycotina	Pucciniomycetes	Pucciniales	Pucciniaceae	Puccinia graminis	PG/PGr	Pgt_210	Zisupton-1_PGr*	KDZ/Dileera	GACCTTTGACCTCCCCTTTCCTACACTAGAGAAGTGCAGGAAGAAATGCATGTGAAGACCCCTCCAAAGTGCAAATCACCTGGTTTTAGATTGAATCCCGATTCCAATCCCAATCCCAATCCCGGATTGGGATTCCCCCCCAGATTCATTTCCAGAGTATGACATGGGAGCCCACACCGGTCATACTCCAAACAGTCCCTCAGTAGCTAAAGGCTACCGAAGCACAAGTTACTTCGACAAGTCCTGTCTATGTATTTATGTGACAACTATGTATGTGAAAGTATGCACTATCATACACTCACAAAAAAAAACCAGTCGCTGGTTGTGTCCTGTCTGGTTGGTACACTTACATAACCCGGTCTTTGTCTGTGTAGTAACTGGCTTTTAACCAGACAGAAA…	PU	AFCKAKFIPFSSMPSDELLGWEKLVCFFLSRTHYIAPVKNNGPHMGGTMWADGWRKCSKACEAFGRYCSVTRLVAMMRKSNYVAEDEAVAVREANDWISVHLQELAPGVFEDYRATLIKNNLPSMAHMEWPPSSYHALDFASFLTFTMYDFFNETHFDSDANNWTLVCWIPILNPRTSDKDDPILADDGFDMIGGQFTFRDFQVYLDLNKVIGVTMCVFRSKDHHHQTLAGSSPSDKYTRIGFSCQMSEAMSNAVVAYING
								Zisupton-2_PGr*	KDZ/Dileera	GACCTTTAGACCTAACTACTTTACACTAAGGAAGTGCAGTAAGAAATGCATGCGAATTCACTCCTGTAGTGCAGAATCGGTGGTTTGGGATACAATCCCGCTCCCAATCCCGATCCCGCAATCCCGCAACCTCCCACCCCTGAAAAAAAATTCAGAGTACAGCCCTCGAACCAGGGAGGCTCACACCGGGAGGACTCCAAAGCTAAACACTCAGTAAGACTTACCGACCTCACTAACTTCAATATGTATCTACATGCTTGGTGTAATAACTCATACCTTGTTCTGACACGCGCCTGACCCCCGCCCAGCATCCACTTTTTGTCCGCCCCGAACACGACTCCTTGGTAGACTCTTCAAAATTTGTCCATCCATCAGCCATGCAGCCATATGATCAATCCT…	PU	AFCKAKFLPFESMPSDELLGWQKLVCFFLSRTNYIAPVKNNGPHMGGTMWADGWRKCSKACEAFGRYCSVTRLVAMMRKSNYVAEDEAVAVREANDWISIHLQELAPGVFEDYRATLINNNLPSMAHMEWPPSSYHALDFASFLTFTMYDFFNESHFDSDANNWTLVCWIPIFNPRTSEEDDPILADNGFDMIGGQFTFRDFQVYLDLNKVLGVTMCVFRSKDHHHQTLAGSSPSDKYTRIGFSCQMSEAMTNAVVAYING
								hAT7-1_PGr	hAT/hAT7	CAACGGTGGGCCGCTACGCTACACTACGCTATTTGGCCACTACCTGTTAGCGTAGTGGCTTTTTTTTTTTCTAGAAATCCTGTAGTGTTAGTTCACGCTACACACCGCTGAGCTACCTGCCAGCGTAGCGTGAAATTTTTCCCTCAATTTTTTTTTAGTGTTAGCTTGAAATAATTGCCGCTAAACTAACCTGTAGTGTAACTTTTTCCAAGCTAACAAAATTTCCGCTAACCAACAGCGTAACTGTTGGTGCAGCTAACATGCAGCGTAACTAATCCCCAATTACGCTACACTACAGCAGCAGTTACGCTACAAAGGTAGTGTAACTGCTGCTGTAGTGTAGCGTAACTGCTTCTGTAGTGTAGCGTAACTGCCGCACAAGTGAGTGTGTCATGTGGG…	PU	VIAIMEFTPWDQLTETDKENLNFISTFLHQSKEFVNPVGSSTRSWGGKMWGIGWRKSQDFMQKFGRYIKAFPPSKMEKFDKLFQQSKLLGEILGDYYRGLSSGAFEHSQALMEHFNLPAFDSLSFGEKPSPNSCSPHLTFTTDNFFNPPHKDHNDISKWAFVMFIPIYSATGKLAGPESGYDIKGGPFVFPSFHTGISFDKQHGIVKMVWQANKYRHCTLPSFSPSGSKEFSRLGLSLQITTSIVNAVRKEAKGH
								hAT7-2_PGr	hAT/hAT7	CAACGGTGGGCCGCTACGCTACACTACGCTATTTGGCCACTACATGTTAGCGTAGTGGCTGTTTTTTTTTTCTGGAAATCCTGTAGTGTTAGTTCACGCTACACACCGCTGAGCTACCTGCCAGCGTAGCGTGAATTTTTTCCCACAATTTTTTTTTAGTGTTAGCTTGAAATAATTGCCGCTAAACTAACCAGTAGTGTAACTTTTTCCAAGCTAACAAAATTTCCGCTAACCAACAGCGTAACTGTTGGTCCAGCTAACATGTAGCGTAACTCATAGTAAATTAAGCTAAGTTACACTACACTACATATGTAGTTACGCTACGCTACAGTAGAAGTTACACTACATATGTAGCGTAGTGTAACTTATCCCTTGCCMAAATTGATGCACTCAGTGGGA…	PU	VIAFIDFIKFEDMSEQDKADLNLFTTFLHRSKKFISPVAVDSRSWGGLMWVIGWRKSSDGDQIVGRYIKKFETEDMEEFDEHFTESHKIADILGYHFKQMANTPFEENQDLMKKHNIPSFSALEFHDEKTESDCSPHLVFTTDHFYNAPHSDKEDISQFAFVMFIPTLSSDGSLALDPSSYDISSGPFVFPDHKFGINFDHQHGIVKMIWQANRYKHCTMPSTKSTAFTRLGMSAQINLRLSNACDRYKAGFY
								hAT7-3_PGr	hAT/hAT7	CAACGGTGGGCCGCTACGCTACACTACGCTATTTGGCCACTACCTGTTAGCGTAGTGGCTTTTTTTTTTTCTGGAAATCCTGTAGTGTTAGTTCACGCTACACACCGCTGAGCTAACTGCCAGCGTAGCGTGAAATTTTTCCCTCAATTTTTTTTTAGTGTTAGCTTGAAATAATTGCCGCTAAACTAACCAGTAGTGTAACTTTTTCCACGCTAACAAAATTTCCGCTAACCAACAGCGTAACTGTTGGTGCAGCTAACATGTAGCGTAACTAATCCCCAGTTACGCTAAACTACACTACACTACATATACAGTTACACTACAAAGTGTAGCGTAACTGCAGCTGTAGTGTAGCGTAACTACCTGTTAGCCATTGAGCGTGTCATGTGGGAATTGAAC…	PU	IIAIIEFTPWDKLTDAEKEDLDFLSTFLHKSKEFINPVSSSSRSWGGKMWAIGWRKSQDFLQMVGRYIKQFGPNKMEKYDNHFQQSSRIGRILGEHYKNLASGPFQHNHDLMNRYNLPSFDSLTFGEKPSPTSCSPHLTFTTNNFFNPPHKDHNDMSKWAFVIFLPTFSSTGHLASPESGYDVKGGPFVFPSYRTGINFDYQHGIVKMVWQANKYRHCTLPSSSSSTFSRLGLSLQINFSLVNTVSNINNGF
								hAT7-4_PGr	hAT/hAT7	CAACGGTGGGCCGCTACGCTACACTACGCTATTTGGCCACTACCTGTTAGCGTAGTGGCTTTTTTTTTTCTGGAAATCCTGTAGTGTTAGTTCACGCTACASACCKCTGAGCTAWCTGSCAGCGTAGCGTSAAATTTTTCCCTCAATTTTTTTTTAGTGTTAGCTTGAAATAATTGCCGCTAAACTAACCTGTAGTGTAACTTTTTCCAAGCTAACAAAATTTCCGCTAACCAACAGCGTAACTGWTGGTGCAGCTAACATGCAGCGTAACTAATCCCCAATTACGCTACACTACAGATCCAGTTACGCTACAGAGTGTAGCGTAACTGCTGCTGTAGTGTAGCGTAACTGCCTCACATGTGAGKGTGTCATGTGGGAATTGAACCCAKGACACAAAAG…	PU	VIAIMDFTPWDRLTETDKANLEFVSTFLHQTKEFVNPVSSSTRSWGGKMWGIGWRKSQDFLQIFGRYIKQFPPNKMEKYDTLFQKSKRVGEILGEYYKNLASGAFKNNQDLMKLFNLPSFDSLSFGEKPSPNSCSPHLTFTTNNFFNPPHKDHNDMSKWAFVMFIPIYSATGKLAGPDSGYDLKGGPFVFPSFHTGISFDKQHGIVKMIWQANKYRHCTLPYLSPSGSTEFTRLGLSLQITTSIVDAVKREAEGY
								hAT7-5_PGr	hAT/hAT7	CAGCGATGGGCAGATACGATACGGTACGTTACAAGCTGATGATTTGATACCGTAACTTTTTTTTGTTATCCCAATTTCAGCTTTTCAGTAACGTACCTCAATTTAGTAGTAATGTAACGTACTGTAACTTTAGTTTTAAATCATTTTTTTTCTTGTTGGGTAACGTACTAGAAATGTAGGATAATTTTTCTTGAGTAACGGTAACTTATCCTTTTGGGGTTACAGTACGTTCCTCGCCATTACCCAAGTTACCAGCTGAGTAACTTCTCTGTGAAATACTGTAAAAATCAACTTTCCTTGCCACATGCCAGAATTGAACTTGCAACTGAGCATGGACTGTCAGTGGTAGTCACCTACTTACCTGCTGGTCTATCTCACTCATGAAAACCTTTGCCATCA…	PU	LIALVEFIDVSDLSSTQRNDLDFLCLFLHQCKEFISPVASKSRKCGGIMWAVGWRKGYKELEILGRYRDQAAIDKNPNGFKNLMSGSNRAGKILWNTFHSFGDVAVEKNQAYMKRFNIPSIADNNFPENPNDKSPFGFASNLAFSSNGFYNHHHTDNGDLSDLPLAFALIIPTSKITGRIATKAEGYDVKNGHFIFRDMQLALNFKPDTICRMIFRAQEYVHGTLCPTEPSYFTKSGMALQVATRTSNACKNYINGD
								IS3EU-1_PGra*	IS3EU	TATGGAGGTACTGAACAGCCACTTTGGCCAAAAAAAATGAAAAATGAAAAACCCAATTTTCAAACAAATATGAGTGATTCCAACCGCCAAGTTGGCCAAGTGGATCTGACATGTATGTCATACACCCTGACAATACATCTCAAACATTCCAATACATACAAACTATGTGATAAGCTCCCTGGAGCCAAAGTACCTACCATCCTCAACGCATAACACATACACCACAGCTCTTTGACCGATGAATCAGCTGGCAACCGAGCTCAAGAAACACTCTTCTCACTAACTGCTGACCCTACCAGACCAACCACTTGACACACACCAACCACTCGACACACACCAACCACTCGACACACACCAACAACTCAACACCACCCCACCAGATCTTACTACATACACCAA…	PU	PHFILEYHSFQTSPSTPIFDKLCDVIQTLHAMARYRPHNKRNTKRLNGEMHLIGFRPGNDDGKSGGTYVRNTLTPAQTAEDDANWAKLQSHNDFLAGRMEALSRTAFLENQALMQEYGIPNWTQEEWTEMKNEDREHLKFAANVSVTYNDFYNQAHQDENDLNGWTYGIFAYIDKSTGRPIPPPSSELGHGFLFPRHAYLIDFVKSNGIVELVWQTTKFEHCTTPPPPSLSSQNDPERPWTHQGCSFQINRRLANVAKKLKDAT
								IS3EU-1B_PGr	IS3EU	TATGGAGGTACTGAGCAGCCATTTTGGCCAAAAAAAATGAAAACATGGGGATGAACCGCCAATTTGGCCAAACAACCGCCAAATGACGCCCCTGAACCGCCAGAATGGCCAAATTGAAAAATGAATCCAACCGCCAAATTGGCCACCCATGCTCCTGAGCCGCCATCATTGCCCCTGAACCGCCATGCATGGCACTGAACCGTCAAATTAGCCATCACTTTTGAAAAACGTCAAATACAGCCTGAAAATCATACAGGGCATGGCGCACTACAGAAGCCACATTCCCCACCTGTATCAGAAATGTAAACACATAGATTCTGTTCGCTCCATAGTGTTACCCGTTACTCGTTACACATAAGGACAAAACAAGCCTTGCATAAGTCACATCCAGACAACGAT…	PU	PHFILEYHSFQTSPSTPIFDKLCDVIQTLHAMARYRPHNKRNTKRLNGEMHLIGFRPGNDDGKSGGTYVRNTLTPAQTAEDDANWAKLQSHNDFLAGRMEALSRTAFLENQALMQEYGIPNWTQEEWTEMKNEDREHLKFAANVSVTYNDFYNQAHQDENDLNGWTYGIFAYIDKSTGRPIPPPSSELGHGFLFPRHAYLIDFVKSNGIVELVWQTTKFEHCTTPPPPSLSSQNDPERPWTHQGCSFQINRRLANVAKKLKDATP
								IS3EU-1C_PGr	IS3EU	TATGGAGGTACTGAGCAGCCATTTTGGCCAAAAAAAATGAAAACATGGGGATGAACCGCCAATTTGGCCAAACAACCGCCAAATGACGCCCCTGAACCGCCAGATTGGCCAAATTGAAAAATGAATCCAACCGCCAAATTGGCCACCCATGCTCCTGAGCCGCCATCATTGCCCCTGAGCCGCCATGCATGGCACTGAACCGCCAAATTAGCCATCAATTTTGAAAAAGGTCAAATACAGCCTGAAAATCATACAGGGCATGGCGCACTACAGAAGCCACATTCCCCACCCGTATCAGAAATGTAAACACATAGATTCTGTTCGTTCCATAGTGTTACCCGTTACTCGTTACACATAAGGACAAAACAAGCCTTGCATAAGTCACATCCAGACAACGAT…	PU	PHFILEYHSFQTSPSTPIFDKLCDVIQTLHAMARYRPHNKRNTQRLNGEMHLIGFRPGNDDGKSGGTYVRNTLTPAQTAEDDANWAKLQSHNDFLAGRMEALSRTAFLENQALMQEYGIPNWTQEEWTEMKNEDREHLKFAANVSVTYNDFYNQAHQDKNDLNGWTYGIFAYIDKSTGRPIPPPSSELGHGFLFPRHAYLIDFVKSNGIVELVWQTTKFEHCTTPPPPSLSSQNDPERPWTHQGCSFQINRRLANVAKKLKDATP
								IS3EU-2_PGr	IS3EU	TACGGAAGCCCAGGGGGGACASSTATCGAGCCACCGCTTGATTTTTGATTTTTGATTTTTGAGGCTTGATACAGMTGTACAGATCACCTGTACAACCGTCAACTCCTCCGAAATCCTGCCMCGAAACATATAACAACAAGTGTTCAATATAACACCTGTCATGTGAGAAGAGTACATCACTTCTATCGACAAGCAAGCTTACCAGACAGCCACATCCAGCATTCAGCATTAGCACGCTCGTTCATCTCCGCACCCCKACTCTATCTTTAATCCCAAAAAAATGGAAGATATCACCACTTCTGATGTAACTGAAACATCAGGTGATGATGATACATTGGATCCTGATTCGGACTTAGAAAAAAATTCAATACCATCAACCCCCCCTTCTGAAGATGATTT…	PU	ILFMAQFHELDEEDPVVNGLSEIIRDLHMMGKNRYPIRPKNLISGTMKGIGFRGGMEGDHSAGTYARVSKIKEEARQRDEALWDKLPAHNLFLCDRLRHFSQQAFENNVSLLERFGLPSWSDSEWTEFANDDTRAFTNAIVTNNNFVNEPHKDDDENEFSYGIFSYINPENGQPICPITSASGHAIRFPEFNCEIDFGTSPGIIEVIWATNRVVHHTTSPSSPLRTTKQMTHFGSSFQTGKTLIERAVILDELPP
								IS3EU-4_PGr	IS3EU	TATGGAGGCACTGACGTGCCACAATAGCCAAAAAAAATCAAAATATGGTGATATACCGCCACTTTGGCCAAGTAACCGCCAAATATTGCTCCTGTACCGCCAGAGTGGCCAAATTAAAAAATGATCTGAACTGCCATGTTGGCCACTCACGCCCCTGAGCCGCCATCATTGCCCCTGAGCCGCCATGCATGGCACTGAAGATCCACATTAGCCAAAAAAGTTCATAACCAAAAAACAGGTGCCTACGAAACGACATTTCAGCCAGAAGAATACAAGTGTACAGTCTCAATGTGTGATGGCAACCTTCCACCAACATCTAACCATGTATTTGAGTACATCCATACAATCACCCAGACCCAGACCCACACATCGCCCACAAATAATTTTTTCATCCAAGTA…	PU	IIAIIEFTKFSDLTEADREELNFVSTFLRKTTRFISNVKSKQRAWGGKMWGIGWRKSSDEDQIAGRYIKAFEAVHAQAYHDLFSLSGRVGQIVGRNFKKLAEIPFGSNRDLMAEHGLPSLAALEYGEDLTESDCAPHLTFTTDGFFNPPHTDDEDVSKYAFVMFLPTHTKDGSLATDEDSYDITSGPFIFPDHKFGINFDHQFGVVKMIWQANKYKHCTMPSSHSSRFTRLGMSVQINLGLKNACVAYQQGK
								IS3EU-4B_PGr	IS3EU	TATGGAGGCACTGACGTGCCACAATAGCCAAAAAAAATCAAAATATGGTGATATACCGCCACTTTGGCCAAGTAACCGCCAAATATTGCTCCTGTACTGCCAGAGTGGCCAAATTAAAAAATGATCTGAACTGCCATGTTGGCCACTCACGCCCCTGAGCCGCCATCATTGCCCCTGAGCCGCCATGCATGGCACTGAAGATCCACATTAGCCAAAAAAGTTCATAGCCAAAAAACAGGTGCCTACGAAACGACATTTCAGCCAGAAGAATACAAGTGTACAGTCTCAATGTGTGATGGCAACCTTCCACCAACATCTAACCATGTATTTGAGTACATCCATACAATCACCCAGACCCAGACCCACACATCGCCCACAAATAATTTTTTCATCCAAGTA…	PU	IIAIIEFTKFSDLTQADREELNFVSTFLRKTTKFISYVKSKQRAWGGKMWGIGWRKSSDEDQIAGRYIKAFEAVNAQAYHDLFSLSGRVGEIVGRNFKKLAEIPFGSNRELMAEHGLPSLAALEYGEELTESDCAPHLTFTTNGFFNPPHTDDEDVSKYAFVMFLPTHTKDGSLATDEDSYDITSGPFIFPDHKFGINFDHQFGVVKMIWQANKYKHCTMPSSQSSRFTRLGMSVQINLGLKNACVKYQEGR
								IS3EU-5_PGr	IS3EU	TACGGAAGCCCACAGACGACACCAACCGCGCCATCGCGCCATCGCGCCATTCCATTTTTTTTTTTGAAAATTTCAAAAGTCAAAATCGCACTTGTACATATTTGAAAAAAAAAATTTGTTCATGATGTCTCACACACAAATCAAAAATGCAATAAAAAAAAATTTAGCCTCCAACATCTTCTGAATTAACACCCAACCGCAAAAAACCACCCATCCAAGGGTGTTTTTTTTCATACCTCGAGCTGTCCCCATAGCATGTACACACTCCAATGACCCACATAGTCCACTCGATGTTGGACAGGTATGCCAGTGGACCAACCATCACACCGTTTCACCCCTCATCAATCAACATCAATCATTCATACCAATACCATCAAAACAACAAGATTCTAACGTTAC…	PU	FIAYIHFTPSEELSQQDKEDLHYVTTFLHQSRKFVNVIQLPQKIYRGNMWTIGWRKPQTEGEMAGRYIDTPGIKKNFFAYLDHLGDGVSASSIIHRLFYSITDAAVNAANKLLTSLGMPHYSDANLNNDNLDHKFASNLAFTRDEFSNKPHCDDDAGATAFLLLTNINKKDGSIALNSHLDPTFIGPFFVFPDHKVAIDLRKLNGICRVVFDAGQFEHCTHNNQPAHSTLTPFGFSLQISQSCVDAFRRIFSGY
								IS3EU-6_PGr	IS3EU	TATGGAGGCATGAGCGTGCCATTTTGGCCACAAATAATCCATTTTGAAATTTTAATTTTCATGCAGCATACAGGAGCCAACTTGGCCAATACAGTGAGATACAGGTAATATACATGCCCACCGGCAATACTCCACTATGTTTCATCCAACCCCCCCACACCCATACCATACAAAGTTACGTGTTGTAAAGCTATCCACCCACACCAATACCATACAACCAACGAAATAACCATCCCAGTAACACTACATCCAATCGGCCTATTGTACCTCTCCAACACTATGCGTATCACTCTTCAAAATTTCGGCCACGAGTTCCAAAGCATTGTTACCGAATTAATTAATGCTGGCCATAATGATAACGAAATCAGACAATTCCTCCAGGAAAATCACTCGATCATT…	PU	LVGIFQFTPFSKMTPDQREDLDFLAGFFHSHKKYVNPVSNFNSACLGGKMNMLGWRKCMKPNERAGLFLSQAKINKDVHGFTSVVRRGHQAGVIIGKSFKDLADNAFAKNHDIMVEYDMPSFGDATLDDLEVNNFSAASSLSYTYGGFYNSPHTDDQDVSEFAYVQWIPTFAKTGKVATHAEGFNVVGGEFVFPDCRFGLGFENLDGVARMVWRSTDYKHFTMFSQPNSTFNRLAFSLQLNKKTVNVFKNIKTQE
								IS3EU-7_PGr	IS3EU	TACGGAAGCCCAGGTACGACAGGATCGTGCCAGGACCTAAACGTTTATTTCTCAGATTCTAAATCCGGTTTTGCTGGTTCCAAACCCCGCGACTTCGCAATTTCAAAAAAACAAAAACTAATGGACCGCTGTTTCACAAACTGTCTGCAACACGTTTTACTTTTTTTCGGTCAAAACAACACGCGCATCCATTTTGCATCAACTGAKTGTATCGAATGCTGATATGCTTCAGATTGGCGAATCTAAGCAGCTCTTGCTTGCTATAGATCAATGTATCATTTTCCTTGGGATGGTCAAATCCAAAGGGCTCTTGTGGGCTATGGCTGGGTTCAGGTTTCCAGCGTACGAAATATGCATCAAATGTGCCGTCAATTCCAAACAACTTGCGTCCACCATGAA…	PU	TLFFLEFHPLNPTDPSKEAVVKKLGEIISNLYFMGNNRQDIHPRTMETGIMKGVGFRPGSDRGSTAGTYARRTNLSQKILEQDNYCWDQLGDHNQFLCNRVRHFSKQSFKDNAEIIESFGIPSWSNSEWNDFEQETNGIFSSAITTHSDFSNEPHMDEDSNPWTYGLFSYINRSTGKPVLPPSSVPGHAFRFPDFNCQIDFGMSPGIIELLWASNSLKHHTLHPPPSLKSTAEITHSGTSFQICKRLVDRAIKLKEKS
								IS3EU-8_PGr	IS3EU	TATGGAGGCCCTGGAGCGACATCCTGGACAAAATATCCGAAAWTGTGGTGAGACCATGCCAAACAGGCCAATCCAAGTGCCAAAGTAGCCAACCCAAGCGCCAAAGTAGCCGGGGCAGCGCCAGATGGCCAGGCAAACTAGCCAAATAGTTCTGGCGCTACCCATCGGCAAAATAGACAAACAGAATGTGGATTTGACTCCAGCAAACCCAGGTATCAAGCTCCTGCCAGCTCGAGTGCAAGCGCTGGCTACCAGAAAGTCTTGGACTTGAACTAAGGTCGGGCTCGAGAATCTCGCTTCCCGCTTCCGATKAATTTTTGACCGATGAGATTGTCTCGGTCCAAGAGGAAGCTCTTGGACCAGTAACCAGTACTGTCTTCATCGGTCCAAGAAGGAAAT…	PU	VLFLVQFHPHDSSDPTFNHLSELIEDLYIMSNHRSNLKNKNKISGRMSGIGFRGGYEKGKSAGSYAVRKDLKPSQLELETNLQNKLPRHNQFIADRFRHFSEEAVAKNKQAMKEFGIPSWSDEAWESYKNDPTPLCSNVIVTSNDFSNKPHCDKDKNIFTYGIFSYIDRSTGTPILPPSSTRGHGIRFPDYDCNINFGTTPGIIEVLWKSNDICHHTIGPPEELKSTKKSTHFGCSFQISHRLVARALKLKCLP
								IS3EU-9_PGr	IS3EU	TATGGAGGCACTGGCGTGCCAAATGCGCCAGAAAAATCGCAAAACCAAAATTTATGCCCCTGAATTGCCAAACGAGCCAAAAAAAAAAAGAAATCAAAATACACATTGAATTTTTCGAGATAATGCCCCTGACATTCAAGACTTGCCGGAGTGTACTGAATGGCACGGGGTGCCAAACATGGCACAAAGATGAAACATTGGCCGTCCATGTCTCACAGCTTCAACAATTCCACGTCTCATCCACCCCCTGCAGCCATACAACAAGTATAGGTCCCAGACATATAGACAGTCAGAGGATGCTGCTGCTCGAGGCATGGGTGACCAACATGAACATCAGTTATAAGGCACATAATTGTAATTTATAACACATCCCACTGCGGCCAACCAGTGTTCCCCAAG…	PU	AFCKVKFIPFSSMTSVDFQGWEKLVCFFLDRTNYVSKVEINGALMGGDMWADGWRKCSKKGEAFGRYCAVEQLARMMLLANYNPINEAAALREANNFISLQLQHLAPGVFEEYRKVLINNKLPSMAHIEYQSEYDALDFSSFLTFTMNDFFNEPHIDGDANCWTLVCWIPIFNPHHSGNEDRILADEHFDMEGGQFTFREFQVYLDLNEVNGVTVCVFRSTDHIHQTLPGSSPSKKYNRIGFSCQMSQKMTAAVVSYISGR
								IS3EU-10_PGr	IS3EU	TACGGAAGCCCTGGACCGACASGATCGCGCCAKCAATTTTTGCCACCGAWTCGAGTTTTGGACTTCGTGTTTCAAACTAGGTAGCCGAAGTCCTCAGATTCTCTTTTCCCATCGAGTTCTGTATCGACCGATGACCTCCCAGCCAACCCCATAGCACAAAAAAAAACCAAGGCCCGGTCAATTGACTCATCTGGACCCGGCCCACAACTTTGCTTGCAGCAGCGGCCCCGAAGTCGCGACTCTTSGATTCCGACTGCTGCTCTTGACTACWTGGGGAATTGAACCTCAGTCGCCACTCTCACCAAGAKTGGTTGGCTCGAACCCGAAGTTACACTCCCGACCACCTCCACACCAATACCTACGTCTTCWTCCATCKCGATCSTTCTTCAATCWGGCCAM…	PU	VGGLVRFTKFSDIDESLLKQFEGFSMHLIAQSKYLYANGINGNTLGGTMFNAGWRKAYTKNEILGISAAVPKIAGNEEHYSLLQEQMKDHEAFLATRFSNLSQYLYETLRSRHKDLKLPSISSTSFAEVNDFSFASHLSFTFNNFHNKPHCDRDSSTYTFGLWLPINVQDGSLVTDNLNVEGGNFLFPDDNFGLNFAGFDGIVEMVWKADKFSHRTEISTSQSDHSRLGVSCEIPSTSLQTITRLQNLY
								IS3EU-11_PGr	IS3EU	TACGGAAGCTCAGGGGGGACACAGATCGCGCCAGCGCCAAATCGCGCCACCCTGACTGATCCCCCCCGAACTCGCTCATGCAACCGAGGGATTTTTTTTACTCACCGGGGATTTTTTTTCCTACTCATGCACCGAGGATTTTTTTTTCTTGTACATAAACTTTATTTTTTTTCTCACCTTCTCATGCATATGCACATGTAAACTTGTAAATAAATTTCTCTCACTTATGCCATGTATGTACATATGTAAACTTGAAAAAAATTCCTCTCACGGATGCAAGGACTACATGTACATGTGTGCAACTCATGTAAATAATAAGTAATGTAGGGAAATAAAATCCTTTTATTCGATCTCTCCACTGCTCCTTATTGAAAATTCAGAGAAACATCTTTTGTTCTA…	PU	FIAYIEFTSSADLTTEDGPHKLSTIQLENLSFLSHFLFQCRNYISTVQSVPKIFRGYMWTIGWRKSQTEGEMAGRYVDTGKISSDTFYYMENLMEAFRAGDIIHDLFHSIADTAVLGMKTLLKDCNLPGFNHLNLGNTPVDTDMASNLAFTMNEFSNRPHNDSDVSKHAFLFLTNVDKNTGEIQLNSHLDPSFQGPFFVFPDHQVAVDLRKLDGICRIVFAAGEFRHCTHNNQPTHKKLTSMGFSLQITKSCVDAFKKICNGFY
								EnSpm-1_PGr	CMCT/EnSpm	CACCACGGATGTTTCCGAGGCACTTGCATGCGAGTGCCTTCTTGTAATTTAATGAATACTTTGGTCTGAACCTGAGCGCATGAGAGGTGCAACTTTGGCCAGATTTTGGTCAACCTGGTCCCAACATCAGTTGATTTCGGGTGCAACTCAGCCATGAGTCTTGCATAACTTAGCCTTAAACCTTGATCATACCAAGGTTTGGCCTGTGTGAACTCCTATGCAATACTCAAGCAATATAATMAAGAGCCCTCTACATATTGTGATWAGCTCATATTCTTAGTTATACCTCACATMCCCAATCGATATAAGTATGAAGACTGACCTCATCAGAAAATTCACAACAATACTGCTGTGCTGGTTGTTTGTCTTGAGTAGTACCAACMACCGAACCAGCAAGAA…	PU	PFCKVKYVPFDTMSAEELQGWEKLVCHFFDRTNYVAAVKNNGPQMDGSMWADGWRKGSKKESFGRYCSVGKLVKMMLLANYNPQDEAASIKEASDFISIQLQHLAPGVFEKYRETLIENNLPSMSHMEYPLPYDALDFASFLTFTMFDFHNGPHCDTDANHWTLVCWIPIFNPRNCSEDDPILADDDFDMLGGQFTFRDFQVCLDLXHVLGVALCVFRSRDYTHQTLPGASPSGKYTRIGFSCQMSEAMSNAVVAHINGT
								EnSpm-2_PGr**	CMCT/EnSpm	CACCAGGGGAGCTTTGGGGGCACTCCCCAGGGAGTGCCATATCTGAATTCTGCAATTGTTTTTGTCTGAAGTGCATTGGATGTTATCACAATGTTTTGCTGAACTATTTCATTATTGAACAAGAACTGTAGAAAAAGATGTTTGTGAAATGATACGTAACTATTTAGAGTTAACTATTACTTATGCTAGTTAAATTCATGCTGAAGTCTTGTTCAAGTCCGTCTTAATCTTATACAAATTTTGATATTGCTCCTTACAGCTTCTGTAAACATTGAAAGCATGTTTTTACATTGAGGATGGCTCATTTTCGACACAGTTACCAGTATAACACCTGTAAAGGAACTGCTTATATTGGGACAGAATTACAAACCTGTTTATCCCCAATGGGAATAAAAGCTA…	PU	PFCMAAWYPFETMAANEKKGWEQFVLHLLSRIDYVAQVNTNGPQQDGTMWADGWRKCSKNTEHFGRFCCVESLRKQMKLLNFDPDDQKARLLQAGEWISSHLKDFAPVVHDNYHQLLTINQYPSMNHTEYGQPYTTSDFASFLTFTMFDFHNLPHNDNDVNDWTLVGWIPIFNPKKSDNPQILADQDFDMIGGQFSFRDFQICLDLTKTLGVTLCVFRSKDFRHQTLPGASPSGKYTRIGFSCQINQSMASAVTAYLQGN
								EnSpm-4_PGr**	CMCT/EnSpm	CACCAGGGGAGTTTGCTCAGCACCTGCTTTCAAGTGCCATCAGTGAACTCGGTCATAGATCTGGTTGGAAGCTTGTTACAACACATGTTGATATGTACGGAAGATATGTACCACAACCTGGTTACAAGACATGTTGATGTGTACCACAACTTCTATTGGATATATCATAGAATACATGTGTAGAATGTACCCCAGACCTATGCTGAAACCAAGTTCAACTTGACAGCAAACAGTGCTTTATCCCAAGCTTTGACCAAGCTTGCAGTATCTTGACCGATATGATTTCCCACCTGGTTGTGAGGCACTATCTCGGTAAGATACTCTGAATTTTTTTTTTTCAAGAGCCCACTAGATATGAGAAAGCTTGTGAGTTAAACCAGCCCTCGCCAATGCCTATAT…	PU	AFCKFKTTPFSSMSSEELQGWEKLVCFFLQQTEYVAPVKNNGPSMGGIMWACGWRKSSKKKEGFGRYCSVERLAAMIRRSQFNAKDEASAFEEANKWIATHLEQLAPRAFKEYREALIDGQLPSMAHMEYPSPYTMFDFASFFTFTMYNFYNEPHKDTDVNNWTLVCWIPIFNPQNCKDDNPILADEGFDMIGGQFTFRDFQVYIDLNEVVGVTMCVFRSQEEVHQTLDGASPSDKYTRIGFSCQMSQKMSKAVVEYINSD
								EnSpm-5_PGr**	CMCT/EnSpm	CACCAGGGATGTCTTCAAGGCACTTGCATGCGAGTGCCTTCTCTTAACTTGATGGCACATTTGGTTTGGACCCCAGGGCATGTTTGTTGTAAGTGATCAGTAATTTTTGCCCAATTTGGGACAACCCAGTACCAACTTCAGATTAACTTTTGAGCAACTCAACTGTAACTCAGTTGTAACTTAGCTGCAACCTCGTATGATCTCAACCCTCACATTTTTTTCACATCCTACTCAAATCTATACCAAGAACAACAGGAGCCCTCTTCCACAATCAAATCACATTCAAGGTTTGACCTCAAAAATCAGAGTTGATGTAGAGAAGTTGTCTAGTTTAACCTGAAAATGCAATTTTCAATCACACATCTTTGCACATCCTTTTTCTCAGCAAAATTTCAACAC…	PU	PAFCKVKYVPFASMSPEQIQGWEKLVCHFFDRTNYVEAVKNNGPQMAGDMWADGWRKCSKKESFGRYCSVGKLVKMMRRANYNPRDEATSIKEASDFIAIQLQHLAPGVFESYRETLISNNLPSMAHMEYPLPYDALDFASFLTFTMYNFHNGPHKDSDANNWTLVCWIPIFNPRTASDDDPILADEGFDMLGGQFTFRKLQLCLDLHHVLGVTLCVFKSNSHTHQTLPGASPSDRYTRIGFSCQMSEAMTHAVVAYINGTA
								EnSpm-6_PGr	CMCT/EnSpm	CACCAGGGGAAATTCCATGGCACTGGSTTTCCAGTGACTGCTAGTCTCACCTAAGTCACCATGAAAGACTCAATTTTTTTCTTGAAAATCACTGGTAGGATCATGAAAGAAAAATAGCCTCACAATAAAGTCACAAGGTTTTACCCTAAGTGTATTACTAATTTCCCAGAAAAGATTGTGAATGTCCTTTTAAATTCCCTGTTACCAACACATATTTGTCCATCGAAAAMCTTCTTCTTCTGATATTGATGGCTTCAACGTTTTTCTTATTTCTTAATWTGAATCAAAATCAAATCAGGTGTGGCTCTTCTTTTTGGGTTTGTAGMCCCTGCAGAAATATAATCAGAGCCTCCCAGAATAAATCCCAAAACGTTTAAATTTATAATTTCTCTTTCTAAA…	PU	LGLFVKQTKWSEMASYEIEDIEFLTTTLVQLGRFYKDQKNSSFLDGIMKGFGWRKGYGLNGEHCGTYTPSNIETEEDYXLWKSLLLRLXRVDSIISQRFKKLAPGLFESSVKKMSSARSPSFSSSEFHQSSPLAYASNLTATWGEFYNQAHIDNDVNSISYGGWCGISQETGKPASKADGFDVKYGQFFLPGISTVVDFNAIDGWTDLFWASNYLYHQTVQSERPTDSPFTRFAFSVQINKTFYDACLTLLKEPH
								EnSpm-7_PGr	CMCT/EnSpm	CACCACGGGAGTTTGCTCGGCACCTGCTTACAAGTGCCATCGTGGAACTTCGTCATAGATCTGGTTAGATGTCTGTTAGATGCTGGTTAGAATATGTGTGGATGTTTACGACAACTTGTCCTGATATAACCCAGAATGACAGTTGATGTATTGTGTAATGCATGWGTAGAATGCACATTATGACAATGCTGAAACTAAGTTCAACTTAACAATACACAGTTGGTGAACCAAATCTTTGGCCTAATATCTTGGCTATTATCAACTGTGATATGGATGTGGACCATGGCCTTGGGAATTTTCTCAGTTCAACGGGCTACTAGTTAAAAGGTAGCGTGTGAGTCAAACAAGCCCTTGCCAATCCTTATATCATTCCCATGTAAGAACAGCTTACAAAGTTAG…	PU	AFCKFKTTPFSSMSSEELQGWEKLVCFFLQQTEYVAPVKNNGPSMGGLMWACGWRKSSKKKEGFGRYCSVERLAAMIRRSQFNAKDEASAFEEANKWIATHLEQLAPRAFKEYREALIDGQLPSMAHMEYPSPYTMFDFASFFTFTMYNFYNEPHKDTDVNNWTLVCWIPIFNPRNCKDNDPILADEGFDMIGGQFTFRDFQVYIDLNEVVGVTMCVFRSQEEVHQTLDGASPSDKYTRIGFSCQMSQKMSNAVVEYINSH
								EnSpm-8_PGr	CMCT/EnSpm	CACCAGGAAAAAAAATTAGGAACCTTTATGGAGGTGCCTTCACCTATCTCTGATCTATCCGCAGTATATCCACACTGTATCTAGAATGTATCCCAACCTTTTACATCATTTATCAACTTATTATGATTTTTTTCATATTTCATATAATTCCTTCACAGTTGAAGTAGTTCCAAATATTCAACCAGTCATCTTTTTGGTTGGTAAGTCAAGTCATTAAAACCATAAAGAAAGACAACATTCACATGAAAATCATCAGCTATATCCATATAAGTAGATCAAACAATGGAACACCAAATTCTCTTACAAGTAAATCAATTTTATCCTTATCATAAAACATGTTAATTGATTCATATTATTTTTATTGTAATACTACTAATTTTAATCCTAATATATATATAT…	PU	PHFILERHPFDIKPPTHEFQELSNVIKTLYQMAQNRPTNTMNTKRLGGEMRMIGFRCASDRGKRGGTYVRNDLTPEEEAKDDQLWEKLQSHNDFLARRMESLCSSAYQENQSIMCDYGIPNWSQEEWSEMRKEEDVEYKFASNVSVTFDNFYNKAHQDEGDLNGWTYGIFSFIDRTTGEPIPPPHNKEGHGFLFPRHPYLIDFVHSNGIVELVWQTTQFEHRTTKTPPFLPQPHNRSWTHFGCSFQINKKLANVALDLKGQSQ
								EnSpm-9_PGr	CMCT/EnSpm	CACCAGGAAAAAAGATGAGGAACCCACTATTGGGTGGTTCAGCTTATCCCAGCCCCATCCTTGATATATCAATGACTGTATTTATGCCCTATGCCTGTCCTATTCATTACTTAATTTGTATCTCCATTACCCAGGTATCCCAATTGAACTATTGTGTATTTCAGAAGCATTATATATGCAGCTCAAACATTTGGTCAGAATGAATAAAAATGATTGAGATTGAGGAAATTCCAAGGTGTGAACACAATCATTTTCAAAATTAATAATCAATTCTTTCTCAAAATTATCATAATTATAGATCACAAGATGTAAATAGTGATTTTTTGGTAAAATTTTTATTGGTGTGTGGGAGATTTTTCTTTTCACTTAGCCAGATCGCCAGGCAAAATTTATTGATTC…	PU	PHFIFETHSFDVSPPTPTFTKLCEVIETLHAMAKYRPCNKRNANRLNGEMHLIGFRPGNDRGKSAGTYARRTDLTPAQSAHDDTLWAKLQSFNKFLSQRMEAISHSAYQQNKELMNKRGIPNWSQEEWAEMRKEDQVEFQFASNVSVTXNDFYNKPHQDKKDINGWTYGIFAYVDLETGKPIPPPSTELGHGFLFPRHAYLIDFVKSSGIMELVWQTTKFEHCTTMPPPSLRXQKGRTWTHQGCSFQINKXLAKVAQELKDASP
								ESTA-1_PGr	CMCT/ESTA	CACCACAGATTGGTATTTTTTATTTGACCACGTTGACCCCGCAGCGGGGCAAAGATTGGGTTGGCGCAGGTCAGCCATGACCTGCCCGCCCTAGATTCCAGGTGGGGAGCAAGCCGATGTCAATCCATGGTCCGCCGAACCCTAGGACATCCTGGTTGACTTGGAGGTCAAGCCAACCATGCTCACGCCAGGCCCGTCAGCATGGTTGGCTTGACCTCCAAGTCAACCAGGGTGGTACAGCTGACCCGACCGACCTCAGCTTGCCACTGAGGGCAAGCAGACGAGGACAACTGGTGAAGCTGTCGTGAATGCAAGGCATCCATCACCAGCGGCCGAGGGTGGCTGATCAGGCATTCATCACCACCCTCATTGTTCAGGTCGGATACAGCGAAGTCTGAC…	PU	VVAVIQFTPINELSAIEREEINFVTTFLHQSKKFVNPTGPSRTWGGRMWGIGWRKCMKALELFGRYIKLVARQSRTEYFALAMKSFRVSNILGRMFKNFADIPFESNRDLMETNGIPSFASAKFNDSLSKLDCAPHITFTSNGFFNPPHFDKGDASEYAFALFVPTNSSDGTLADPSSGYNVSGGRFVFPDYRFYIDFKQKGIVKLLWPAKNVKHCTLPAVEPKGFRRMAMSLQITKKALNTCRDIKNGK
								Harbinger-23_PGr	Harbinger/PHISTA	GGGGGTATCAAATATAGCAAATCCACCTTTGCAAACCCGTCAATTATTTTTTTGAAATCCACGATTATTAATTGACGGGTTTCCAAAATCCACCTCCATCAACCCCAACGGGTTTTGAACAAAAAAACACACATCTTTTCACCCAAACCAGTCAATTAAAATATCCCATTTGTTTCAACTCATATCACCGCCAATTTTCACTTGCACCGCCAAACTTCACCTCATCAGCACCGATCATCCCACCACCAAACTGATCATCTGACCACCAAACTTCACATCATCAGCACCAATCATCCCACCACCAACTCATCATCTTCAACACCAAGATCGCCTCCACTCAAGTCCTCAAAAGCAATCATGCCCAAAGTATCTCGAAGAAAGAAAATAATCGAAGCATCC…	PU	IIAVVKFRPFNTMDEETKSQYQKVAHHLIQQTRFQNPNKINGPALSGKMFSLGWRKGFEKDTIIGVTGIAEKVSRDPEGYEELQSQVDDVSRFVGQQFEALSRPIYQEVKRQHNAIGAPGLTPLFTSAPGDFTCHLSYTFDNFSNKPHTDRDSSPYTFVTWLPIDKTTGDLIEDDLDGYGGEFVFPRHGFGIDFSGFKGVVECAWRARHIHHLTVPSTTPDSSPHARLGYSVQLPTKTKEVIQKKQKGH
								Harbinger-23B_PGr	Harbinger/PHISTA	GGGGGTATCAAATATAGCAAATCCACCTTTGCAAACCCGTCAATTATTTTTTTGAAATCCACGATTATTAATTGACGGGTTTCCAAAATCCACCTCCATCAACCCCAACGGGTTTTGAACAAAAAAACACACATCTTTTCACCCAAACCAGTCAATTAAAATATCCCATTTGTTTCAACTCATATCGCCGCCAATTTTCACTTGCACCGCCAAACCTCACCTCATCAGCACCGATCATCCCACCACCAAACTGATCATCTGACCACCAAACTGATCGTCTGACCGCCAAACTTCACATCATCAGCACCAATCATCCCACCACCAACTCATCATCATCAACACCAAGATCGCCTCCACTCAAGTCCTCAAAAGCAATCATGCCCAAAGTATCTCGAAGAA…	PU	IIAVVKFRPFNTMDEETKSQYQKVAHHLIQQTRFQNPNKINGPALSGKMFSLGWRKGFEKDTIIGVTGIAEKVSRDPEGYEELQSQVDDVSRFVGQQFEALSRPIYQEVKRQHNSIGAPGLTPLFTSAPGDFTCHLSYTFDNFSNKPHTDRDSSPYTFVTWLPIDKTTGDLIEDDLDGYGGEFVFPRHGFGIDFSGFKGVVECAWRARHIHHLTVPSTTPDSSPHARLGYSVQLPTKTKEVIQKNQKGD
								Harbinger-23C_PGr	Harbinger/PHISTA	GGGGGTATCAAATATAGCAAATCCACCTTTGCAAACCCGTCAATTATTTTTTTGAAATCCACGATTATTAATTGACGGGTTTCCAAAATCCACCTCCATCAACCCCAACGGGTTTTGAACAAAAAAACACACATCTTTTCACCCAAACCAGTCAATTAAAATATCCCATTTGTTTCAACTCATATCACCGCCAATTTTCACTTGCACCGCCAAACTTCACCTCATCAGCACCGATCATCCCACCACCAAACTGATCATCTGACCACCAAACTTCACATCATCAGCACCAATCATCCCACCACCAACTCATCATCATCAACACCAAGATCGCCTCCACTCAAGTCCTCAAAAGCAATCATGCCCAAAGTATCTCGAAGAAAGAAAATAATCGAAGCATCC…	PU	IIAVVKFRPFNTMDEETKSQYQKVAHHLIQQTRFQNPNKINGPALSGKMFSLGWRKGFEKDTIIGVTGIAEKVSRDPEGYEELQSQVDDVSRFVGQQFEALSRPIYQEVKRQHNAIGAPGLTPLFTSAPGDFTCHLSYTFDNFSNKPHTDRDSSPYTFVTWLPIDKTTGDLIEDDLDGYGGEFVFPRHGFGIDFSGFKGVVECAWRARHIHHLTVPSTTPDSSPHARLGYSVQLPTKTKEVIQKNQKGD
								Harbinger-23D_PGr	Harbinger/PHISTA	GGGGGTATCAAATATAGCAAATCCACCTTTGCAAACCCGTCAATTATTTTTTTGAAATCCACGATTATTAATTGACGGGTTTCCAAAATCCACCTCCATCAACCCCAACGGGTTTTGAACAAAAAAACACACATCTTTTCACCCAAACCAGTCAATTAAAATATCCCATTTGTTTCAACTCATATCACCGCCAATTTTCACTTGCACCGCCAAACCTCACCTCATCAGCACCGATCATCCCACCACCAAACTGATCATCTGACCACATCATCAGCACCAATCATCCCACCACCAACTCATCATCATCAACACCAAGATCGCCTCCACTCAAGTCCTCAAAAGCAATCATGCCCAAAGTATCTCGAAGAAAGAAAATAATCGAAGCATCCAATGTTGCTG…	PU	IIAVVKFRPFNTMDEETKSQYQKVAHHLIQQTRFQNPNKINGPALSGKMFSLGWRKGFEKDTIIGVTGIAEKVARDPEGYKELQSQVDDVSRFVGQQFEALSRPIYQDIKRQHNTIGAPGLTPLFTSAPGDFTCHLSYTFDNFSNKPHTDRDSSPYTFVTWLPIDKTTGDLIEDDLDGYGGEFVFPRHGFGIDFSGFKGVVECAWRARHIHYLTVPSTTPDSSPHARLGYSVQLPNKTKEVIQKNQKGD
								Helitron-2_PGr	Helitron/Helitron1	TCCAAGTATATTAAATCCAGTGATTTGTACAAAAAAAATTCAAGGGTTTCCCCCTTCACAATTTCATAGCAACACCATTAGAGGCCTCTTGAGTGGGGCCCCAAAAAAACTTCAAGGGTTTACCCTTTACAATATCATGGAAACACCATCAGAGGTCTCCCCATCACCCATCCTGGATCTAAACAGACTGTGAAATCAATCAAGAAACACGTCCCAGCCCCCCAACCTCAGCACAGCTGAAGCACTTGGGCTCAGTGTCCAGCCTATGTCAGAGCATAGGTCAAAAACACTGGACATGAAGGCCCCCAGCAGCATCAAGTGACACACGCAAGTGGGGGGCCAGCGCGTTGACCCCCAAACTGCCCAAGTGGGAAAGCGGGGGGTAGGAGTCCTCTGACC…	PU	KVIALIEFTRWDQLTGAGLEDLGQVTRFLYAAKQFVNAVDSETRSWGGKMFAIGWRKAMVAFQLLGLYRNKEAIAKSPSTYDALMRKSCKISNILGRLFRRLANVAFANNQELMNDYSIPSIGHLAFNMPIKDDDCSPNLTFTTDRFFNAPHRDEEDLSDFAFGLFVPVNKNDWSPSNSNGPPELDGGQFVFPDYRCGIDFSQHDGFVKVVWRAKEVRHCTLHSINNPAQDQLGMSLQINKKIATASRDTQNGTI
								Helitron-3_PGr	Helitron/Helitron1	TCCAAGTATATTAAATTCTGTGATTTACACAAAAAAAATTCAATAGTTTCCCCTTTCACCAAACCTTGGAAAAAAAGTTCGAGGTCTGGTTCTAGCAAATTGCTTAACCAACCTTCCCTTAGCCACCTCCATTCACACAAGCTAGCCCTCCAACTCCAGCATAGCCAGAGCACTTGGACTCAGTATCCAGCCCATGTCAAGGCATGGGTCAAGAACACTGGACATGAAAGCCCCCAGCCGCATCAAGTGAAGCAGGCAAGTGGGGGGCTAGCGCGTTAACTTCCAAACTGTACAACTGTAACAGCGGGAAGGGAAGGGAAAGCCTTAGGGGGAGCTCGAAAATCTCCGAAGCCTAGACAAGCCCTCCTTTTATACACACCACACCACCAAAGTAGGCTC…	PU	KIIALIEFTPFDEMTPNGLADINYITRFLHSAKQFVNAVGSETRSWGGRMFAIGWRKAMVGFQLIGLYRNKAAIDRSPQAYESLMKKSEQASSILGRLFRQLANVAFADNQEVMNQNSIPSIGQPDFGIPLGDDDCAPNLTFTSDDFFNPPHCDTEDLSEFAFGLFTPVNKGDWSLPNTRQFSPIPGRTFVFPDYRCGIDLSKNNGVVKMVWRAKDVRHCTIYSANTSIYNQIGMSLQINKKTAKTSHDIKSGSI
								Helitron-12_PGr	Helitron/Helitron1	TCACAGTTCATTAAAGCCATGAAAATGGACCTTGAAAATTCAAGGCTTTGCCGTCAACTGSCTAAACCTTCCTGCTCGAAAACCCACCCCTTGCGCTTTCGGCTACATGAGGTGGTGTTACTCACCCGTAGGGCTCCACACATAACCCTCACCCTATTTATGGCCTTCAGCATTCGAACTCAAACCCTGTCCTTTACACTTGAGAGGCTGGGCCGACGCCGCAACCCCCCCTCCCCCTTCTCGCAAGGGTCCTCGCCTTGCCACTCCAAACTCTCCCCCCAACAGTCTCCATCGCCAACMCCAACCTCCTCCACGAACCATCAACCGCGACGGCAGTATCAGCCAGCCCCCACACCAGCTGAGTTGACAACCCCACCTGGCCCCCGCAACTTTGCCMGC…	PU	IIAVIEFTPLTELSQKEKDDINFVTTYLHQMKQFVHPVGPSRTWGGKMWGVGWRKSMTRLELFGQYVKLAAIRRAPEKYRGLVSRSRKVADVLGGMFKSLGGVAFEANQDIMRENGIPSFGSCEFGQSLGTYDCAPHITFTSDGFFNCPHFDVGDASEWAFALFVPTHKADGTLVDCDSGYDVTGGSFCFPDYDCCIDFKQLGLVKLIWAANRVKHCTLPAQESPRFTRTAMSLQIPRKTVRTCNRIKSGL
								Helitron-13_PGr	Helitron/Helitron1	TCACAGTTCATTMAAGTCATGAAACTGGCCTGAGAAAATTCAAGAGTTTCCCATCTATCTCAGTTAGCCCAAAACAAACCCCCCGCGCTTTCGGCTGCAGTGGGTTTGCTCCTTGTCCGWCTCAASGTGCACCTCGAGCCTTTTTATAGGCGTCTAACCAACCCCGAGGCCTATCCCGCTCCTCAGAACCCTGACTACCATGTGACATTTCCACTCACAGCCTCCAACCTGCAAGTAAACGACTACCATCTCCACTCGMCAAGAATTTTACGCCACCCACACACACTTAGCCTCMTCGATGGCCTACAMWACTCGACACTTTCAACCCWGGTGAGTCCAACCATCSCCTACACAATCAACCCCGTCCAGTTGTTCAAATCAGTGCTAACGACCTCTTCC…	PU	IIAVVEFTPLSELSPADKEEVNSITTYLHQMKQFVHPIGPSRTWGGRMWGVGWRKSMTRSELFGQYVKSAAIKRSPKKYKELVNRSRGVANTLGRMFRDLGGIAFESNQEMMRKHGVPSFGSTEFRAPSGPYDCAPHITFTSHGFFNCPHVDLGDASQWAFALFVPTKTIDGTLADRDEGYNVTGGCFAFPDYDCCIDFGQQGLVKLIWAANRVKHCTLPADESPKFTRMAMSLQIPRKTTTTCNKIKSGL
								Helitron-14_PGr	Helitron/Helitron1	TCCAAGTATATTAAATTCAGTGAATTGTACAAAAAAATGCAATAGTTTCCCCCTGAATGATGTGAATTGTACAAAAAAAATKCAATAGTTTCCCACTGAGTAGACAAGTAGCAAGKTCCATATACACCTCCATGTAGGCCCTCACGATCMCTGCAACCTAGCCCCCCAACCCTAGCATAGCTAGAGCACTTGGGCTCAGTGTCCAGCCCATGTCAAGGCATGGGTCAAAAACACTGGACATGAAAGCCCCCAGCCGCAACAATTGAGGCAGGCAAGTGGGGGGCTAGCGTATTAACTTCCAAACCGTACAAGTGTAACAGCGGGAAGCGGAAGGATTAATATTATAGAAAACTTTACTAAGCAAGCCCTCATTTTATACCCCTCGCACCTCCAAATTTT…	PU	KIIAVIEFIPFNTMNSSELANINYVTQFLHSAKRFVNAVGSESRAWGGKMFAIGWRKAMVGFQLIGLYRNKAAVDRSPEDYNSVMKKSKRASSFLGQCFRRLANVAFADNQDVMNQNSVPSIGQPDFGMPLGKDDCAPNLTFTSDGFFNPPHCDTDDLSEFAFGLFTPVNKADWSVPNTHRLPESPGRAFVFPDYRCGIDLSKNNAVVKVVWRAKEVRHCTLFSASTALYDHIGMSLQINKKTAKTAHDINSGAI
					Puccinia striiformis	PSt	ASM1175075v1	IS3EU-3_PSt	IS3EU	TATGGAGGTACTGACCCGCCACTTTAGCCATGAAAAACACMAAAATAAAAAATAATTTTGGGATTGATTCCAACCGCCATCTTGGCCAAAAAGAATTGAAACCAACCGCCAAACTGGCCATCCCTGCCGCATGAGAGCCATGCAGCTCAATACAGGTCACATTCCAACACACTCATACACACCCCTTGCATCGACAGATGTTCCTGAGACGGTCCAAGGGACCCCCCCCCCCCCTGGGTGCATAACACACCCCGGAAAAGTGTAATAACCAGAAGAAACAGCTGTTATATCCCGAACCCCACCAATCTCGAACTCACCAGCTCGACATCCACTGCTGAACACTCCACGACAACATCAACAACAACACCGTCTCACTTACCAACTCACTTCAACACAATG…	PU	AFCKVKYIPFTSMSRQQLQGWEKLVCHFFDRMDYVAVVNNNGPQMGGAMWADGWRKSYKKESFGRYCSVGKLVKMMRLANYNPQDEASSIKEASDFISIQLQHLAPGVFQHYRETLINNNLPSMAHMEYPLPYDALDFASFLTFTMYNFHNGPHKDTDCNNWTLVCWIPIFNPLNSSDDDPILADDGYDMFGGQFTFRDFQVCLDLHRPDLHHDIGVTLCVFRSNDHTHQTLPGASPSDRYTRIGFSCQMSQAMTQAVVAYINGTA
								IS3EU-5_PSt	IS3EU	TATGGAGGTACTGGTCCGCCAGTTTAGCCACAAAAAACACAAAAAACCCAAAATCACAGGAATGTGATTCCAACCGCCAACCTAGCCAAAAAGATTGATTCCAGCCGCCACCTTGGCCATGCCCTCGGCATGCAGTCTTTGACAGATCCCATACTCCCAGGAKGGTCTTGATCTGACGTACATATAKTCCCCGGCTGGGAAAAGGACCAATACACGGTGMACCATTATATTGAGAGAGATCGGAAGAGAGCACAAGCCCCTTAGTTCCACTGCACATGTGCACCAAAAACATCAGGCCTTTTTCCACCTCAGTCACCGAACKTAGCATTCTGGCCAGCCCTGTCCACTGAAACTCAACATAAATGCGGGTTTCCAAACAATCTTTTGGGGATGAATTCC…	PU	SPFKNKSPVKINPPSKTNPHSKILSFPCLLSSPMYPAKMNHRTGGQFGAQRILCKVVNHGTGGRMSGIGFRGGYEKGKSAGTYAVRKNLKASQREINNCLQKRLPLHNQFISNRLRDFSEATLEENKAALKEFGMXSWSDETWESFKNEPSPLFSNAIVTTNDFSNKPHCDKDKNLFXYGIFSYIDRSTGTPILPPSNXRGHALRFPEYDFDINFGTTPGIIEVLWKSNDVSHHTIGPPDELKSTKTSTHLGSSFQIXHSLVSRALKLKKLSE
								IS3EU-6_PSt	IS3EU	TATGGAGCCCCTGAGCCGCCATGTCCGCCAACAATTTCTAAAATTTGGTTTTTGATTTTTTTGCCTGTTTGCTTTTGAATTTTGATTTTTTCTGGCCAAATCCTGAAAAAATATTGGTTCCAGCCGCCAGAGCAGCCATACTTATCATGAACCCGCATGTTGTACATGCAACCCACTATTCTATGGCACCGGTTACAGATGGGCATGTATGTGCCACAGAAGGGCTGAGATGACACTTCCATGGTGACCATGCCGCTCATACATACCCGTCATAGAGGTATACAATCCATACTTCCGAGCAAAAAGATGTATTGTATGACAGGGGTTTCCCCTGTCATGCTCTGTTATGACCAACCTTTCTTCGATGATGATGAAAAAGACTTGATATTCCTACCCTTG…	PU	LIAIIEFTPWNKLSKKDKIDLNFLSVFLRDSKQFISPVSSPSRSWGGYMWAIGWRKSSCWRQIIGRYIKKLTRSKSIAYDTHFQQSARIGKIIGHYFKQLGSNAFFQNQKLVKQFDLPSFDSLSYGVKPKDSDCSPHLTFTSQSFFNPPHTDDQDISQYAFVLFLPTSLRTGRLASPNSGYDITSGPFIFPDHKVGINFEHQHGIVKMIWQANKYKHCTLPSSHSSEFTRLGMSVQINLSIANACENFKKGTY
								IS3EU-7_PSt	IS3EU	TATGGAGGCCTAGTGGGCCSGCCATTTTAGCCAACAAATTAAAAAAATATAAATTTGCGAAAACAAAACAAAAAACACCAAGTGTTTTATGCAGACAATGAATCCAACCGCCACATGCGCCATACAGTGGCCATAGGAAGACACCATACWGGGTCGGGGGCTGSAATCAACACGTGTCTCATACGACGGCACAATACCATACCACACTATGTACAAAACAAGGAGATTTATTAACCGCTGCGCAAGKTTCATATCACTAGACACTGCGCAAGTGATATTATATCACTKTGTTAGAAGCACATAGCTGTAGTAGTTGGTCAGTGTAGGGCCAGAGAACGACGTCTCTGACTTTACTAACCCCTCCAACAGCGTCATCCATTCACATTCCAGTTCTATTCA…	PU	IVAMVEFIKLEDLSKEQRTDLDFLCLFLHRCKKFISPVGSKSRKCGGIMWAVGWRKGYEGLEILGRYRHQKAIDANPLGFENLMKDSVLAGEVVFKIFYGFGDVAVKKNQAYMNNLLIPSFADCNFPKVPGDKSPFGFASNLAFSSHGFYNHHHKDDGDASELPLAFALIIPTSRLTGKIATHHDGYDVVDGQFIFRDIQVALDFQPDTICRMIFWAQEYVHGTLYPTEPSFFTKLGLSLQVATKASNVCKKYLNGEY
								IS3EU-8_PSt	IS3EU	TACGGAAGCCCTGGTCCGCCACCGATCGCGCCAGACATTTCTGACTTCGCATTCGGTTTTGCACTTCGTTTCAGTTTCGGTCTCAGAAGACTTCGGGATGCACTTCTCTTTTTGCAATCCGAAACAAATCTGACATCTTCCGCCCACCAAGTTAAACACATACCCCCCAAGAACGAAAACCAAACAACACCCACATCATCTTTGCAGCTCATGCAAAACCCCCGAGACCGAGCACCAAGCCCATTGCCATGGGCCACCCATTCCAAGGGCTGGCCCAGCCCAAGGCAAATACAGACCACATCGGTGAGGGGTCGGGGGGCTTGAGTCCTGACTCCCGGTGATCCACCACCACAGCCCTGCTATGAGAGCTGTCTACCCCCCGCCGTGATATCAGAGGAG…	PU	LGGVVRFTKFSDMDSRLQSQLERLSKHLISESEYLNENGNNHSSVGGTMYNSGWRKASTHNEIIGISAAVPKIAGNEASYTMLQGKRIEMERFLATRFANISKVLYENLRCQHKKFCLPSFSSDAFDNIHDFSFASHLSFTLNDFHNNPHCDNDSSTYTFGLWLPIDKRDGQLVTESLQVEGGNFIFPEDRFGLDFSGFDGVVEMIWKADQYSHHTEKSTSSSHHTRLGLSCEIPSTTLQTIVRLQNGYY
								EnSpm-2_PSt	CMCT/EnSpm	CACTGTGAACATTTTCATGCAGATTTCASAAAATCGTCACCCGATGGATTCTTTTGAGATTTTTTCAGAATCCGCTGCTGAKCWAAAATCGTCTGCTAACCSGMGTTCCCCAAAAAGTCGTCAACTGAAAAAAAAAATCCTCACTAGAGAAAAAAMAWCWTCACTTGGGAAAAGAAAATTGTCACTCCAGAAAAAAAAATCAWCACCTGAAAAAAAAATCGTCACTCCAGAAAAAAAAATCGTCACTTGAAAAGAAAGATCGTCACTTGAAAAAGAAAATCGTCGCTTGAAWAAAAAATCGTCACTTGAGAAAAAAAATTGTCATTGAAAAAAAAAAATCATCACTTGCAAAAAGAAATTCTCACTCAAAAAAAAAATCATCACTCAAAAAAAAAATTG…	PU	IIAVIEFTPWDKLSNKDKKDLEFVSTFLHGSKRFINSVSSSNRSWGGKMWAIGWRKSQDFLQIVGRYIKQFNASQKTKYDIHFSQSSRAGKIIGKYFKELSSVAFNNNRATMKKFNIPSFDHLSYGKKPSPTTCSPHITFTTNNFFNPPHIDKGDISDYAFVMFLPTYSATGKLAPPDSNYDVSGGPFVFPDHQFGIKFNHQHGIVKMIWKANEYRHCTLPSSSSSTFTRLGFSLQINYSLARTCDKEQKGYY
								EnSpm-3_PSt	CMCT/EnSpm	CACAGCCCGCAATCTGCTGACGAAATTCAAATTTCGTCACGCTGACGTTTTGAATATGGATTCTCAAATTCCCGCGCGGGCTCGGTCGTCACCTGACTGGGATTTCGTCACCTGACTCGGTTCGACTCCCGGTTTCGTCACCTCGCACCATCCACCCCAGATTTCGTCATCTACCCCAATCCCACACTCCGATTTCGTCATCCCGCCCTCAAGCCCAAACCACCCCAACTCACCATTTCGCAATGGATCTCCAGGTGTGTACCTGTACAGCATGCATCAAACAAACGATAACGACACCCGATGGCGAAGCAATCCCCGGCTCTTGGGTCCACCCAAGTACTCGTCGAAGGCATTGGGCACAGAATTCGACCCCTCAAGACAATCATCGCATACCACCAG…	PU	FIAYIEFTTSEELAEKDKDKLNLVTTYLHESKSYVSTVDSSRIFCGKMWTIGWRKSQTSGEMAGRYRNQNGVDADPHGFFYNTFKGQSAANVLYRLFSSIANTAVKAANTLLTSLKMPSYEDISWTQETSETNFASNLAFTSNEFSNKPHKDDDTSATAFLMLANTRIEDGSISTNNPSHSGFTGPFFVFPDHQVAIDLRNLDGICRVVFAAGKFRHCTLNSQPPHKTLTSFGLSLQICKSCVDAFKRICNGYY
								EnSpm-4_PSt	CMCT/EnSpm	CACAACATGCAAACGAGAGGCGATTTTTTAGAATCGCCTTCCGGTCCCTCCACCCGCGCACCCGCGGGCTTTGAGCCAGCTGGCCCCGTGACACCTGCATCGCCACCACCAAAAGTTCATGTGACATCTAGGTCGCCCGCATTATCCGGCTGTGACACCTAGCTTGACAGCTCCTGCCAGGATTCACATCTCCCCCGATCGTCACGGACACCCACATCCACCACCGAGTTGGCTGGTACTGGTACATAGATATCCAACACCTCAGTCTCCCTCAGACATTCCACAGCTCAACCCACTCAACAATGGACTCGACGAACAACCAACTTAACATCCCTGGTTCAGAACCTCCTGGACAATCACAACCAACAAACACCCGGGCTATGTTCACTCAAGAAAATG…	PU	LSGLVRFTKFDTLDSTLIRKFERLSEHLIKQSQFLTTNQKNQKIISGKMFNSGWRKATTKNEMMGISASVPKIAGHEAYYENLQDELQEMEAFLATRLANMSEKLYEKLRQEHKAFNLPSISSSNFDDIHDFSFASHLSFTFSNFENEPHRDPDSSTYSFGLWLPIDERSGKLIQNNLEVKGGNFMFPDDNFGLNFEGFDGVVEMVWKADELKHHTEKSTSQSHHSRLGISCEIPSTSVQTIVRLQNGFY
								Harbinger-11_PSt	Harbinger/PHISTA	GGGGGTATCAAATATGACAAATCCACCATTACAAACCAGTCAATTAGTTTATGTCAAATCCACACTTTGTAAATGACGGGTTTTCGAAATCCACCAGCTCATAAGCAAGTGGATTTCAAAAACCAAATATCCCTATTTTTCCACACAAATCCGTCAATTCACTTTATCCTAGTTTTTCCACCCAAGCCCCAGTCGTAACAATCACTCCCCAAGCACCAGTCATCACAATCACTTCAGAAGAAACTTCTACACCACCAGCATGCCAAAGGTATCTCAACGGAAATTAATCATTCATTCGTCAAATGTTGCTGCGATGGCCATGTTGGTGGAGTCAGACTCGGAGGACAACTCAGACCTTGAAGAATTTTACTATTATTCTTTGCATCTGCTTCAAAAACG…	PU	TVAIVKFHPFATMDPNLKARFQHAAHHLVAQSSFQNPNKSNGPAISGKMFSLGWRKGYEEDTTIATTGIAEKVSQDRLGYEDLQTHVPTLDTFISERFQNLSQPLYDEVKEQFLTLNAPGLAPYFEENTDGFTCHLSFTLGNFSNASHTDRDASPYTFVTWLPINEKTGDLIEDKLEVTGGQFVFPRNGFGIDFTGFCGVVECAWKANFYHHLTLPSTSSPLSFHTRLGYSCQLPQKTHNALQRIQNGFY
					Puccinia triticina	PTrit	ASM1309012v1	Dileera-1_PTrit	KDZ/Dileera	CACCCCATGCGATACCCAACTGACTATCCAGTAGCCCCTGTACAAGCCGTGTGAAGCCTTCTGGATAGTCATTTGGCGCGCCTCCCAAATCCTCCCTACATTTCCCTCTCCCTCCGACATTTACATGTGAAAATTTACAACTCCATCGCTTCCACAGCCAGACCAAACATTTTGTATATGTAAAATCCATACTATTGCTGTGCATGCTCGCAGCACCCACAGCCTTCCTCTTTGCCTTACATCATCAMTGAAATATAAAGGCCACCCTTTTGACTCAGCACGGTCACAATGKTCAGCTGGCTCCAAGTTCAACCGGCACCCATTGGTTTTGTCCTTCATCCACTTGTTACTTGACCTTTATCGGCACAGAACCCATCCACTCATCAATCATGGATGGCT…	PU	VIFLVQFHPLQKPDSVCTCLSKLIEDLYIMASHRSNLRNSKKISGRMSGIGFRGGYEKGKTAGTYAVRKNLKPSQLQLEARLRQKLRSHNEFISHWFRHFSKAAHAQNTEALKEFGIPSWSDAAWESYQKDPTPLCSNVIVTSNDFSNKVHCDKDKNVFTYGIFSYIDRSTGSPILPPANIRGHALFPEFDCNINFGTTPGIIEVLWKSNELAHHTIGPPEELKSTKKTTHFGCSFQISHRLVARAMKLKNLSP
								hAT7-1_PTrit	hAT/hAT7	CAACGGTGGGCCGCTACGCTAAACTAGCGGTAGCGGCCGCTATCTGATAGTGTAGTATCAGGTAATTTCCAGAGATATTTGGGAGTTTCAGTTGAAGCTGAAATAATCTAAATTACTGGAGAGTTCAGTGGTTTTTTCTGCCTTGAGATTCATGGTAGTTTTAGCGTCAACTACAAGGCGTTAAACTGTTCCTTAGCGTAGAATTTTTTCGCTATCCAAATTTTCTTTCCATTTCAGCTCAGTTTTTTTCCTGCTACACTACGCTACACTTGCATACTTTACTCTGCTACACTTGCATACTTTACCCCGCTACACTGCAGACTGAACTACGCTACACTGACTATTGTAGTTGCTCTAACTTACCAATCTAAGACCCGCTACCTCGGATTCAGCGCACAA…	PU	LIAIIEFTPWNELTPEEIDNLNFLSTFLHNSKKFINKVSSSKRFWGGLMWAIGWRKSYDFMQIIGRYIKKFTPAKAKAYNAHFEQSSRAGKIIGDYFKQLGSVPFASNQDIMKKYNLPSFDSLSFGEKPKDSDCSPHITFTTNGFFNAPHTDKKDVSEYAFALFLPTFSATGALAPPNSQYDVTSGPFVFPDYKIGLNFDYQHGIVKMIWKANRYKHCTLKPSPSSVFTRLGMSLQINFQLLNACKKNIKGHY
								hAT7-2_PTrit	hAT/hAT7	CAACACTGGGTCGCTACGCTAAGCTACGCTATTTGCCTGATAATCCTCAGCGTAGCGACGAGATTGTCACCCAAGATCTCCATAGTGTTAGTTACAGTTAATTTCAGTTAAACTAACAGCAGCGTAGCGGAATCATTTTGCCTCTCAATTTTTTCTTGCGCTAGCTTGGACTAATCACCGCTAAAATAGCTGTCAGCGTAGTTTTCTCACCGCTAACACGTTTGTGATCCCTACACAGCGTAGTTTAATCATCGCTAACAACCTTTTAATTGCTAAACAGCGTAGCTGAGTTTACGCTAACAGTTAGCGTAACGTGCAGCTTTTCCCGCTGCGCTACGCTGTGTGACAGGAGATGGGATCCGTGCAGAATGAAATAAAAGCACGCCAAACTAGGGCAGC…	PU	VIAIVEFTPVEELTSSQIEDLNYVSNFLHKSKRFINGVHSCSRVWGGLMWAIGWRKSYDEDQIVGRYIKAFNETEMRAFDEHYVKSSKVGQIIGNLFKDLAHTPFQDNQDLMKKYNIPSFPDLAYGELPQESTCTPHITFTTNGFFNPPHKDTEDISQFAFVLFLPTRTSDYTLVDSSKYDIKSGPFIFPDHRIGIDFDHQHGIVKMIWQANKYTHCTMPHSKSSQFTRLGMSIQINSALAHTCDKYMKGFY
								hAT7-3_PTrit	hAT/hAT7	CAACACTGGGTCGCTACGCTAAACTACGCTATTTGCCCACTATTATTGAGCGTAGCGATCAGATTTTACACCAAGATCTTCATAGTGTTAGTTGAAGTTGATTCTAGTTAAACTAACAGCAGCGTAGCGGAAATATTTCTTTCAGAATCATTTTCTTGCGCTAGCTTGAGCTAATCAAAGCTAAGCTAACAATAAGCGTAGCTTCTTCCTCGCTAACAATTTTCTGACCAACAGGCAGCGTAGTTTGATTTGCGCTAACAGTTAGTGTAGCGTAGTTTGATTTGCGCTAATAAATAGTGTAGCGTAGTTTTCCCTCAGCTAACTGACAGCGTAACGTAGTTAGATTTGCCCTGGCAGTTAGCGTAACTCAAATGAAGTTAGCGGCGACTTAATAATGGT…	PU	VIAIVEFTPYEELTDSQKEDLNYVSNFLHKSKRFINGVKSCSRVWGGLMWAIGWRKSYDEDQIVGRYIKAFDETEMRAFDEHYVKSSRVGQILGNLFKDLARTPFQDNQDLMKKYNIPSFPDLAYGELPEDSTCTPHITFTTNGFYNPPHKDDKDISQWAFVLFLPTRTSDYTIVDSSEYDITSGPFIFPDHRIGINFDHHHGIVKMIWQANRYTHCTMPHSKSSRFTRLGMSIQINSTLALTCEKYMKGFY
								IS3EU-1_PTrit	IS3EU	TACGGAAGCCCTGGACCGACACCAATCGCGCCATCGATTTCTGACATCGAATTCGGTTTCGGACTTCGAGTTTCACTTTTGGTATCCAAATATGTCAGTCGCACTTCCCAAGCCGGCATCTGTACAGATTTTGTAATCACATAACCCGAAACTACAAAACTTCGGGGTGTTGCCTTCGATCTCATGGGCCTTGATGGCCCGCCCACCATGTCAACCCGCATCGAGGTCAGCTTACGTAGCAGATTTTCATTGGTGGTAGCTGAGTCCGAGGGCAAAGAGCAAGTTGACCCCTGCAATTGCAGCGCCGAGCTGGTCATCTTTCTGCTCATGGGCTAAGCCCATCTAATGCCAACCCTTAAGGCCCGGCTTGGGTTGAACAACCACCGTCACCATTGTGTA…	PU	TLFLIQFHPLHSSNSIDQEVVAKLAEIIQDLFLMAKNRQDIKPTTMKSGKMQGIGFRGASDEGAKAGTYARRRDLPQDVIEEDNRLWDKLRDHNRFLCSRVKNFLFESFKENAEIIKEFGIPSWSHDEWNEFEDECNGIFSSAIVTHSDFSNDKHMDNDLNPWSYGLFSYINPSTGVPIIPNSEAMVPGHALHFPDFRCDIDFGMSPGIVEVLWSSNSVKHHTSVAPTLLNFSYVFLCMKLCVQPLETSMNCSWTLELQIQAESPE
								IS3EU-2_PTrit	IS3EU	TACGGTGGACCTGGACCGACACCATTTGTGTCAACGAAAACAAAAACCAAAAACCAAACTTTTCGGCCTGTTTCAAAGGCAGTACATGTGTACACACCTTTTCGGTCGGGCTGAAACGAGTACCAAAACCCAATAACCTTCCCGGGCCTTCAAAATCAGGCCCAACCTTTTTCATCAGGCCCGAGTCATTGGTGAGTATGTACATATATAATTTTTGACTTATGGGGTTGCAAGCTCACTCCTGTCGGACTCCCCACGCGACGCGCTGATAACCTCGCACACGTCCCCCGACATCACCATGAACGCCCCTAGCCACAACCTCCACAAACCTCCGACTCTCCCTGATAATGAATTCGCGCCCCCTAGGCGGGGGGCCGACGGGTATGGGAAGGGGAATGG…	PU	ILFLAQFHPLAKDSNNNDETTEKLIRMIKDLFKMSLHRPHQPNQFTLNGKMACIGFRGGREEGKTAVYAWADGLTAEEIGTEQEIELSLPDHNEFLCERVHFSESAYENNQKILQEFGVPSWAAKDWTDFSTEPLYSSVAITTEDFYNSPHKDPDANPLTYGLFSYIDCKNGGMPICPPVNVKGHAFRFPQFDCNLDFGTTPGIIEVMWPSNSLEHHTTAPPKALRSTEDKTHFACSFQISERLMKRAEILNKLNP
								EnSpm-5_PTrit	CMCT/EnSpm	CACCAGGGGAGATATGTTCCCACTCCCCAGGGAGTGCCACCGCTGAATTTTATGTGAGTTTTGGTCGGATGTCAGCCGGATGGGAATAGTAACTTATCCCTAATCTGATCAAGAACTCTGTCAGAAGTGAGTCACAAGAAAGTTGAAATTAATCCAGAAGTGATTCACAATTGATGCATAAGTACGGCAACGAAATGAGGCTGAATTGAGTCTCAAGACAGCTAGAAGAAATGTGGGAGGTAACACAATGTTGTGTAGAACTCTTTGATTTGCTTTTCTTAATTGTAGTACAACTGATGTGCAATGAGACATTAGTACAAGCCATTCAAACAGTAATTCCTGTTGAATATGTGTTGCGCATCAGTGTAACTGAATCATTACTCCAGAAAGATTTCGTGT…	PU	PFCMAAWYPFETMAASEKKGWEKFVLHLLSRIDYVSEINTNGPQIRGSLWGDGWRKCSKNTEHFGRFCSVEFLRKQMKLLKFDPEDQKARLLEAGQWISDKLRSFAPGVHDSNQKLLITNQYPSMNHTEYGEPYTSADFSSFLTFTMYDFYNHPHTDNDVNDWTLVGWIPIFNPKNSDNPQILADEMFDMEGGQFSFRDFQVCLDLNKTLGVTLCVFRSQDYRHQTLPGCSPSGMYTRIGFSCQINRRMANAITAYINGLY
								EnSpm-6_PTrit	CMCT/EnSpm	CACCAGGGATGTTTCCATGGCACTTGCATGCAAGTGCTTTCTGGTAACTTGACAACACATTTTGTTTGAGCCCCGGGACATGGTGGTTGTAAGTCATGCATAACTTTGGACCTGTTTTGGTCAAACCTGTCTGAATTTCAGTTGATCTTTTGTGAAAATCAAGTGTAAGTCTTGTGCAAATCAGTTGAAAGTTCAATTGAGTCTGTGTTCCAGCTGTTTGACATCCAGCCCAAACCTACACCAACGTAAATAAGATCCATCTGATCCGATCAAATTATAATCTGAGTTACACCTCACTAATCCCAGCACATATAGAGAAGTTGCTAGACCTGGTGATGGAATTTCAAATCTCACCCCTGTTTAGATGTTTCTTCTCAACAGCTGCTTGTTTGCAGAAAG…	PU	AFCKVKYVPFDSMSPEEIQGWEKLVCHFFDRMHYVERVKNNGPQMEGWMCADGWRKGCKKELFGRYCSVGKLRKMMILAKYNPKDEATSIKEAGDFISLQLQHLAPGVFESYRKTLIENNLPSMSHMEYPMPYDALDFASFLTFTMYNFHNGPHVDTDANHWTLVCWIPIFNPRTASEDDPXLADEGFDMVGGQFTFRXFQLCLDLHHVLGVTLCVFRSRDHIHQTLPGASPSDKYTRIGFSCQMSEAMSNAVVAYITLPP
								EnSpm-7_PTrit	CMCT/EnSpm	CACCAGGGGAGACTTTGACGCACTCTCCGGAGAGTGCCAGAGTGTAATTTTATGTTGATTCAGGTCTGATGTTAGTCACATGTGCATTAGGAAGTGATTAGTAAATGATTCAGAAGTGAATGAGAATTGTGTTGGGAGTTATGTGGAAGTGATTCAGAAGTGGACGGGAAGTGATTCAGAAGTGGGTTGGAACTTTTACCAGAATTGAGTTGTAAGTGAGTGTGAATTGTGCCAGAAGTTGAGTGGGAGTTAATAAACATAACTCATTCAGTTCCTAAGTGGAAGTTTAGGCCAAATGGAAAAAGGTTCAAATTATATTGAAAGCTAATTCAGCAAGAGCTTATGTTGAAATAATGTTAGATTCTAGTTCAACTCAATCATAAATAATCTTATCCAATA…	PU	PFCMAAWYPFETMAADEKKGWERFVLHLLSRIDYVAEVKTNGPQKGGTLWGDGWRKCSKNTEHFGRFCAVEMLRKQMRLLRFDPDDQKARLLEAGKWLSDHLKAFAPTVHENYHETLTINQYPSMNHTEFGEPYTSSDFASFLTFTMYDFYNLPHNDNDVNDWTLVGWIPIFNPQNGDNPQILADEGFDMIGGQFTFRDFQVCLDLNKTLGVTLCVFRSQDYRHQTLSGCSPSGMYTRLGFSCQINERMAKAITAYIQGHY
								EnSpm-8_PTrit	CMCT/EnSpm	CACCAGGGAAGCTTTGGGGGCACTCCCTAGGGAGTGCCACAGCTGAATTTGGTGTTAGATTTTGTCTGAACTGGTGCAGAATTTCATACAATGTGATGTTGATTTCTTCCATTTCTTGGCAAGAAGTATAGGTGAATCTAATTTGAAGTGATATCTAACCATTCAATGTGAACTATCCTTCTCCTCTGTTGAAATCATCTTGAAGTCAATTTCATGTTAATCCTAACTTAATCTTTACATTTCCAAAGGAGGTAACTGTTGCATCCCCAAATTTTATATTTACAAAGGGCAAACTGTATTCATGAAATAGATATCACACCTGAAAAGCAACTGCATAGATTTGTATAAAGAAAATATCAGAGGTGCAAACGTGTTCAGTATTTGGACAAGAGCAGGAGA…	PU	PFCMAVWYPFXTMPSEEKRGWERFVLHLLSRTDYVAWVQTNGXQQGGEMWGDGWXKCSKXTEFFGRFCSVERLRRQMRLLNFDPDDQXARLLEAGQWISSHLRAFAPAVHDDCQQILTINQYPLMNHTEYGEPYTSSDFASFLTFTMYDFFNLPHNDNDVNDWTLVGWIPIFNPQNSSNPQILADEHFDMVDGQFSFCDFQVCLDLNKTLGVTLCVFRSKEYRHQTLPGFSPSGNYTRIGFSCQINERMASAVTDYIQGHY
								EnSpm-9_PTrit	CMCT/EnSpm	CACCACGGACGTTTGCTCAGCACCTGTTTACGAGTGCCTTCGCACAATCCATGCCGAGGTTTGGTCCGATCCTTGTAAGGTACTGGTTCAAAGTTGGTTCGAAGTTGGTCTGATCTTGGTTTGAAGACCAGTTCATGTAATGCACAATCTATACTGATGTTACCTGGAATCATGCCAGATGTTTTGTGTAATGTAATCGTATATTGTATACCATACCGTTATAGAACCTCAGGGCAACTCGATCCAATGGGGTATGTACTTTCTCCCGTGTTTTCTACCCAGGATCATCATGGTTTGGCCAATGAACTTTAGGTGTTTTTACCCCTCTGTAAAACCTTATCTCTGTTGACACCTATAAGTTTCTGCTTTGTAATAGTTGGAGAAGATAAATTTAAGAGA…	PU	GFCKFQTIPFSEMSPDQLQGWEKLVCFFLDQTNYVAPVKNNGPLMGGWMWACGWRKSSKKEGFGRYCSVGRLAAMIKKCLYNDQDEAAAYREANEWIATHLQELAPRAFKEYRETLIKGNLPSMAHMEYPTPYNMFDFASFFTFTMHNFFNGPHQDTDANTWTLVCWIPIFNPENSNPDDPILADDSFDMIGGQFTFRDFQVYIDLNKVVGVTMCVFRSGTDTHQTLDGCSPSEKYTRIGFSCQMSEKMSNAVVAYXEGQT
								EnSpm-10_PTrit	CMCT/EnSpm	GGTCACCCTGTTCCCCTCCCAACCAACCGCTTGCCACCAGCCATGCTGTTGGATATCGAACCGATCAATCAAAAGCACTCAGGCTTTGTTCTAGCAAACAATCAACAACGACAGCCTCCTTTTCATGACCCCATCTCGGGGGGGGGGGCAAACATCGCTCTGCCACACTGGCCTGTTGGGCAGAGCTCTGTAGCTAGGCCTCTGCATCCCCTTCCGAATCGACCATTGGCAGCTATGTCGAATGCAATGCGCCAGTTTCAATCACCAAACTCTTTGCATCCACAAAATCGATCGAGCAGCCAATCAATAAGTGGAATCCCCCACAAGTAAGCCTTCCTGAGATTTCAAGGCCATCAATGGGAGGTCCAGGTACTTGGTTTTTTGCTTACAGTTCTTTGT…	PU	GFCKFQTIPFSSMSPKELQGWEKLVCFFLDQTNFVGPVKNNGPLMGGWMWACGWRKGMKQEGFGRYCSVGRLAAMIRKCRYNDQDKAVAYQEANEWIATHLQELAPRAFKEYDALINGNLPSMAHMEYPTPYNMFDFASFFTFTMHNFFNGPHTDTDVNTWTLVCWILIFNPSKSNSDDPILADDGFDMIGGQFTFRDFQVYIDLNKVVGVTMCVFRSGTDTHQTLDGCSPSDKYTRIGFSCQMSEKMSNAVVAYIQSNT
								EnSpm-12_PTrit	CMCT/EnSpm	CACCAGGGGAAATTTCAGGGCACTGGCCTTGCAGTGACTTCAATTCAGAACTGTGACACTTTGAGGGATTCAGCAAAAATGATGAAAATCACCATAAAGATTCTGGATAGAAAACAAGTTTCAATTTAAAATCACTGGGTTGGATACTGAATATATTTTCATATTCACAAGGTAAGATTATGAAATTGCCCAAAACTTCCTTCTTGTATACACAACAATTTCACACCAATTTCAAACTAGTTTTCTGATGAAATAAAAGCAGATGCTAAAAAATTTAAGTGTATCAGCAATGCTGGAACAAATACAATACATGTATTTATTATACATGGCATGTATTGCTTATACATTGCATCTGTATTGCATTTTTTATCCAATACAATACATCATATTTTTTGCATA…	PU	VGLFVKQTKWSDMPPDEYEEIRFLTTTLVQLGRYYNDQTNASWIEGIMKDLVGEKVMVKMMNILEHIPHQRSKLKRITENGSSYTTMPKIESIISKRYQKLAPGLFRQSVEKMKSAKLPSFASPEFNETSPMVVCIKYYSNLGRIYNQAHVDNDVNLISYGGWCGIFEETGEPASQEQGYDVKHGQFFLPGISVVVDFNSVDGFTDMFWLSNLVYHQTVKSDRPPESSFTCFAFSAQICKSLYDGFISILGQTG
								Harbinger-11_PTrit	Harbinger/PHISTA	GGGGGTATCAAATATGAGAAATCCACCATTACAAACCAGTCAATTAGAAATTGCCAAATCCACAATTCCTAATTGACGGGTTTTTGAAACCCACCAACCCAACCGAGGTGGATTTTGAAATAGCTAAATCACACTTTTTTCACTCAAATCAGTCGATTCAAATTATCATAGTTTTTCAACTCACCCCACTTGAGCAACCTGAGCCCCAATTCAGTTCGCCAAGCGTTCAATCCAACTGATGCCCAAATCAAATTCACTTCCTCAAACGTTCAAGCCAACTGACACCCCGATCAAATACACTTCCTGGAACCTTTGGCCCAACTGACACCCCGATCAAATTAACTTCCTGGAACCTTTGACCGAACTGACACCCAATCCAAATCACTTCCTGGAGCCTTC…	PU	IVCVVKFNPFATMDSSLKARFQNLSRHLIQQSKFQNPNTSNGPAYKGNLFSLGWRKAYKAKTTIGITGIAEKVARDCDGWEELQTGLPEVNRFIGERFEALSKPLFDEVKEHFQPLNAPGLSPDFVTDPEAFTCHLSYTLNNFANNCHTDDSSPYTFVTWLPIDKSTGDLIEGKLDGHGGEFVFPKNGFGLDFSGFQGVVECAWKATHYAHLTLPSTSPILSSHTRLGYSVQLPAKTQRALQRIKDEYY
					Puccinia coronata	PCor	ASM287312v1	hAT7-1_PCor	hAT/hAT7	CAACAGTGGGTCGCTACGCTACACTACGCTACAGGGCCGCTAACGGTTAGCGTAGCTGATATTTTTTAAGCTACAGCTACAGTTAGCTGTAGCGTAAGATTTGGTGAGCTACGCTAACTGTTAGTGTAGCTATAATTTTTTACTTCAGAAATCATGTAGTGTTAGCTGAAAAAAAAACACGCTACGCTAACATGTAGCGTAACTTTTGTTAAAGCTAACAGGTTTTCAGCTATCATGTAGCGTAGCTCAATGCACGCTAACATGTAGCGTAGCTTATTCAAAGCTAACTGTGTAGCGTAGCGTAGCTTGCAGTGTAGCGTAGCGTAGCTTGCAGTGTAGCGTAGCGTAGTTTGCAGTGTAGCGTAGCTTGGCTACAGCTAACAGTCAGTGTATTCTGAA…	PU	VIAVMEFTRWEDLTEKDKDDLNFLSTFLHQSKEFINAVGSSHRSWGGKMWAIGWRKSQDFKQIIGRYIKKFTPGKRDRFNTHFLQSPRIGHIIGSYFQEMANVPFSANQSIMQALDIPSFDSLRYGDKPSETSCSPHLTFTTDGFFNPPHIDKKDISPFAFVLFLPTYSSDGRLAPPESGYDITGGKFCFPDYATGINFDYQHGVVKMIWQANKYKHCTLPHSPSSTFTRLGMSLQINFSLANACRKYQLGHY
								hAT7-2_PCor	hAT/hAT7	CAACGGTGGGCAGATACGTTACGGTACGTTACAAGTCCATTATCAGGGATCGTAACTATTTTTATTTATCCAAATCCACAGGATTTTGTAACGTAAATTATTTTACCTGTAAAGTATCGTACTGTAACTTTTTTTTTTCAGGTGAATTTTTGATCTGAGTAACGTATAGTTATATGGGGATAATTTTTTTTAGATAATGGGAACGTAACTCCTGCAGGGTTACGGTACGTTAACAAATAAACCTCCCGTTACCCACGTTACTTGAGCTTGGCAGCAAAATCCCAGCAAGCTAGCCTGACACCAGGTCAGAAGCTGGAATTGAACCCACAACACTGCTGCCGTGCCCCCAGAACAAACCTGGCATTCTTGCCACACAGCTATTCTTCTTTTTGTTAGGGG…	PU	IIAMVEFIEFSNLSKQQWNDLNYLSVFLHQCKEFISPVASQSRKCGGVMWALGWRKGYKELEILGRYRNQKAIDNNPRGFAKLMKKSSRVGQILWDTFHCFGNVAVEKNHNYMKKHNIPSVADNNFPKTPGDQSPFGFASNLAFSSHGFYNHQHKDGGDATELPLAFALVIPTSKTTGKIATKSEGYDVDNGQFIFRDIQIALNFKPDVICRIIFRAQEYVHGTLRPTEPTNYTKLGISLQVATKTSNICKRYLKGEF
								IS3EU-2_PCor	IS3EU	TACGGAAGCCCTGGGCCGACATCAATCGCGCCACGGGTTTTGCCACCTGAGTCGAGTTTCTGACTTGTGTTSCAACTTTTGTAGCTGGATACAGGTGGACAGAAACACCAACCAGTATTCAATACAGAGATTGAATACTGGTTGGACAAGTCCATACCCCGATTCCCCCGATGGCCGCTCAGAGCCGCCATCGAGTGGCGCAACCGCCTTGGAGGCAGCCATTGGGTTGTGAGTGGCCATTGAGCAGGTGGCCATCGGGGAGTGGAACAACCGAATGGCTGCTCAGAGCGAGCATCGGCTCTGACGACCATCGGGTAGTTACAATGGCCGTCAGAGGGGCCATTGGGTTGATGATGGCCGTCAGAGGCTCTCAGAGCAGCCATTGGGTTGACAATGGCC…	PU	ILAVIXFTPIKDLLPKEKKDLQFLSHFLHESKEFVNPVKSTGRSWGGHMWALGWXKAMAAAELIGRYIKQLAVRKNPQKYDKLMSTSKRASXILGTMFKSMASIPFRKNQXLMKENQIPSFSSLKFHSPLHNHHCSPHLTFTSDGFFNIPHHDRRDNTDFAFALFLPHNKLNGTLADPADGYNVTGGPFVIPDYRFGIDFSAQKGVVKLLWASKKLEHCTLQPVENKTYTRLAMSLQISLRTSNACSRIKNGTI
								IS3EU-3_PCor	IS3EU	TACGGAAGCCCTAGAGGGACAACTGTCGAGCCAACGTTTTTTCAAAAAACCAAAATTCAATTTTGCAAAATACAGAACTGTACAATTCAGTTCTGTTACACAACACATAACACATTCTAGATTAGAATAGTGTGGATTGACCCATCCACATTGACACATGAAAAAAAAAACCTTGTAAAACACCACCGTCATGTTTTGCAAATTTGAAACAGCTTTGATCAGCCTTTGTAMTTGGCGGAAGCAATCTATGCCAAACAAGTGTGAGCCAAAGCATTCCTTCCAACTGCCATTGGCACCAGCCAGTCCTCCCTCACTCACCCAACTTCACTAAGCTGGTCCCCCCCTTCACCTATCCCATTCCAGTCCTCTATATCCGTCATGGAAGATATCACAACATCA…	PU	IIAIIEFTRFEDLTNNQKGDLNFISTFLHQSKRFINPVSSASRAWGGLMYAIGWQKSCDKDQIIGKYIKQFNADEMVAFDKHYSKSPRLGHIIGNLFKNLASIPFQNNHNLMKEHNLPSFASQSYGELPEDSTCSPHITFTTQSFYNPPHIDKKDVSQYAFALFIPTRLSDGSLADSSEYDVTSGPFIFPDHQFGINFDAQHGIVKMVWQANRYTHCTFPHSPSSSFTRLGMSVQINSHLVNACNRYNKGFY
								EnSpm-3_PCor	CMCT/EnSpm	CACCAGAGATGATTCCATGGCACTCGTGGGCAAGTGCTTTCCGGTAACTCCACAGTGATCAGGGTTCAATGTCTGTCAGAACCCATGTGAGTGTTGGGGTGTAACTTATTTTCAAGCTGAGTGTAACTTGTGGCCAAGCTTATGTGAACTCAAATGGAAGTCATGTTGATCTCTTGCTTAACTCCATTGTAAGTAGGGAGCAAGACATGATCAAGCAGACCATATGTCAAGCAAAAGATGAAGGTTCAGAAAATATGAAAAAATCCAGAAGACATGATATCATCACTGGTGAAAGGATGAATGTAATACTTCTTGATCAACAGGGAATTGCTAAATAACTCTTTCAAACACTGCCAATCAAAATAATGGTATATTTCATTGAAAAAAACAAAACCTTGT…	PU	AFCQFQFNSFENMMGVIKLVWELLVFHFLLQANYVDNVQNNVPHMGVGMFSDGWKMSSYVDFGRYSCRNKLSKMMALAQYDLQNQADNNRDANNFISTQLNQLTPGVFEAYCEDLMKKQLPLMAHMEYPSPYFPFDFASFLNFTISNFFNALHCNGGTNLWTLLCWIAIFHPLNSPEHSPILANGGFDMVGGQFTFRDSQLYLYLDLNQEVGVNLCVFRFTDRKYQTLHDGSLSQQYTRIGLSCHANVCEDDQGCPCLS
								ESTA-1_PCor	CMCT/ESTA	CACCACGGGTGCACTTCGCTTTGCCTCGGTGAGTTCCCAGAACGTTTGGCAGCCGCGACCGTTTTGCCAACGCAACAAGCCTAACTGAACGTTCCTGGAACACACTGGCTTGAAAATGCCACAGTTCCTCCAACGTTCTAGGCCAACGTTGCTATTTCGTTCTCCAATCGACTGGAAAACCATATTGGATTGCCAATCGTTTGGAGAACAAAAATTCCAAGGAACGTTTTCCAAACGGCCCATCAAATGAGTTGTTCAGACGTTTCAGCAAAACATCAGTCTGTGGTTCTCCAATCGACTGGAGAACCATCCAGTCCGGAAGGACATTCAATTGGAGAACACAAAATGCAGGCAGTGTTTTCCAAACATACCATGGGTTCCCACAGTCATCAAGACGCC…	PU	IVAIVKFYPFATMDSSLMARFQNLSHHLIAQSKFQNPNYSNGPAYAGHLFSLGWRKAYESKTTVGITGIAEKVSRDRKGWEDLQTHLPEVNRFIGERFEALSKPLFDEVKDHFQPLEAPGLSPDFITDPDAFTCHLSFTLNNFANQCHSDRDSSPYTFVTWLPINKSTGQLVEGPLDGFGGEFVFPKHGFGIDFSGFQGVVECAWKATHFAHLTLPSTTPISSSHTRLGYSVQLPTKTQRALQLIKDEYY
								ESTA-3_PCor	CMCT/ESTA	CACGGCGGGAGCGATCGGTGACGATAGCATCCGTCGCACCGTCGTCGCGGCCAGATTGACGCCGGTGAGACCGTGGAACACGACGGGGTGACCGCAAGCGTCATCCCATCGTCATTGTGACGGCAGAACGCTAGTCTCTGACGAGCAGGCGTCAGATTGGGCGGCGGGTTGGTGGATAAGGTCACCACGCCGGTGAGCCTGGTCCAGCGTGCTCTCAGACAAGAGGTCTGGAGCTCACAGCTGGCCACCGGCCCATCGGATGTACATGCTTGATGTCCACTTGAGACGGAGGAGCCAATCGTGTGTGGACCCCATTCTGCTTCACACTGCCAGCCTCATCTCTCATAAGAGATGAGTGCCGTGCCACAAGCAGCACTGCCAGCAATCCCCCATCCACTC…	PU	VIAIVEFTPFSELNRSQIDDLNYVSNFLHASKRFINSVSSCSRVWAGLMWAVGWRKSYDENQIIGRYIKAFDAEEMMAYDEHYLKSTRVGQIIGNLFKDLAHRPFQNNQDLMKKYKIPSFESLSYGELPDESTCTPHITYTTNGFFNPPHKDTDDISEYAFALFLPTRTSDYSLVNSSEYDIKSGPFIFPDHKISINFDHQHGIVKMIWKANKYTHCTMPHSKSSKFTRLGMSIQINSTLTHTCDKYRRGLY
								Harbinger-1_PCor	Harbinger/PHISTA	GGGGGTATCAAATATGACCAAACCAGTCAATAAAATCCGTCAATTAGAAATGGCCAAATCCACAATTTCTAATTGACTGGTTTCCGAAACGGGGTAGCTAAAAACCCAACGGGTTTTGAAAACAAATAACCCAGGTTTATCAACCAAATCCATCATTTCCAAATAAGTCAATTTTATCACACCTCACAAAGTCTAAACGATCACTCATCCTGAAACAAATCACTCCTCCTGCAACAATCACTACTCGTCAACCTTTCACTCCATCAAAAAAAAACATCACTCATCCAATCATGCGCCAACCACCGTCTCAACACCAGCAACTACATCAAGCGGTCAACTCTGCAGCAATGATAATGCTTTTTGACTCAGAGAACAATGATTCAGAACTTGAAGAATTTT…	PU	LIAVIKFHPFSAMDPALKAQYEFLSQHLIAQTRFQNANKSNGPAYSGEMYSLGWRKAFEANTKVGIQGISDKVKQDQLGFEDLQTHVPTIDRFIGDRFQSVSQPLFDEVKKHHEELKAPGLAPHFERDPDSFTSHLSFTIGAFANTPHMDTDASPFSFVMWIPIEKNTGNLVERNLQVKGGQFIFPDESCGIDFTGFDGIVECAWKATSYSHFTLPSQTSSDQHTRMGLSVQLPKKTERAFINIRDKVY
					Puccinia horiana	PHor	ASM162499v1	hAT7-1_PHor	hAT/hAT7	CAACGGTGGGTGCTACGCTACGCTACAAGGCCAATAACCGTTAGCGTAGCGGTGAAATTTTTCACCCAGGATTTGGTTAGCGTTAGTTGAAATCCCATCCCGCTACACTAACAGGTAGCGTAGCGGTTTTTTTTTTGCCAAAATCCTTGTAGCGTTAGTTGTGGAAAAGCACCGCTACACTAACAAGTAGCGTAGCTTTTCCACCGCTAACAGGATTTTTTCAAATTTGTAGCATAGCTTTTCCACCGCTAACAAAATTTTCCCAAATTAGTAGCGTAGTGGGCTTTCAAATAAAATTTAGTGTAGCTGGTCTGGGACTAACATGGGATAACATTTCAACTAAMATMAATTACAAGTCAACTAACAATTGAACTAACAGTTATTCAAAAATCAAATTTA…	PU	IIAIIEFIKMEDLTDEEKEELNFVSTFLHQSKTFISPVSSEQRSWGGKMWAIGWRKSLCGNQIIGWYIKQFTLALAQAFDQHYQQSARLGAIIGRHFKQLGEIPFGSNQELMTKNHIPSVAHLEAGEKLTESDCGPHLTFTTNGFFNPPHIDKKDISEYAFVLFLPTKTQDGSLITNPAEYDIRSGPFIFPDHKFGINFDSQFGIVKMLWKANHQKHCTMPSSISQTCTRLGMSIQINLSLLNACVRYEQGKY
								hAT7-2_PHor	hAT/hAT7	CAACGGTGGGTTGCTACGCTACACTAGGCTACATGGCCAATAACCGTTAGCGTAGCGGTGAAATTTTTCACCCAGGATTTGGTTAGCGTTAGTTGCAATCCCATCCCGCTACACTAACAAGTAGCGTAGCGGGGGATTTTTTTCCCAGGATTCTTGTAGCGTTAGTTGTGATTAATCTCACGCTATGCTAACAAGTAGCGTAGCTTTTCCACCGCTAACAAGATTTTCTCAAATGTGTAGCGTATTTTTTTCACCGCTAACAAAATTTTCCCAAATTAGTAGCGTAGCGGGGATTCAAATAAAATTTAGTGTAGCAAATCCCCGCTACAGTTCAGGCTAACATGAGATAACAGGTGCACTAAAATCAAATAAAAATCAACTAACAGTCACACTAACATG…	PU	VMAVIEFIKMEDLTDQEKIDLNFLSTFLHDSKQFISPVSSEQRSWGGKMWAVGWRKSSCGNQIIGQYIKTFTKAIAQAFNQHYQQSTRVGQIIGNHFKQLAKIPFGSNRELMAQNGIPSLAHLEANQDLTESDCGPHLTFTTDGFFNPPHIDKKDISEFAFVLFLPTKTSDGSLITNPSDYNISSGPFIFPDHKIGINFDGQFGIVKMIWKANHHKHCTMPSSFSNTCTRLGMSVQINLSLSNACVRYQQGLY
								hAT7-3_PHor	hAT/hAT7	CAACAGTGGGTTGCTACGCTACATGGCCACTAACTGTTAGCGTAGCGGTGATTTTTTTTCCCCAGGATTTGGTTAGCGTTAGTTGAAATCCCATACCGCTACACAAACAGGTAGCGTAGCGGGGAATTTTTTCACCAGAATTTCTGTAGCGTTAGTTGTGATCAATCTCACGCTACGCTAACAAGTAGCGTAGCGTTTCCACCGCTAACAGGATTCTCTCATCTATGTAGCGTATTTTTTCCCCGCTAACAATTTTTGTCAAAATTAGTAGCGTAGCGCCGCTACGCTACTAATTTTGAAAAAATTAAAACATCAATCAAATTCTAACTAACAACACAACTAATAGTTCAGCTAAAATCACATTAATAACAGATTATGTATGCCAAGCATTGACACAAC…	PU	IIFLVQFHPLDEVTGTCKQLEELIEDLYIMASHQSNLKNKNKISGRMSGIGFRTYAVRKNLSLEALDLEQTLQKKLPSHNQFIAQIFQHFSQEAHNQNQKALQEFGIPSWSDEAWESYKNEPLPLCSNVIVTSNDFSNRAHCDKDKNLFTYGIFSYINPKTGSPILPPRNCRGHAIRFPDFDCNIEFGTTPGIIEVLWKSNEISHHTIGPPPDLKSNKSSHTHFGCSFQISHHLVSRALGLKKLST
								hAT7-4_PHor	hAT/hAT7	CAACGGTGGGTCGCTACGCTACACTATGCTACATGGCCACTAACTGTTAGCGTAGCGGTGATTTTTTTTACCCAGGATTTGGTTAGCGTTAGTTGAAATCCCATACCGCTACACTAACAGGTAGCATAGCAGGGAATTTTTTCACCAGAATTTCTGTAGCATTAGTTGTGATCAATCTCACGCTACGCTAACAAGTAGTGTAGCGTTTCCACCGCTAACAGGATTCTCTCATCTATGTAGCGTATTTGTTCCCCGCTAACAATTTTTTTCAAATTAGTAGCATAGCGGGCTTTCAATTACAATTTAGCGTAGCTGTTCTGGGACTAACATGGGATAACATGTCAAATAACATCAGTTACAAGTAAAATGAACTCCTAACAACAAAACTAACGGTTCATC…	PU	VIAVMEFTPWDKLTEKDKDDLNFLSTFLHQSCFFINPVSSSTCSWGGKMWAIGWRKSQDFLQIVGRYIKAFTPGKMEKYDNHFQQSDCVGQLLGNYYRDLAHIPFGHNQSIMKKFNIPSFDSLSYGEKPSPTTVSPHITFTTGRFFNPPHIDDQDISPFAFALFLPIYSATGQLAPPDSGFDIPGGHFVFPDYSTGINFDYQHGIVKLLWQANKYKHCTLPHSESSTFSRLGLSLQINFSLANSCQNYQVGHY
								hAT7-5_PHor	hAT/hAT7	CAACAGTGGGCCGCTACGCTAAGTTACGCTATTTCACAAATAACTGTTAGCGTAGCGGCCTTTTTTTTTACTAAATTTTGTGTAGCGCTAGCTGAAGTTGCAGTTGGCTAAACTAACACCCAGCGTAGCGGGAAAATTTTCCCTCAGAATTWTTTTAGCGTTAGCTGGGAATATTCTCCGCTACACTAACAGGAAGCGTAATTATTTTTTAAACTAACAGAATTTTCCAGTCTAGGTAGCGTATTCCCAGTTCAGCTAACAATCAGCGTAGCTCGGCTGATTCTGGATTACGCTGAATAGCGTAACTGGGCATTTTATAAGCTTGGTTACAGCTACGCTACGCAACAGTTACGCTACGCTGCGCTCCACTCACTTGAAAATACTTGTGTAACCATCCTT…	PU	IIADIVFTNLKTISQQMRDDLDFFLAFLNTSKKFVNKVGSEGRSCXGSMWAIGWRKSMSGLEIVGRYVDTDAIDSNMEEWRQHIQDSERAGKIIWDLFYPIGNVALETNQQFMIEHNLPAFCDGHIPNTDSDNPRAKNFFSSNLTFTSEGFFNHPHKDSRDDDRLPFAFLMCLPTWKEDGRLAFESKGYNVKEGHFVFPEYQFGITFKPDTMVQMIFSQRTHVHGTLQPIESPQFTKLGMSMQIAKKTTNICDRILAQEF
								IS3EU-1_PHor	IS3EU	TACAGAAGCCCAGGGGGGACAAGAATCAGTTCACGACAAAGCGCAACTGTGAAACACCTGTATGTGTATACTTATGTACATTGTATACAATTAGTATGGGTCTCACATCACAAACAAAAAAGTCGGATGGTGTACCCTCCATGGTTTTCTTGTTTTAGATCTCTGGTTCCTGTTTCAAATCTCAACTGACTTGTTGGATTTATAAGTGGCAAGCCACCCAGTCCCACCGAGTTCACCAGAGAATCAATCGCACTCTACACAAGAATGGATGATTTAGTTTGAACATCTGAGGACCTTGAAGAAAGTGGTCCGGATGATGACCCAAACTCCTCAGATCAAGACTCAGATCACGACACCAATCTTGAAGGCCTTATCAAGAACCTTTTGTTGTCCGGTCTC…	PU	LIADIHFTDLNTISDSRKDDLNFLCLFLHQAKKFINPVKSKGRSCGGIMWAIGWWKSMAALEIMGIYRNQKAIDKNPEEYAQHINNSKKAGQILWTLFYPIANVALQHNLDFMTEHNIPAFCDPAFPSGNESSGNAFSLNLTFTSNSFFNHPHVDDKDDPSLPFAFLLSLPTCKRTGKLSLKSEGYNETDGPFIFPECGFGIKFQPDFMCQATFRQRDYVHGTLTSKEPGNFTRLGMSMQIAAKVTKVSDRVTQGDF
								EnSpm-1_PHor	CMCT/EnSpm	CACCATGGGAAATCTGGGCTCACTCGCCTTCCAGTGATTCCATGTCACCATATCTGGACTGAAGAAGTTTTGAAGCTGGTTATTAAAATCACTGGAATGATTTTGTCCTAAAAATAAGCTTACTAAAATATTCACCATGTTGGATTATGAAAATATTATTAAAGTCACTGCAAGATCACAATTTCAGATTATGAAAGTATTATTAAAATCACTATCTAGGGACATGAATATCCTATGAAGATATATCACTGTAATTTTCTCTTCTGATGAAGCCAAAATTTGATTCCAGTAGGGGATGATACACATGCATCATCAGATGATGCATGTGTATCATCCCCTACTGCTTGCATGCAGTGTGAGACTCCATCCATTTTAATTAAATATTTTGTTGTACATCTT…	PU	LGLFFKQTKWSEMKPQEIEEIKFLTTTLVQLGRFYNDQKNGSLLGGIMKAFGWRKGYGQNGEHCGTYTPSNIQTEEDYHQWKSLLLRMPQVDSIIACRFQKLAPGLFDQSVQKMASAKLPSFSSSEFTQISTCPFASNLTATWGEFFNKAHIDNDVNLISYGGWCGITEDTGAPASREDGFDVEYGQFFLPGISAVVDFNAVDGWTDIFWASNLLFHQTVQSQRPPDSPFTRFGFSVQINKSFYDGCFVALGQTD
								EnSpm-2_PHor	CMCT/EnSpm	CACCAGGGATGTTTGTATGGCAATTGCATGCAATTGCAATCTCGTAGTTTCACCTTAGTTTTGGTCCTATGTCTGTATGAAGTGTTGTTTGAGTTGAGTGTAACGGTCTTGGTAAATATGGAGCAAATCAGTTTGAACTTAACATGAACTTAGGTGTATGCCATCCATGTCTCAAATGTAACTTCTGATTAACTGATGGGTAAATGTTGGATAATTCATGGGTGATTGTGTTCCAACTTGTGTTGAATTCAACATGAATTGCATCCATGAGCCCTTGGAGCTCCATGAGGATAAATCCATTATGACATGTAAGTTACACCCTTCACACAGCTTCAACATCAGTAGGGGAACACATTATGTAGGAGACATAATTTCAAAGCTCAATTCCCTGATGGACAA…	PU	SFCKVKFVPFEHMSTAELNGWEKLVCHFINRTNYVAVVKNNGPHMGGSMWADGWRKCSKRGEAFGRYCAVEKLIKMMRRSNYDPLDKEKEIKQASDFISVQLQHMAPGVFESYRKILIDNNLPAMSHMEYPCPYDALDFASFLTFTMYDFFNEPHADTNANQWTLVCWIPIFNPQTSTDKDPILADGGFDMLGGQFTFRDFQVYLDLGCVLGVTICVFRSKDHEHQTLPGASPSNKYTRIGFSCQMSEAMSNAVVAYINGTS
								EnSpm-3_PHor	CMCT/EnSpm	CACCAGGAAAACATTTGTGGAACCTGCATGCAGGTGGTTTTCATTGATCTCTTCATGTATCTGAGGTTTATCGGAGAATCTATCTATGCCATAAGTATGGCTCCAAGAGAGCATATCTTGGTTCTATCTTAGCTGTATCACCCATTKATCATTTGTTTATGCTGATGGTTATCATTTGTTTATGCTGATGGTTATCATTTTTTATGCTGATGGTTATCATTTGTTTAGCTGATGGTTATTCCTGCAAAATAGCTCAGCTTCTATCATTTATATATTCCTGCATAATAGCAATCATCATAGTATATGATATCTCACATAAATATGTGATTTAAATATATTTACTTTGTTCTCAGAAGTAGATAATCTATGGCTTGTGAGATTCAGCTCAATAGGTTTTCA…	PU	PHFEKSHHPRKKFLQNQSSPFQYMAKRLETSFAALVPIKTNHNLLNGXMCGIGFRQGSDEGKSGGTYARRHNINEADSIADSALWDNLQDHNDFIASRIKSLSKSAWVKNHDVAISKGIPNWNQKEWREFKDENNFAGNVMVTFNDFYNCVHQDGRDLNPWTYGIFSYIDRKTGNPIPPPSQEKGHGLQFTRHAVLIDFAHANGIVEVLWQTTMFEHCTTPPPPSLKSTSSHTHFGCSFQINKKLGAVSNNLKDATD
					Puccinia hordei	PHord	ASM789644v1	hAT7-1_PHord	hAT/hAT7	CAACGGTGGGCCGCTACGCTACGCTACGCTATTTGACCGCTACGTGTTAGCGTAGCGGTTTTTTTTCTCCCCAGAAAATTTGTAGCGTTAGCTGAAATTTCACTCCGCTACACTAACAGTTAGCGTAGCGACAAATTTTTCCGTCCATTTTTTTGTAGCGTTAGCGGGGAAAATTCACCGCTACGCTAACAAGTAGCGTAACTTTTCTGGCGCTAACAGATTTTGAAGTTCTCAGTAGCGTAGCGGCATCATCGCTACGCTACGCTAAATGTTAGCTGTTAGCTGATATTTTTTCCGCTACATAGCTTTTTGGATTACACGCTAACACTGATTTTTGACAGCTAACAAGACAACTGTTAGCTGTGTAATTCAAATTATATCTCTTGTGAGAATTGATCC…	PU	VIAIVEFTPYKDLTPSQLDDLNYISTFLHQSKRFLNSVSSCARIWSGLMWAIGWRKSYDEHQIVGRYIKAFDETEMKAYDDHYIKSSRVGNIIGNLFKDLAHTPFQQNQDLMKKYNIPSFPNLSYGELPEDSTCTPHITFTTNGFFNPPHTDTEDISQFAFVLFLPTRTSDYTLVDSSNYDITSGPFIFPDHRIGIDFDHQHGIVKMIWQANKYTHCTMPHSTSPSFTRLGLSIQINFSLANTCSKYLKGFY
								hAT7-1B_PHord	hAT/hAT7	CAACGGTGGGCCGCTACGCTACGCTACGCTATTTCACCGCTAACTGTTAGCGTAGCGGGTTTTTTTTTCCCCAGAAAATCTGTAGCGTTAGCTGAAGTTACACTCCGCTACACTAACAGTTAGCGTAGCGACAAATTTTTCAAGCCATTTTTTTGTAGCGTTAGCTGAGAAAATTTACCGCTACGCTAACAAGTAGCGTAATTTTTCTGGCGCTAACAGATTTTGAAGTTCTCAGTAGCGTAGCGGCATCATCGCTACGCTACGCTAAATGTTAGCTGTTAGCTGATATTTTTCCCGCTAGTTAGCTTTGAGGATTAAATGCTAACACTGAATTTTGACAGCTAAAATGACATCTGTTAGCACCTGTTTTTTTGTCTTCCTACCACCCCCAGTCAAGGC…	PU	VLFLVSFHPHDSSNPTFNHLSELIGDLYLMANHRSNLKNKEKLSGRMAGIGFRGGYESEKTAGTYAIQTSLAPSAQHLDTILQKNLPTHNKFVSDRIRHFSRGAHEQNRKSLKEFGIPSWSDEQWESSKNEPEPICSNVIVTTNDFSNKPHFDKDQNLFTYGIFSYINRQTGTPVLPPSNTLGHAIRFPEYDCNIDFGGIPGIIEVLWKSNNISHHTIRPPQELKTTKLTTHFGCSFQISHCLVARAKSLKELSP
								hAT7-1C_PHord	hAT/hAT7	CAACAGTGGGCCGCTAGCCGCTACGCTATTTGACCGCTAACTGTTAGCGTAGCGGGGGTTTTTTTTCCCCAGAAAATCTGTAGCGTTAGCTGAAATTACACTCCGCTACACTAACAGTTAGCGTAGCGACAAATTCTTCAAGCCATTTTTTTGTAGTGTTAGCTGGGAAAATTCACCGCTACGCTAACAAGTAGCGTAATTTTTCTTGCGCTAACAGATTTTGAAGTTTCCAGTAGCGTAGCGGCATCATCGCTACTCTACGCTAAATGTTAGCTGTTAGCTGCTTTTTTTCCCGCTAGTTAGCTGATTATTTCCTGCTAGTTAGCTGGTTTTTTCCCGCTAGTTAGCTGGTTTTTTCCCGCTAATTAGCCTTGAGGATTCCAAGACAAAACTAAACTT…	PU	VVAAVQFMKLESTTDEERDGLDFLCCFLHRCKEFISPVGSKTRKCAGIMWAVGWRKGYEGLEILGRYRHQNVIKANPIAFKNLMKDSLQAGEVVWKLFHGFGNIAVERNHEHMENCNIPSFADNNFPKVSGNESTFTFASNLVFSSHGFYNHPHVDDGDASELPLAFSLVIPISKVTGEIAVDGYDVEDGQFIFRDIRVALDFKPNTICMIFRAQQYVHGTLQPYEPTNYTKLGIALQVATKASTTCKKYIGGEY
								hAT7-2_PHord	hAT/hAT7	CAACAGTGGGCCGCTACGCTACACTACACTATTTGACCACTAACTGTTAGCGTAGCGGCTTTTTTTTTTGATGAAATATTTGTAGTGTTAGCTGCCACTACAGCCCGCTAAACTAACAGTTAGTGTAGCCAGAAATGTCTCAGACAAAGTTTTTGTAGTGTTAGCTTTGGAAAATACCCGCTACACTAACAAGTAGCGTAGTTTTTTTGCCGCTAACAAATTTTGAAGTTCTCATTAGCGTAGTGGCTTCAGATCTACACTACGCTACGCTAAATGTTAGTTGTTAGCTAAATTTTTTCCCGCTACATGTTAGCTTGTAAAAAACATAAAATTACACATAGAAATAAACAAATAAAAAACCAGTTTTGATTGCTGTACTTGTGCAAGTGCAGCAATCAA…	PU	IIAIIEFTPWDKLTEKDKEELNFLSTFLHNSKKWINPVQSLSCSWGGQMWAIGWRKSSDFMQIVGYIKAFLPKDMENYHTHFSKSIHAGKIIGRYFKEMAPAAFANSKSKMKKYNIPSFQSLRHGKKPGPFSCSPHLTFTTNGFFNPPHIDDQDISDFAFVLFLPTYSSTGMLAPPDSGYDISAGPFVFPDHKLGINFDKQHGIVKMIWQANKYKHCTLPPTTSSSFNRLGMSLQINLSIANACNNYQKGNY
								EnSpm-1_PHord	CMCT/EnSpm	CACCAGGAAAAAAAAGTTGGCACCTCTATGGAGGTGCCTTCGCTTATCTCTTACCTATCCTCAACATATCAACACTGTATCTAGACTGTATCCCCCACTGTAACCGAATGTATCAATGTGGTATCTTGCATTCACATGACTGCTCCAAAGTTGAAGTATTTACATATATTTAATTAATAATTTTTTACAAGGTAAGTAAAATCCTCCAAACCTTGAGGAATGACCAAATTCAGATGAAGAGCTTCATGTATATGAATTAAAACAAATAAATAAATTCAAACCGTATTCTAAGGACATATTTTTTAATTCAGGTTATTTGTAACTCTGCTGAGTAACCATTCCCGTGAGAATATACATACATAAGAATATACATACATATTCTAGTTCATCAATCAATTT…	PU	PHFILERHPFNIRPPTPTFQQLSDVIKTLYHMAQHRPTNTMNSQRLGGEMRMIGFRCASDKNKSGGTYVRNKLTPEQEAKDNQLWQTLQSHNNFLACRMESLSSSAYQDNQSIMSENGIPNWSQEEWTEMRNETQVEYKFASNVSVTFDDFYNKAHQDGGDLNGWTYGIFSFIDRKTGEPIPPPHSKEGHGFLFPRHPYLIDFVHANGIVELVWQTTQFEHHTTKPPPHLPKPHLRYWTHFGCSFQINKKLANVALALKGKSQ
								EnSpm-2_PHord	CMCT/EnSpm	CACTGACCTAGTGACTCAATATCCCAGTGGGGATATTTGGTAAAAATTTAGGGACATGCAGGATATTTGGTAGTTTTTTTTTTTTTTTTTTTTTTTTTTTTTTTTTCTCTCCCCCACCCTTTTTTCTTGGATTTTTGTTACAGTTTGTTTACCCCCAGTTTTGTAATAGTTATTTATTTCTGATACTGATAGCAATTGATAAAACACCTTTATTTCTGATACTGACCACTACAAAAAAAAGTCAAGCAACTGATGGCAGTTGACATGCAACACCTCAAGGCTTACACAAGGTGTGATTCAGCTTTTACTCAAATTTCACCCTTGTGTGTGTAGATAAATAATAATTGTTCTGCATTTACATATAGTCAAGAGCTACCAGCTCTTACACCTAGTGGTATG…	PU	ILAVIEFTPIEELTKTELSKINLVTTFLHRAKKFVKAVAGTGQLWGGCMRMIGWRKGMDEYELVGRYQDGKAIAEAAKEYDELMRSSATISDIIGGYFKQLANVVFADNQHLMKTNSIPAMAALNMVTPLSEFDCAPNLSYTSGGFINSPHKDTGDISEFAFVMWVPTHIKDGSLAHPLDGYNVTGGAFVFPDYSFGIDFSKQKGIVKMVWRASEIRHCTLFSIDTPLHTRTGMSLQVNQKIANASRDIENKTI
								ESTA-12_PHord	CMCT/ESTA	CACCACTGATCCTGGCCTCCCCCAATTGAACATCCGATTGCAAGATTTGACTTTTCCCGCTTTCAAATCTCAAGTCATCTGCCACCTCCGGATAAACTGTCAATCCAATATTGTGCACGTCTTGGCATCAGATGCGGAGTTTTGTGAGAAGCTTCATTGGGATTTTACCTTAAGAGATCCCGATGGGGGCCAAGCCACTGGCCCAATGACAACATTGCAGGGCGGATCCTTCCATGATTTCATCAATACCTTCATGAAATTCTCAACGGCTGCTAGAATATCAATCAGGCTCAAGGTACCAGAAGAAGGCCAGATCATCAAGGTGAGCAACCATAGCTTTCATTAATGACAAATAATTATTCATGCTGATTTCTCTTATTTATTGCATGTAGGTATTGC…	PU	PHFVFEYHSFNAXPQTSTFATLSEIIQTLYAMAKFRPSNKXNSNIIKGEMHMIGFCPGSDRGKSAGTYARNNLSASETXLDDKNWAKLQSHNEFLSGRMESISHMAYQQNKDLMQEYGIPNWSQEEWVEMRKEDQIEYKFASNVSVTYNXFHNKPHQDKKDINGWTYGIFSYIDKKTGKPIPSPSDDLGHGFCFPRHSYIIDFAKSNSIIELIWQTTQFKHYTTKPPPSLEHRNKNTWTHFGCSFQINKNLGSIARKLKGTSA
								Harbinger-1_PHord	Harbinger/PHISTA	GGGGGTATCAAATATGACSAAATCCACCATTAAAACCCGTTGATTAGAAATTGCCAAATCCACAATTTCTAATCAACGGGTTTTCAAAAAGGGGTAGCTAAAAACCAAACGGATTTTGAAAATGAAAAACCCTGGTTTTCCATCCAAATCCTTCATTTCCAAAATAACCCAATTAAATCACATCTCTCATCAGCTCACGCTGCACCGTTCAATCCATTTCCTCTTGTCAAACCAAGCAAACATCACACCTCACCTCAACCAATCATGCGACAAGCACCCTCTCAACACAAGCAACTATTTCAAGCGGCCAACTCTGCTGCAACAGTATTGATTTTCGACTCAGATAACGAAGACTCAGGTCTTGAAGATTTCTACCGTTATTGTCGATCAAAACTCCAG…	PU	VIAVVKFRPFSTMDAKLKEQYQNLSQHLIQQAKFQNSNKSNGPAYSGEMYSLGWRKGYEAQSQIGITGISSKVATDRHGYEALQKDVPKIDKFLGRCFRSVSKPLFREVQKQHIRLKAPGLAPQYSAHRKGFTSHLSFTLGQFANTPHQDTDSSPFSFVLWIPIEKHTGKLVENNLQVTGGEFVFPDDSCGINFAGFDGIVECAWKATSYSHLTLPSKTAPNSSHTRMGLSCQLPKKTQKAIQLIRDGHY
								Harbinger-2_PHord	Harbinger/PHISTA	GGGGGTATCAAAGTTAAAATGAAACCCGCCAAAAAAATGGCGGGTTTCAGCCAAATTCGTCATTTCAAATCCGCCATTATTCTGGCAAAAAAACTAGGTTATTTCGTTGGGGGCCTGTCAAAGTTAACCACCAAACAATCAATTGTTTGGAAAAAATATAAAAGGTTCATTTTGATCTCGCTCAACCATCAAACCTCTTCAACACCTTACAACCATATCAACACTTCAACATTCCAAATCTCTAATCGATGGCTCCCAACAGAAAATCTTCAAGACAATGCTCAACCAATTCCCTCCCTCAAACCACCTCAGCAACCAATCCGCTCCCTAAAGCCACCTCAACTCCTTCTAAATCAACAACTCCTTCCAAGTCATCAGGTCAACTGAAGAAGGATGATC…	PU	PHVILETHSFSTQPSPTFNQLGAIISDLYKMALNRQPIKTNKNLLNGTMCGIGFRPGSDYSKSGGTYARRHKISEVDSIADSALWDNLQHHNDFIASRIQSLSKSAWEKTHKVAISHGVPNWNQTEWRQFKEDHNFAGNVIVTFNDFYNQVHEDSSDLNPWTYGIFSYINRKSGNPIPPPSQEKGHGLKFPRHAILIDYAHANGIVEVLWQTTKFEHCTTPPPPSLQSSSSHTHVGCSFQINKKLAAVSDRLKNATD
					Puccinia novopanici	PNov	PNOVO_Noble_KM	hAT7-1_PNov	hAT/hAT7	CAACGGTGGGCCACTACGCTACATGTCCGATAACCGTTAGCGTAGCGCTTTTTTTTTCTGCCAAACTTGTGTAGCGTTAGTTGTGATTGTATTCAGCTACACTAACGGTTAGCGTAGCTGATATTTTTTTTCTGAAAATTTTGTGTAGCATTAGTTGTTTTTATTTTCCGCTACACTAACAAGTAGCGTAGCTTTTTTTGCGCTAACAGGATTTGAAGATTTTGTAGCATAATTTTTTCCAGCTAACAGCCAGTGTAGCGTAGCTGTCCATTGAGCTACGCTACGCTGCGCTACAAATGCTAACACAAGCTAACAAGTCAACTAACATCACAACTAACAGTTGAAATGTTGCAGCAAAGTGGGAATTGAACTCACACCCTCAAAAGGTTAGACTGGGCC…	PU	SFLWPTSRRLHWLPTSHSLQTVFQSPHIDSEDISQFAFVLFLPTRSSDGTLVDGAEYDVTSGPFLFPDHKFGIDFDHQHGIVKMIWQANKYTHCTMPHSISEHFCRLGMSVQINASLTSACDFYHTGFYTKAAHYFGDHFCYLFCSLGKKCTPANLASLLFSFTLFLFLL
					Austropuccinia psidii	AuPs	Austropuccinia_psidii	EnSpm-1_AuPs	CMCT/EnSpm	CACCAGGGCGAATCTCGCGTCAATCGTCGGCGATTGACTTCACGTCGCACCGCGGTCAGTATAAAATCTTGCTTCAGTCGCGTTAGTGTCACTTTATAGTCACTGGATTTAGTGGGTCACGTCACGTCAGCGTCAAGACAACGTCAATCGTCACATGTGTCACATGAGAATGTCACTCAAAGCCCAAACCCATTTCAACACTATGCGCAACGTTCGTGTAATTTCACCTCATTGGCTTCCGCCTCCCCGACGCTTAGCATGCTTACGCACCCGCACCGCCCTCCATCCGGATGAGACTCCGACACTGCCCGCCCCTCTCCGTCCTCACCACTCCTTACGCTTTCACACCCCCGCCCCTACCATCCTCACGCTTGTGTAGTACCCTCCCGACATGCCTCC…	PU	LIALVEFRPFTTMSEVEVNQWDELSQFLFREKRFTDPIATNGALLEGFMFAIGWRKCXTKNEQFGLYGSAGKIENAKDEWRDRGANLSSVGRILGQSLRYVGDNLFXKIQNCYNSLGVPSFDQVNYEGDIPANQGAFEFASALTFTMNGFKNAPHVDKDASLYASGWWFQADKRTGQIQRDASKRCTGGKLIFPNEHFWIDLSACHGLIQVVWASSTFVHYTDPAQDNESTTLVGMSAQCSSRLAKTMRQKSXGYY
								EnSpm-1B_AuPs	CMCT/EnSpm	CACCAGGGCGAATCTCGCGTCAATCGTCGGCGATTGACTTCACGTCGCACTGCGGTCAGTATAAAATCTTGCTTCAGTCTCGTTAGTGTCACTTTATAGTCACTGGATTTAGTGGGTCACGTCACGTCAGCGTCAAGACAACGTCAATCGTCACATGTGTCACATGAGAATGTCACTCAAAGCCCAAACCCGTTTCAACACTATTCGCAACGTTTGGGTAATTTCACCTAATAGCTTCCGCCTCCCCGACGCTTAGCATGCTTACGCACCCGCACCACCCTCCAGATGAGACTCTGACACTGCCTGCCCCCCCATCTCCGTCCTCACCACTCCTTACGCTTTCACACCCCCACCCTTACCATCCTTACGCTTGTGTAGTGCCCTCCCGACGTGCTCCCG…	PU	SFAIVQFIPFKNLKDIEKSEINFLSTFLYKYKFFLNKQQETGNKISGTMYAIGWRPPRLGDSTIGRYINSSAISNNLQLYNSLTSELSKIQNILKNLYQKFTSIIFQHNSSKMEEYNIPGFEILDLADFNSTSFANQLTFTIDSFSNFPHCDKTDCSEYAYFLSIPISKSDGSLIFENYDFFNEFFVFPDYRFNINLTGKEPGIVQMVWKAKSTRHFTLYPEGGQNNCFTRLSMSLQISKKAYNIFKNLAEGKI
								EnSpm-2_AuPs	CMCT/EnSpm	CACCACAGAAAAAGACTGGGGACTTGCATACAGGTCCTTTACAGTATCTTCAGCTTATGTCTGAGTGTATCTCTGGAAGTATCCCTAGTTTAACTCACATTCATTGTATTCTGAGATTTTTACTCCCCCTTTAATTTTTATTACTATTTTCTCAACCCAATATATACACTGGCAACAAACATAGGTAATGAATATTATTCAATTTTTGGATTGTGAGAACATTGAAATTCCCTCATGATGCTTATAGTTAGTAGAATAATCTTCAAATCCTCTCATCAATTGAGCTCCTTACAAGTCACTTCATGAATGCTTGTGGATTTTGAAAGTTCATCCAGCTATATGGGGAGCCTTGAAAAGGAATTCTTTGATACTTGTAGCATTAATTGCTTCTTTGATCTT…	PU	TFSIVQFIPFTKLNQFEKNEINFLSTFLFQYKFFLNKLQESGNKISGTMYAIGWRPPRLGDFTIGKYINSTTISKNLETYNTLTLQLSKIQTILKNLFQKFSSTLFQNNCNKMQEFNIPSFDALDFADFNSTSFANQLTFTFDNFSNFPHVDKTDCSDYAYFLSIPISKLDGSLIFSHFDFFNEFFVFPDYSTNINLTGKEQGIVQMVWKAKNTRHFTLYPEGGSSNSFTRLSMSLQISQKAYNIFKNLQDGKI
								EnSpm-2B_AuPs	CMCT/EnSpm	CACCACAGAAAAAGACTGGGGACTTGCATACAGGTCCTTTACAGTATCTTCAGCTTATGTCTGAGTGTATCTCTGAAAGTATCCCTAGTTTAACTCACATTCATTGTATTCTGACATTTTTACTCCCCCTTTAATTTTTATTAATATTTTATGAACCTAATATATACACTGGCAACAAACATAGGTAATGAATCTTATTCAATTTTTGGATTTTGAGAACATTGAAATTCCCTCATGATGCTTATAGTTAGTAGAATAACCTTCAAATCCTCTCATCAATTTAGTTCCTTACAATTCACTTCATGAATGCTTGTGGATTTTGAAAGTTCATCCAGCTATATGGGGAGCCTTGAAAAGGAATTCTTTGATACTTGTAGCATTAATTGCTTTTTTGATCTT…	PU	LVCMIKFHSLEKIKDQNSVAFQLSNIIQDFYYMAQNRLHQKTNKFLIGGQMKCLGFRGGYDKGKSAGVYTLHKKCLSERKVKDEELWNKLPSYNSFLSHRFYLFTKDGSTNNERLMKQWQLPSWDDSEWNDKDKIENRRLFSNVSITYNDFHNHAHCDNDSNNLTYGLFSYIDIKNGNPVSPPTKCIGHSFSFPDYNLNFEFGLNNGIIELIWPSKKILHQTTKPPLEVSTNNTTTHFGCSFQISNELIKRVKKHEREGT
								EnSpm-3_AuPs	CMCT/EnSpm	CACCAGGGCATTTTTAGTCTAACTGGCTGACCAGTAATAACATATTCCTTTGATAAAACAAAAATGTGACATATTGGTACTAACTTAATGGCCTATTTGTAACCATTATGTTCCTTAAATATGGCTTGAATATAACAAAAAGAAAATATTAAAATTAAAAAAAAAATAAACACCCATCATTAAGGATTATAAAACATTAATTGAAGCTTGGAAAGTGAGATGATGGCAAAATATAAACATATTTTGAATTGGAAATTATTAAGAACCACATAATATCTTTCTCAGTATTCTGCCTTGGAATTAAGCCTCCTAAAAGTGGATATTACAAAGTCACATGGAAGTTGAATTGAGGTTGTATAATACCCTTTTGAAGCCATTCATGTATTCCTCAAATCTATC…	PU	SLMIFCVHNLVNSSKTTQELKNIISTLMKLGQNRQPIKNKNKISGIMKGVGFRAGSDKDKSAGVYAFKKGLTPEQLQEDTINHEKLSSYNNFIFNRIAEFTQVAPASNSRLMLDASLPSWHESQWPLAPIEDKQIFSNVIITHNGFHNEIHVDQHDVNPWTYGLFSFINADTFECLQSPHNTFGHGLFFPDYNFILDFAKSNGIIEVLWKTSEIKHQTTQPPLILKNYPLITHFGASFQISKPLFAQGQNLKNLDP
								Harbinger-1_AuPs	Harbinger/PHISTA	GGGGGTGTCAAAGTCACCAAATCCCGCCTTAAAATAACACGGGATTTGGAACCCAAATCCCAACACTAAATCCCAGGTTTTTTATGTGTAAATCCCATGGCATTTTAACTGAGTCCCTGGTATTTTGACCAAATCCCATGCATCTGGGATTTCAGCTTGAAACCTAACCCAAATGAGTACTCACAATTCATACCTGCACAACATATTCTTCTACACTCCATTTTGGACAATCTGACCGAACAGCTTACAGTCCATTTATACTTCTTCATCCATATAATAATGCCTCAATCCAAAGCAAGACAAATCAAGACAGATATGAAGATCACCTCTGGCCTGCCTCATCCATCAGGTCACTTAATACGTACAGATTATTTAACAATAATTAATTGGCTTTCAGTC…	PU	PVIIYEITPFDNSSGHSQMLQNIIMTLMSLSQNRQEIKTNKQLQGGIMKGIGFRSGSDAGKSAGVYSRKPGLTPHQIETDNNQWIKLHQYDEFIYSRISHFSKLAANENQSLMEAAQLPNFSQLKWTSANPKEEFKSFTNVIVTQDGFFNKPHKDLNDLNAWTYGIFSFVSKKDFLPLPTIFTPSGHGLHFPELKMEIDFSKKPGIMEILWKTSTMVHHTTKPPPEIINHDKITHFGCSFQINHKLFNVGDKFLKMTP
								Harbinger-1B_AuPs	Harbinger/PHISTA	GGGGGTGTCAAAGTCACCAAATCCCGCCTTAAAATAACACGGGATTTGGAACCCAAATCCCAACACTAAATCCCAGGTTTTTTATGTGTAAATCCCATGGCATTTTAACTGAGTCCCCTGGTATTTTGACCAAATCCCATGCATCTGGGATTTCAGCTTGAAACCTAACCCAAATGAGTACTCACAATTCATACCTGTACAACATATTCTTCTACACTCCATTTTGGACAATCTGACTGAACAGCTTATAGTCCATTTATACTTCATCATCCATATAATAATGCCTCGATCCAAAGCAAGACAAATCAAGACAGATATGAAGATCACCTCTGGCCTGCCTCATCCATCAGGTCACTTAATACGTACAGATTATTTAACCATAATTAATTGGCTTTCAGT…	PU	PVCIYEITPFDISSGHSQILKDLIITLMSLSQNRQEIKTNKQLLGGIMKGIGFHPGSDAGKSAGVYSRKAGLSPHQIEFDNIQWTKLQKYDEFIYSRISHFSQLAAQQNQSLMESAKLPNFSQLEWTSANPKDKFKSFSNVIVTQDGFFNKPHQDLNDLNAWTYGIFSFVSKKDFHPLPTVFTPSGHGLHFPELKMEIDFSKKLGIMEILWKTSTMVHHTTKPTPEIINHDKITHFGCSFQINHKLFNVGEKFLKMPP
								Harbinger-1C_AuPs	Harbinger/PHISTA	GGGGGTGTCAAAGTCACCAAATCCCGCCTTAAAATAACACGGGATTTGGAACCCAAATCCCAACACTAAATCCCAGGTTTTTTATGTGTAAATCACATGGCATTTTAACTGAGTCCCCTGGTATTTTGACCAAATCCCATGCATCTGGGATTTSAGTTTGAAACCTAACCCAAATGAGTACTCACAATTCATACCTGTACAACATATTCTTCTACACTCCATTTTGGACAATCTGACCAAACAGCTTACAGTCCATTTATACTTCTTCATCCATATAATAATGCCTCGTTCCAAAGCAAGACACATCAAGTCAGATATGAAGATCACCTCTGGCCTGCCACATCCATCAGGTCACTTAATACGTACAGATTATTTAACCATAATTAATTGGCTTTCAGT…	PU	PVIIYEITPFDNSSGHSQLLQNLIMKLMSLSQNQEIKTNKQLLGGIMKGIGFCPGSDSGKSAGVYSRKPGLTPHQIELDNMQWTKLQQYDKFVYSRISHFSKLAANENQSLMEAAKLPNFSQLEWTSANPKEEFKSFTNVIVTQDGFFNKPHQDLNDLNSWTYGIFSFVSKKDFHPLPTVFTPSGHGLHFPELKMEINFSKKPGIMEILWKTSTMVHHTTKPPPEIINHDKITHFGCSFQINHKLFNVGDKFLKMTP
								Harbinger-2_AuPs	Harbinger/PHISTA	GTCCCCCTCAAAGTTGGCAAATTCCACAACCAAAACACCTTGGTTTTTTACAACCAAAATACCACATTTAATTCTGGGTGTTTTTTAAATATCACACCTGAAAATATGTGGCATTTTCAGCTCAATAAACTCAATTTTTTTCCCCCAAATCCCTTTTTTTGAGAACTTAATTCTAAATTCATTTCTTCTTCTCAATTCAACATGCCCCCAGCTCACAATGCAAACAGATTTTTTTAGATTTACAGACAGCTGAATATGCTTAAAATTTGAATATGATACTGATGAAGAGCTGGAGGAAGACATTCTCTTACTCAATTATTTCCATGAAAAACAATATCTAACCAACTGCAAGTTTCATCAACCACCATATATTTACCAAAGTAGTGATTTGGCAGGCTT…	PU	LIAIIDFLPFSQITPEDQIEWNHLSHTLFQEXKYLQQVKINKKILSGEMWPLGWQKSMTKDESIGFYGLTSKIKKNIQDWNDWAPMLARVGLHLSKQFQHKASGLFIEAQQKLLNNGLPSFSNTVHDDVTPQDFASSLTFTKNEFSNKPHKDLDASTVAVGWWMQVNKINGSINKNPTEKVSNGCFIFPENNFAVDFSQTNGICQIIWRAKDFIHYTESSIDTSTDTRLGLSVQVSKXLASFCTSHNIKSDNV
								Harbinger-2B_AuPs	Harbinger/PHISTA	GTCCCCCTCAAAGTTGGCAAATGCCACAACCAAAACACCTTGGTTTTTTACAACCAAAATACCACATTTAATTCTGGGTGTTTTGTAAATATCACACCTGAAAATATGTGGCATTTTCAGCTCAATAAACTCATTTTTTTCCCCCAAATCCCTTTTTTTTGAGAACTTAATTCTAAATTCATTTCTTCTTCTCAATTCAACATGCCCCCAGCTCACAATGCAAACAGATTTTTTTAGATTTACAGACAGCTGAATATGCTTACAAATTTGAATATGATACTGATGAAGAGCTGGAGGAAGACATTCTCTTACTCAATTATTTCCATGAAAAACAATATCTAACCAACCGCAAGTTTCATCAACCACCATATATTTACCAAAGTAGTGATTTGGCAGGCT…	PU	LIAIIDFLPFSQITPEDQIEWNHLSHTLFQEQKYLQQVKINKKILSGEMWPLGWRKSMTKDESIGFYGLTSKIXKNIQDWNDWAPXLARVGLHLSKQFQHKASGLFIEAQQKLLNNGLPSFSNTVHDDVTPQDFASSLTFTKNEFSNKPHKDLDASTVAAGWWMQVNKINGSINKNPTEKVSNGRFIFPENNFAVDFSQTNGICQIIWRAKDFIHYTESSIDTSTDTRLGLSVQVSKRLASFCTSHNIKSDNV
								Harbinger-3_AuPs	Harbinger/PHISTA	GCCCCCCTCAAAGTTACTATATACCATGCGCAAAACACCCAACTTTTTTGACCTAAATGACACAATTAATTCTTGGCATTTTGAAAAAATCACACCTCAAAAGCCATGGTGTTTTCAATCCCCAAAAACCTGGTTTTTCAATATGAAATTCCATCTTTACCAAAAAAACAACACTAACTCATCTTCAAATCTCTTTACGCCTACCAAATCAATTGTTTCATAATTCCAAAGAGCTTACAGCGGAGACAAATTAATTTTCATTTAAACACAGCCCATTATGCATATGCCATGGAAGGTGAGACTGATGAAGAACTTGAAGAAGAGGTTTTAACCCTTGGTTACTTATTTGAAAAGCAATATCTGAAACAACATCAAGTTCACAACCCCCCATATATTTAC…	PU	VFAAIKFQTFESMSDHETSNMKLLSSYLIKMTSFLGKKXECGNKIHGSMYAIGWRPPCLGDYNLGQYFSTNKISGRIEEYQLVSSMAPEISVILGTLFNNIASVIEENTQTMKNLGIPGFEQLFFSFKNTNETSFANHITYTLNEFFNFPHCDNDASDFAFFLSIPIIKNSSTISDSNYDFFNEYFVFPDQEISIDLTGKSPGICYMVWHAKTIRHFTLYPDGGSSGKFTRLSMSMQISKKTYNLFKSLKDGRM
				Melampsoraceae	Melampsora larici-populina	MLP	v1.0 (GCA_000204055)	Dileera-2_MLP	KDZ/Dileera	CACCTCGTGTACACTAGAAACTCGGACCTGTACCGAGGAAAACGTGTAACGCATCCTCGGCACGTATCCCATATATAGCGCCAGATGTGTTTAGGATGTCTCAGATGCCTCTGAGGCCATCCTCGAAACATACCAAGACCTCTTTGAAGTTCTATCAAGATTGACCAACCTCTCAAGAAGTATCCAAACCACCTTCAAGCACGTACCAGGCATTCTACCTTCAACAAAACTTACATGTTGATCATGCCGGTGATCACACCAGCCCTAGATGTGTGAATTACCAGTCTTCACCTGTGTACAGCACTGTGTACACACCGTTGAAGCTGTGTGAACACAGCTCACATATCGGTGGCTACACATATACATATGTGTGCTGTAGTCCACAGTGTATACACAGCC…	PU	VVIIVRCTKFKDMDPVLKEAFQNCISSTYQAARARNRCETNSAVQTFKEEGIYWGWMGHLGWRGGSDPGYSAGPYALSAFTSNDAQRIDADISLMTSFHRIRDFWAERFASLSFMIFISNLQIGMDTNVPGFDDLAWAGTPNGRVFASNLIVTCEGFHNEPHTDFDHTRYAFGFNCLIDRVTGALHEANGPVNKGSIVGSMFIMRDFDIVVDYDGCDGMYESIWDTTVGFFNSSAQVSHYTAESLCFDEEGEEICPKMCAITRFGSSCQIAETLVERISLVEKTKE
								IS3EU-2_MLP	IS3EU	TATGGAATACGTGTAGACTCATACCGACATATAAACATGACATGGATTCCACATGTAATTTTTCCATGTCATGTTTGGTCGAAATTCATCCCCGAGCCAAAAACCGTCCGACATGACTCATACCGACACACATCGACATGGATTTTTGATTCAAAAAAACCGTGTTGTAACATGAGTCATCTCGTACATCATGCCGTCCGGGAAGTSTCATACCGACACAACATGACTCCAGATGTTTTTTTTTGTAATATTTCAATTTAGAGTCCAAAAAAAGAACTAAACACTCAATCCCTGCGCTCAACTAGCCTGAACTTCCAATAATCGCATTACTCCATTMCCGCTCTTCTACACTTAATCCAAMTTCGCACAAATAAWGCCAAGAAAACGCCAACAAAACAA…	PU	LLAVVRFNKREYTGKRLNTGKLKRELVPECAKLFENFNNSIMTLYQHGTARYRCVTNGAAEALKHMKSGQMFVVGFRGGYRKKKYGGPYALNPTTARLVARMENDLRRQMYLPYINHFLAERFASLSXGAFQSNCERAAQCRAPSWASKSFFKSPNGRVFGSNFVVTRDEFANKVHVDNNHSGYTFGLFSLIHRDTGRLYRRGRTSKHGYTKGARFVFPDYNFXINFDGCDGVVEMVWASDIKHYSTHSKTFTHDHQPIXPEDAKITRFGSSCQIAKSIVQRLNQXTDMRG
								IS3EU-6_MLP	IS3EU	TACGGAGTCCCTGAGCGGGGGGGGTGTGACACACACATCGCACACAAAAAACACAAAATCCAATACACCACTACATATGTAACTATGTAACACAGCTGTCACATCCATGTTTTTCTAGAGTCTACCTCAACCTTTGCCGGTCCATTCCTCCAAGTTACACTTTGGAATACGTTTTAACCCATTTACTTGCACCAAACGGCAACAAAATTTCTTACGCAGCCCTTACTATGGCACCAGACCCCGAATTGGACCGACTTTTAACTAAAATGAGCGAGGAAGGACATACTCGAGCCCACATGATGGAGTATCTTGTACTGGAGAAGAATTACACTATTTGTCTTCGAACTATTTCACGTCATCTGAAGAGGCTTGGCTTAAGTACTATGCAACCTCATCTCA…	PU	LLAVVRFNEREYTGKRLNNGKLKRELTPDCAKLFDNFKNSIMTLYQHATARYRCYTNGAAEGLKHMKSGQMFVVGFRGGYRKKKFGGTYALNATTARSVARMENDLRRQMYLPYINHFLAERFASLSIGAFESNCHRAAKCRTPSWSSKSFFKSPNGRVFGSNFVVTRDEFANMIHVDNDHSGFTFGLFSLIHRDTGKLYRRGRTSKHGYVKGARFVFPDYNVEIDFDECDGVVEMVWASDVRHYSTHSKTYTHDHQPIPPEDAKITRFGSSCQIAKSIVARIKLLTDMQG
					Melampsora medusae	MMed	ASM215703v1	IS3EU-1_MMed	IS3EU	TACGGTGTACGTAAGAAACCCTGAGACCCAATACCCGCAAACTCATGTCATAACCTGTAAAAAACTCACAAACTCAGAAATTAACTCGAATCGCAACTGATAACCCAAAATTCAACCCCATAAGCTCAACTTTTTGCTACTTTTAACTCACAGAGCTTTTGTAATGCAGGATTTGTATTGAATCGATAAAAAGCATACATAGAATGTGAGATCCTTTCATTGAAAGTCTAAATCAAATTGATTGTGCACTCTCACATTCGCCTTCTGAGCTAATAAAAACATAATTTTCCGAATGATCTCTGCAAGCTATATTTTGGTGAATCATTTGATTGGAATAGTGGATTCATGTGATTGCTTTGGATGCTTTTGAAGGAATACAAGCATTCAGATATTATGAAT…	PU	MHPELYEXFDSSISTFYQHGISRGVAKNXGATQGXKXSGDMRALGWRSAAGVAADVGKDVCQYSLNSATSRSEGRIWLDIERNGLFLPHAKDFWAKRFSNLSMKAFSANSKIATESSVPSFDSPSWETSPNGQVWASSVAITQDNFHNKPHCDRDATPYAFGMFSQVNRSTGSLHDVIRNPCDCHIEGAIFCLSDYSVGVKFDDFNGVVEMVWNTQVKHHTHKSTTKTKAGMDIIPSRAPVTRFGSSCQVSSRLMRMGRL
	Agaricomycotina	Agaricomycetes	Auriculariales	Auriculariaceae	Auricularia cornea	AuCo	ASM836838v1	Zisupton-1_AuCo	KDZ/Zisupton	CAGATATGGTAGAGGCCTCTGATTTGGTTTGCTACTCCCGACTCCCAAGTGTGAAATACTCCTAAATCCTCAATTCAATTCAGCTCCCATGTCCCTGATCAGAAGTCCCAGGTCCGAACTCCCTCGTTGAGATTGTAAACTAGCTTGTGATCATTCAGTGCAATGAGAACCGGACCATATTCTACATGACATGACTAAGCAGGGAGAGCCGGACGAACGAGAGGAACAGGTGGGATGCGCTGTCTATAATCGTAGAACGTTTGTCCGAAGCAGAGCCATGCGCTCTTTTCTAGTGCAAGAAAGATATCAGAAGCAGTGTCTACGCCATCCAAGGTATCTTCCCCAGAAAGAAACGTCTTCCATGGTCCCAGGAATTCSTCSACCCTCGGCCAGACGCTC…	AG	RNFNSSLKLLKELRVVSTRLDDCFQRLDPEQHEQFTNASERLKLKYPSYAAVAGVDASFFHGRSLIWNRETPEHHDRKDPKLAWTPLITVGKYTKGTLHVAGREISYMPGSLVFIRGGVLKHRVSFEGGQRVAIAHFMHKETLMEVGVQSFRLLDHKEVLMNLSNQLHN
					Auricularia subglabra	AuSu	Auricularia_subglabra_SS-5_V1.0	Zisupton-2_AuSu	KDZ/Zisupton	CAGATATGCTAGGGCCTTATGATTTGGTTTGCTACTCCAAACTCCCAAGTAGATTTACAGCTCCCAGCTCCTGAATGAGAATTAATGTGTCCCAAGTCCAAACTCCCAGATCACTCATTGCAACAAGTAACAAACTCCCAGAWTGAAGTGAGGKGCAAGGTTGCATTTTTAAAGACGCCTGATATTCTACACGATGAKATTAAACGGGGAGAGGTGGGCGGAGATACGGTACAGGTGGGTTACGGTGCTTGTAATCGTAAAATGTTTGTGCGAAGCAACACCACGCGCTCCGTTCTAAAGCAAGAAAAACCTCGGAGTCCGTATCTACTCTATCCAGCGCCGCAGGGTCAGAAATGGTCTCCCATGGGCCGAGAAACTCCTGGACACGTGGCCATACAC…	AG	SIVKFNSTVRLLKELETVSSRLDNCFAWLDPGQHEQFTAASEILKKLYPAYAAVASDDPTFFHGRSIIWNRATPEHEDQKDMKLAWTPLITVGEYTRGTLHVCGMEIDYLPGSLVFXRGGILKHRVSFDGGQRVAIAHFMHKETLREGGVHAVKLVHHSDVLKHVDSKVKK
								Zisupton-3_AuSu	KDZ/Zisupton	CGGATATGCCAGCACTCTTGTATTCCATATAATGGTCCTGGCTTTTGTATATATTTTCTCGGGTCCCAGGTCCCAGGTCCCAAGTCCCAAGTCCCAAGTCTGGACTTGTCCCTTGCCCACCTTTGCAAAACCTCTGACTGAGTCCTGAATTTGCACAAGTATGAAAATCTTGACTCAGTCCCAAAAAAATACAGCCCTCATTTCTGGGACTAAGTCCCAAGTTTTCAAATTGATCAACAAATGCATTTCTGTCTGGAGACGGGACATGAAGCAATCCGACTAAGATCTACTATCTAAGCAGATCTACAAGCAAGAAAAAATTACAAAGACGAGTCATATGCGAACGGGCGAGGAGGACGAACATAGGGAAGCGGCGCTGGACGCCCGCGAAAGTCATAG…	AG	IGPSADFVCGTVRDFNAAAKLMDQLRVLDPSYFHGRSLIFNRATPWHTDKRDKKFAWTPVLTTGKYTSGTFKVLNYDIEYLPGTLILLRGAVFPHEVSYSGGPRVCIAHFTHEYVVNRTEVRALPLMTASEVAARLDDYAKX
					Auricularia heimuer	AuHe	ASM228711v1	Zisupton-1_AuHe	KDZ/Zisupton	GCCTTGCAAGACGCTCATTCACGTGCAGTGCAGGCCTGCGCGATGCTCCGTTCAGCAAACGGGGTTGCGCGTTGACCCGCACTGCCCGGAAACCAACGTCTTGCAGGTGCGCAGAGGACGGTCACTGTTGAGCCCAGTGAGCTGTGCTCACTTTTCAGTTAAAACTTTGCAGACCTTCTACACAACTCGCCAACTCCTCCCCGGATTCATCGGCGGTCGATAGGTCGTCAACTAAGAGTCTGCCTGTCAGATAAACCTTTCCCTCTGGCCGGATGAAAAAAAAAAAACTTACCATGTCCCTTATTGAACCGTGTCGCTCGGCTGACCGACGATTCCTCCCCTGCCTACATTACCTATTCCGCTCTCTGCACATCATGGTGCGCTGTGCTGGTCGAGTCA…	AG	AGPSTDVVGGRVKDFNAAMKLMDQLRVVSQRIDNLIKCVDPKQHELMMAARDQLRAQFPAYKILSQLDPTFFHGRSLIYNRETALHTDRRDKKFAWTPVLTLGNYTTGFFKVLNREIEYLPGTLILLRGAVFPHEVTYKGGQRVCIAHFTHESIVNRTTIGALPLMTISEVSQRLQEYAMM
								Zisupton-2_AuHe	KDZ/Zisupton	CAGATATGTTAGACACTTGTATTTTGGTTTGCTACTCCCAGCTCCCAGAACTCCCAGGTCCTGACTTTGACTGCTCCTGACTCCTGAACCCGAGACTTGTACTCCCAAAGTTAATGGTGAAATAAAACTTGTACTCCCAGAGAGCAACTTGTAAGGCGGAATAAAACACAAGTCACTCCTGACTCCCAAAATGGTCAAAGCAGAGCAGATGTATTGCGCGAGTTGTGTGCGAAAGATACAGTGTGTCGAGATGAGAAAAAAACGAGCTACGATACAGCTATAATACAACTTATGCTACAGCTACAGGCAATTCCGGACGAAGGTGAGGCACCGGCGGCAGTCTGTGACGATAGTCCATGAAGGACTGGGCGAAGCAATGCCAAACGCTGCTCTCCAGAT…	AG	ILGIHLEGPRSIDNLNAGLALLRELRLVTMRLMDMFQLIDPEQYNLFNDASEKLKAMYPAYAALAAADPSFLHGRSLIYNRETGEHTDRRDMKLAWTPILTVGKYREGTLRVAGSDINYLPGTLAFIRGGILKHSVQFAGGQRIAIAHFMHKNVLAEVGATKVKLFTYKEMAGYKPPFDEGNG
								Zisupton-4_AuHe	KDZ/Zisupton	CGGATATGTTACACCTCTTACAGTCCGGAAGCTCCTCCCGACTCCCAACTCCTCTCTCCTTGTCTTATTTAAATCTTATTTATTATGTCTTTATGAAGACTGAAATATTTTGTATAGTAGATATATCAACTCCAGACTCCCAACTCCCAACCCCGGACTCCCCTGGTTCTTTATTAACGGCCACATTGGGAAATTTGAGATTAGGACTCCGGACTCCGGACTCCCAACTCCCGACTTCCAATCTAATTGAAAATAGTGTTCCTCATGGGTTACATGAAGGTTCAGAAAAAGTAAAATTCCATCAGACTTTTTGGCCAGCTAGAAGCTCCTTGTAAGCAACATTTTTAGCCTTGAGAAGCGCGGTGGCCTTGTCCAACTTCCACAGCGGACGATGGACCT…	AG	AGPSRDILNKIKTFNATMRLLKRLRVMSKRLDHLFQLVDPPQYAVFTAAKQRLGEKFPAYAALSAIDPTFFHGRSLIYNRETPLHTDTKDMKMAWTPVATVGRYKSGVMRVLDLEIEYRPGTLVFLRGGILPHAVTHKDGQRVAVAHFMHRDVLEDVAIGPLPLSAVWVSSTQSVE
					Auricularia polytricha	AuPo	ASM331612v1	Kyakuja-1_AuPo	KDZ/Kyakuja	CACATAATGCAGTGACTTATTCCCTTACTTACAGGACAGCCCATGTTGACATTTCTCCATAAGAGTCGGGCCAACCCACCATGGGCCCACATGGCTATGTACCCCTTAGTTAAGGGATGGGCCCACATGCGAGATTATCCCTGCATATACCGGGTGGGCCGGTGGTAGACAATACCTGAGGCTCAGGGGTGGGCCTGTGGTATACACTTTGTGGAACTCAATAATATAATGGATAGTAGTGTTATGGTATATAGGCTATGGCTATTGGATGTTACCCGAGGGTGAGGGGTGGGCCCTTGATGAACTTGCCGACACCTGAGCATATCTCCGGCATGGGTGACGGGTGGGCCCTTTCTCCGGCATGGCCGACATGGTATATACCCATTGCTATATGCACAT…	AG	APKFHPQVSATLRGDGRPLCHAMHRPAVLIAATLRVMHPDLYWSSLATQLALGLWAADKKLDEIGARLREWASVFTAVAVVCNRRSPLHRDPLSRPQWFDVMTTIGDYGPARMKMPNIGIEIVYDSGAMAVGSGRIIRHGVDMDAGQIAWVWYMRDDVHEFVDMPRADYSRYHSIVSGTANRT
								Kyakuja-2_AuPo	KDZ/Kyakuja	CACATACTGCAGTGACATAACTCCGTCTTAGACGGGCCAGCCGAGGTACATAATATCCCGTCCTCAACGGGCCAGCGGACCATGGGCCGATGAAATAATATCCTCATCTCAGACGGGTGGGCCGAGGGGCATATTATTCCCATTGGAGATGGGTGGGCCGATCTAGGTAATATGAAAAGTGGAAGGCATTAGATGAGTGGGCGGATATAAGATGTATATCATATAGACGGGTGGGCCGAGGTAGGTATCAGATAGATGGGTCGGCCGAGATCAGATGTGTATAATATAAATGGGTGGGCCGAGATAAAATGTGTATCACATGGATGGGTGGGCCGAGGGAGATATCAGATAGACGAATGGGCTGAGATGCAATGTGGATTATATAGATGGGTGGGCCAA…	AG	NLSDPEVSASLKGPCSEDILKAVARPAAIASAALRVMHPQQYWAGMRAFSKLGDLAESKNLPKMSETLPLWASVFNTLSVISNRQTPFHRDHLSPPECLDILMTVGNYSHGRMSMPSLQLEFMYDPGCMIGFSGRIVRHGVNEVAGDRVAWAWYMRDSVHMYAGVPSCAWARMDFINIASGGRSNKQSD
			Agaricales	Agaricaceae	Agaricus bisporus	AB	Abisporus_varbisporusH97.v2.fasta	Zisupton-19_AB*	KDZ/Zisupton	GGGGCAGCCGTCGAGTGCTATATGGTTAGTAAGTGATACGTAGTTCGCTTATAAAAAGGGTGCAGGCGGTGGTACTCACTGTACTAGTGGGCTAGTGCTAGTGAAGAATCGCCTTCTTTTGGTTCGCCAAGACCGGTTATAGGAGATATTTGTAATGGCGCCAGTTCTCTGGAACCAATTTGTACATAGTAGATAAGTTATTGCTAAAGAAATTGGTTCTTGAGTACCGGTCTCGTACAATCAAGTACAGAGGGCCAATTGGTTTCCTCGGACCGGTTGTACAGAACCGGCGCACCAACTGGTTCTGCGCAACCAGGATCACCCTCTCGGTGATTCCTGGTTATGTAGAACCGGATTTTATGCCTTGTTAAAATAGCGGTTGCGTAGAACCGGCGCACC…	PE	PIQRLDLNQIVLDVGPQESARIYDQVDGSLVGMVMRDACYSESATTFVDAAIKRMVETRTTSRKGDVGSIPIFGHSAGSRSAMSFDWVKNLKGKFSTDEHDENVKGASAFALFWNMVRTVAPVEVLNDFDNFLQSSGIWRMDARGEIPYNHKTGQGNYTIELPDGLAFTFHGAELAPPAGICARNYARFMHAENQPHTYAIAWTTSREVDPSASALDNGCHFFLASHGVRFQASRNSLLVWQPKLLHGTSLPLQDPRKSVTQFLQQGLSFVTSSRLLGA
								Zisupton-22_AB*	KDZ/Zisupton	GGGGCAGCCGTCGAGTGCTATATGGTTATCAAGGGGGTCATAAATTACTAGTATATGGGGTACAGAATACGGTAAATTTGATCTAACTAGTGCATAGTACTTATGCTATTAATCTAATTACCCCGAGTGCGGCCAATGGGAAGGCTAGCAGGACTGGTTCCCAGAGACCAGTTCTGCGCCTCTCCACGCTACTGGGTTGGTGGTCTAATCAATATTCTGAGCTGGGAGACTGGTTATTGAGAACCAATATCCCTGCTCAGGCTAGGTTATCGGTTGCTCAGAACCAGTCTCGCGGGCTCCTAGCAAGACTGGTTCAACAAGACCAGTTCTGCGCTCTTTGAACCTGGGAGACTGGTTATTGAGAACCAATATCCCTGCTCAGGCTAGGTTATCGGTTGC…	PE	PIELLDASRIQLDIGPTESARIYDSASGCLVGMVVRDVCKNEEAVHYVDSAVERMVESRVTSRKGDVGSIPLFGHSAGARSAIAFDWVKNLRRTLSTDKQDEEDIKGASAFALFWNMVCTIAPAEVVEDFEIFLRTTGIRRMDARGHIPLDSETGRGTYQIDLPSGRSFTFHGAELAPPAGVCARNYARFMHTEPQPHAFGVAWTTSRTTDPSATSLDNGGHFFLASHFVRIQSSPNSLLIWRPGILHGTSLPLQDPRGPSTLFCQRGLAFVTSSRLPEA
								Zisupton-24_AB*	KDZ/Zisupton	GGGGCAGCCGTCGAGTGCTATATGGTTAGCAAAGGGTACAATAATTACTAATGCATGGGGTACAGAATGCGGTACTTTTGATCTGATTAGTGCATACTACTTATGATACTATTGGGTTTTTGGTTCTGAGCGACTGGCTCGCTGCGAAGCGCATGAGAATGAGGCTAATATCAAATTGAATTTGGTTCCGGGTAACTGATTGCTCCAGCCAAAGACGGACTAGTTTTGAGAAACCAGCCTCCTGGGATCGCTACAAAGATGTTTTCGAACAACAGGTACAAAACTCCGCAACTGGTTTCATGGAACCAGTGCAAGCTGCAACGCGCCCACTCGGCCAGTCAGAACAAAGGCCGGTTCCTCAAGACTGGTTGAAACTCTCTGAATTCCAGTCCTGCTCAA…	PE	PIQLLDTDKLALDVRATESAQVYDAVDGLLVGMVVRDVCKSEEAVSLVDDAIQRIVETRITSRKGDVGSIPLFGHSAGPLSAMAFDWVKNLRGSLSEDQCNEEDVKGANMFALFWNMVRTIAPALAEEVVEDFENFLRTSGISRMDARGNLPHNPETGRGDYRIDLPNGLSFTFHGAELAPPAGICARNYARYMHTEPQPHAYAVAWTTSRKVDSSASSLDNGGHFFLASHGVRFQASANSLLIWRPRLLHGTSLPLQRPRDPSGTQFCQQGMSFVTSRRLPEA
								EnSpm-22_AB	CMCT/EnSpm	CACGGCGGGCAAGGTGCTGTCATGTTTGTGCWGTCAATTGTGCTGTCAAGTGAACAGCCCATCGCCTGWCAAATGACGTGCACATACCCCTATAGTGCTCCTATATGCGCCATATATAGTGTTGCTAGTCTAGAATTGTGCTACTTTTCTCATGGGTCTAGGACCTGCTAGTAAATTAGGCGATAGACTGTGCTCGTGAATTAGCCCCTTGGCAAGCTTTAGCATGTCTATTCCTCGTAATCGCGTTGCTTGCACATGCACGAAATGCATCCAATCTACTTATCTTGACTCCACTGGCCAGTCTTTTCCTGGAAAATTAGTGGCACGTAACACACGGATCAATCACCGCCGTAAGGACAATKCTAATTTGGGTAATAATGAGGTGGTGAGCCATACGTT…	PE	YMHPTDISRLKFDIKENQSGLFYCGGELVLVVIRNACKRDQLVQFIDDSVSEVIASRTSIRKEDVGHMSQMGLSAGSRSGGTLDWVKNVSSRKSEVGKHNAIDYRASSSFAALWQLSQALLPDEIIIDFASFLEQIGSDARMDGHGSMNLGTDGRGEFSIDIGSTSYTFHGAELAPPAGVMAANYCRHVHNEKQPHKWSISFTTNRTWDKDFPSVDAGGHFYISEYGIRVRAAANTLIAWQPKDWHGTSLPLMNPVDSSKEYHQRGLAFVTSSRLPRA
								Plavaka-11_AB*	CMCT/Plavaka	CATCAGCAAAACGGCTAACTACTTTTCACCACTTTTTTAACTTTTCCTACTTTTCAAAAGTAGAAAAAGAAAAACCTCAGACAAGTCTGAGTTACTTGCCACAAGTATTTTCGTCTACTTAAAATGTACTTATAGCATTACTTTTCGTACTTTGAAAAAGTTGGACTTACTTGTGGGAGTAATCCCCACATGTCGCAACAAATCATCTTTACGACTATGCAACTACTAAAATGTTGTCCGAAAAAAGTCTGGAAAACGGAGATCAAGAATCATAATTGAATGAAGCAATAGCCATGAAATGTGCTGTTGAAGCACTGAAGCCGAACGATACTAAAAGAATTGAGAAGGCGAAAAACAAAGACAAAGCAATCTGATATATGAAGATAAAAAAATCCACGT…	PE	FVQTLDVSKLQHDVCEEESGIFFDENDMVMVVIRNACPVQELVDFVDATICTIVETRNHIRKEDPGHLSQMGMSAGSRSASQLDWVKNIRVRAKDEDEHLKNDYNASCAFAMFWNLCRTILPDDIISDIEEFMKTAGPDMRMDGHGRMPINDDGTGEFTLSIGGEHWKFCKAHLAPPAGVMASNYARHVHRENQPHKWAVAFTTSRSFDPAAVSVDAGGHFFLATHGIRVRAAANTVIAWKPMDWHATSLALVNDSDTAKEYHQRGLAFVMSSRLPGV
								Helitron-15_AB*	Helitron/Helitron2	ATGCCTCGAGGTCGACGGTTGGGCAAAAAGGAGGCCGAGAAACAGAGGCAGTTGGGTGGTGATACGCTGTTAGAGAACTCGAGCGAGTGGCTGTACTGCTTCATTGTCGAAGACGCTGAGCTCCGTGCCGAGCTCGGATGTATTCCGACTAAAGAGAACCGGCAATGAGTTAGTGCTCGGATCATATCAGTTTGGAGCGCAAACACATCTACACCTCCCCATCCAAATTTGCCCGTCAATTTTCTAGCATGGGCAAACCGAGATCATGTACAGGATAACCTTCCCGTCGTCTTCAGCAATTTATTAAAGATTCGCTACAATGCAACCCGTCGGTATCAAGCACAAAAGAGGCGGATCATCCATCTTTCGGATTTAAACTCTGCTGCTGTCAACACGCAT…	PE	CIFRLDVLDTSARLAYDVGAGESVQFVDGDGELVAVVIRNACKDRRIVEFVDHSIAGAIRTRRNARKEDRGHISQMGLSAGSRSNSKLGWVRNIERQKQNTSLHEQVDYDTSSSFAVLWSLARSLLPATIIEDFDKFIESLGPDIRMDGNGKMGVDASGKGAYHIKIKETDYEFHNSELAPPCGVVAENYCRYVHFENQPHKWAXSLTTSRSFDDSVSAVDAGGHFFISAYGIRIQAAPNTLIAWRPRDWHGTSLFHISPNPDSXEQKFYQRGLCIVTGGRVVGC
				Hydnangiaceae	Laccaria bicolor	LB	v1.0 (GCA_000143565)	Kyakuja-1_LB	KDZ/Kyakuja	CACATATGACAGTGACCCTAGCCCTTACCTAATGGACTAACCGAACCTGACAATACCTCATACCATATGGGGCCAGCGGACTCGGCCCACCTATCAACATATCCTCCATAGTGATGGCTGGGCCGAACAGGTGCGCGCCTGCCAATAATGGGCGCTCGCGCCTGCCATTAATGGGCGCGCTCATTCGAAATGACTTCACTGCGGACCCATGCCCATCGACAAATTGTCCATTAGTGATGGCTGGGCCCAACTGGTGCTCGCCCGCCAAATATAGGCGACGAGCTTTGCGCCAAAGCCGTTGTTGTGCCATCAGGTGGGCGACATATCTGGCAGTACTTACTGTCTTCAATTCAATGCGTGGGCCCTACAAAGTCTTCGTTTCAAATGGGTGGGCCCAAC…	AG	SSQFKLEVSAQMKRGAVGAQWSLEMQESSALIGAILSIIHPQLYEQGMEALRRLETENGFVDDEEELYTALKHWTPPFSALSVISNRSTPVHRDTKGRNEWIDVLVPLGEKDSTGIMDFPGLGISIKYNPSTIVGVAGKVISHGAVFEGGERGCISYYMRNKVHERLGVPAGTWMNTSIYDC
								Kyakuja-2_LB	KDZ/Kyakuja	CAGGGCAGTTAGTAGGAATCACCCACCAACACTGAGAGGCCCGACAATACAAACAGGCCATAGTTGATGGTGCCTGCTGATGGGCCGATGAGGGCCAATAACCCTGTGTTGATGAATTGGCCGATGTGATCCCACTATCAAGGTAAAGAAGGGTCGGCCAGCTACGTAGATTTAGCATACACCGATCAGTAGGAAGCTGCCCCGGGAAGTCAAGTCCCTGTATTTGTATATCGGCTGATAGCTAAGCTATGCAAGGTCAGCTGACAGTTTTGAACATTGTATTTGTATATCGGCTGATGGAAGATAGTTAAGCTATGCAAGGTCGGCTGACAGTTTTGAACATTGTATTTGTATATCGGCTGATGGAAGATAAGCTATGCAAGGTCGGCTGACAGTTGT…	AG	GPEDPLRASADIQEPANSTYLQNVLLANAIVGAIYAVIQPDLFESGLATFEKLANHAEALDDPINIALRVWATPFTGLSVILNRETIDHRDLKGYRESFDLLLTIGNYTGGRCHLAGLGFSLVYDPGTVVALAGNVLQHGVCPVLGDRACLAHFWHKKVNKSRLLYNFLPNRNLIG
								Helitron2-1_LB	Helitron/Helitron2	ATGCTTTAGCGGCGGGCGAGCCCGCCCGGTCCCCGACTCTTTTTTTATTTTTTATTTAGTGGGCGATAATCATGCTTCGAGTTTGTGTTTGATAGATAGCTACGACGATGTTATTCTGTACGAACGTCGACAGTCGTGAATCGCAGCCTTTTGGCTCTTCGTATGGCAAACAATAGGTCCGATGTACAATCATAACGACAATAAACCTTCTCGCAGACCAGACTTCCACGAGGACGACAGTTAAGATATGTCATGTTTAGCTACGCGACTGCCAGATTATCGGTTTGGCTATGCGAATGCCAGATCCGATACATTACTTGACTGCTCATTACCCGACTGCAATGGGACTGTCGTCGTCGTGGATGTCGTCGTCTGCTGCAAGGTTGAGGTAGGATGCTA…	PE	PLMKVDPALLDHDIPIDDSRLFRDSDGEEVCYVFREFCPSKPVLASVNDIVEESIDIRRNCRMDDPGDLVQIGFSAGSRNAPKIHWVRNITRRNLPDQVVADLNYRSSSAFALFWNLCKDVLPKPIINDFNAFFEKDGILRMNPAEGAAKDFAKDEHHAVTGDYTIRIGDESFLFKNVELAPPCGVFGRNYARAMHFENQPHKYAIAWTVRRDHPPDAGGHFYIGTYKIRIQAAANTLVIWKPTDIHGTSLQDLDPNDENPAFIQTGLAIVTPKRLRKL
				Psathyrellaceae	Coprinellus angulatus	CoAn	LU_COA_1.0	Kyakuja-1_CoAn	KDZ/Kyakuja	CACCCCATTCAGCAAGATGACAGGTTGATGATGCGCGATCCGGGTTCACTAAAGCCCCATCAAGATGGGTGATCTGGGCCCAGTTGGGCACCTGTGGGAGCAATCATAGTGGAAAGCCCAGGTGGGAATAAGGAAGGACCAATGTGGGATGGCCCAACTGGGGTGAATTGGCCCAAGATCAATAGCCCAGCTGGGAAACACATTGCGGAATAAACCCGCCGGGAGATGGAAAGGCAGAAAAGCCAAAATGAGCCGGCGGGTCAGGCGGGCCATTCCGTCGTTCCTAATTTTGGGGATTTGCCACTTCCGGCGGACCATGTGTCGGACCATCAATTTGGCCTCATGTTGCCCCAAGCCCCACGGATGTATATTGTGACCCCCAAACAATGCATGGAGCCT…	AG	MELIDMLSGTNALIGALLSLVNPKLYEMQLQVLIELSSGRAETSNTELTQEAFKYWTSPFTGFAFICNRETPFHRDNRGGKFLQDILSVFGTYGNGVLEVPLLGGRFSYNPGTSFIIPGYLLEHGAARTEGDRICIASFIKPSVGWGALTEYAEISPPFLA
				Omphalotaceae	Gymnopus confluens	GyCo	LU_GYC_1.0	PlavakaB-1_GyCo	CMCT/Plavaka	CATCTGGAAATGGGACTCAATGCCCAAGTTGACTGAAGTCGCTCGGTAAGCTCTCAGGATGGTATATGACACCTGAGAACCGCAGGAGTTTCATGGTGCCCAGGTTGCATGGAGACATGTTCTAATTCCTGGGCAAGCTGAGTTCACTAGTATGGAATATAGTTAACTAAATCAGTTGAAAAGCTGCCTCAAGTCTCAATGGGCTGATCTGAGGTACAAATCAATGAGGTTACCATTACATTGAAGTAGTCCAAGCTCACTTTGAGATCAATAGCTTATACTCTGCGGGAAAGTCTGCTTAGATCATATTCCACCAAGCCCAATTTGGGAGCAAAGTCTGTTCACATCACATTGCACTGAAGATAGCTCCGTTGCAGCTATAGATAGTATAAATTTTGC…	PE	PMAMVNFSKLQENLTASRSADFVDDETGEPILLIARELCAKESLVSWANGVVLGNVDLERNIRKEDGGCLVLTGWSAGSRSRPQFDFARNFLRKQTEDQKKSIRYQAASVFALFWNLVRALGPVGAVQDMENFLEESGIYRMDTGALYEDCKGAYTIEADGVPMRFADAHMAPPSGVMARNYCRVVHREKQPHRYAFSWTTYRAPPVIRNLRGKATKVQQGGHFYLASHGIRVESSSNYLAVWDPNLYHATSLQSIPYSEKRGPLIQSGLAIVTSPRLPGV
			Boletales	Boletinellaceae	Phlebopus portentosus	PhPo	PP33.Version2	Kyakuja-1_PhPo	KDZ/Kyakuja	GAGCCCATGTCATAGCTTATCCCCATACTACATGGCCAGCTGAGGGTGACAAAAACCCATAGCCTATGGGCCAGCTGACTGTGGGCCCATGTTAACTTGTCACCCATGGCCTATGGGTGGGCTGATGGTTAGTTGGTCACCATGGCCTATGGGTGGGCTGAGTAAGCAATGTTCCAAATCATATGAGTGGGCCCATGGCACAAGGACTAGATAGTACAGTTGGGCTGACCCATAGAATATGGAACATATTAATCATTAGAATACTATGGAGTGACTATACAATGATAATTATAGAATATAATAGTGAAAAAAAAAAATCTCATAGATTATGAATGGGCCCAGATGATATGGTCCTCTCCTATGGGTGGGCCCAAGCCTAAGTACCTCACTGCCCATGGA…	AG	PPYYSPEISAVLKARNTDKSATEWIMETGMCHAIMSASLAVMHPDLYAAGRQVLLNLAVYAGKHDEEMLSVLEKWPCVFSALSLMVNRTAPYHRDPGSRCQAYDILASIGFYHTVDIHLPTIGHILEYNPGTMLAFSGKLISHGVGHCPGDRASLAYYMKDTVHRAEDPEALGT
				Paxillaceae	Hydnomerulius pinastri	HyPi	Hydpi2	Kyakuja-1_HyPi	KDZ/Kyakuja	CACCCCCTTATGTACCAAATCTGGGAAGGCAACCGGGCAACCAATTCCAATATCATAGGGATGGCAACCGGTCAACCAATGTCGGCCCATATTGATTTGTCGGTATACCGACCTATGGGCCCATATGGGGTACTCGGCATATGACCCATGGGCCCATTTCGCCTTTGGTGAGCCACTGATTGGGGCGTTGGGTGGAAAATAGGTATATTGGTGGATCGGGTGGTGCTTTCTGGCCAACGGGCCCATCGGAGGAGCACTGTAGGTACATTCGGTATTCCGCCCATCGGCCCATGGGCTTATTGGTAGTCTCGGCATTCCACCCACCGGCCCATGGGCTATTCTGTAGTTAGATATAACATCTGACCCATCGGCATACCACACTTATATCGGCAAGCATTA…	AG	SPDDLVRATPSLRRWEGPVQQWLRESETSFRLVDALLAIVHPELYRRSSAVREQLLADEEIMDLHELIRAWPTLFTAISVVYNRETPFHRDSKSAPQWYDLFLSVGSYTDAILELPTLGIRARYMPGTAALFSGLLLRHGVSPVDQGDRIGYVFYMRPSVFHFASISLGKWVKYSSLST
								Kyakuja-2_HyPi	KDZ/Kyakuja	CACCCCATGCAGTAACAATTCTCGGTGCCAACCGGTGAACCGCTGGTAACACTGTTGGGTGACTGACCGGGGAACCGACGTCGGCCGGCAACAACTAGTACGGTAGTGGAAATTAGGAAAATTGGTAGTGTACTGGTAGTGTAATATAAGATGGTGACAATCTCAGTGAACTACCCATCGGCCCATGGGCATCTCGGTGAACCACCCATCGGCCCATAACAATCTCGGTGAATGACCCATCGGCCCACGGGTAGTATTAGACTGCTCTCAATATCTTGGTGAACCACCCATCGGCCCACGGGTAGTATCTCAATATCTCGGTGAACCACCCATCGGCCCATATAATCTTGGGACCCGCCCATGGGTGCTCATCTCGGTGAACCACCCATCGGCCCATAG…	AG	TPNDLPCATPVLRMTDGPARQWLMEFQTTMAFLNAVLSIVHPELYAAGEKVMRHLREDDEIEDVHEILDHWMSVFTAVSAVVNRESPLHRDPKTCKSWYDMMLTVGQYQEAILELSTFGVRLLYNAGTVICISGKLVRHGVSEIESGDRIVYSFYMRESVHQFCSVPLATWMHYSRWS
				Pisolithaceae	Pisolithus tinctorius	PiTi	Pisolithus_tinctorius_Marx_270_v1.0	Kyakuja-1_PiTi	KDZ/Kyakuja	GACCCCATGTAGTCAGCTTAGTCACAACACATGGGTAGCCTGTGCGCCAAATTACCATTACTCACATAGAGCCCGATGCGGGCCCATCAAATTAATTAAGTCACAACATATGAAGAGGCCCGGAGGCCTAGAGTGACAGCAGCAAATGAGCAGGCCCGTGACAAGTATATTACAATGTATGTGCAGGCCCGGGCAGGCTGGTGGCAGGATGTGCCGCCCCACGGCACCTAATGCGCGGGCCTGTCATCATCAAAGTAGAGGGCATCCCAACCCATGGGCTGGCCCATCCAAGAAACTTTGAACCCGTAGAAACTGATGGGTAGGCCCGTCCAGAAGATATCGCATCTGTCCCAACATATGGGCGGGCCTGTCATTTCGGGGGCGGATGCTGCGACAACA…	AG	NPSHHPEVSLLLKEKSGANETRQWLDSMAGLHAVLSGALRIMHPKMYLHGREALMRLRSMAVARQDEDMQAVLPIWNSVYSSMSLMVNRKSPPHKDTNGRKVWLDTLLTVGRYTPLDFVVPELGMRFRYNSGTVIAMSGASLVHQVDSADGNRACLAYYMRENVHQYVDIPLCCGPHISDIATELCAGPA
								Kyakuja-2_PiTi	KDZ/Kyakuja	GACCCCATGTAGTCCATTTAGTCACAACATATAGGTAGCCTGCATGCCAAAATGCCAACACTTATATAGACCCCGCGACGGGCCCATCTAAATAGATTAGCCATGACACATGGACAGGCCTGAGGGCCTATAGTGAGAGCAACATATGTATGGGCCCGTAAGCGCAATTCCACAACATATGGGAGGGCCTGTGGAGGGTAAGGATGCTGCAACATATAGACGGGCCCGTGACCAAGTAAGTATGCTGAGCTACTGTAAGACATGGACGGGCCCGCCTATTGTATCATGAAGAAGGTCGCAACATATGGATGGGCCCACCCGTCATATGCTTTATAGGGTCACAACATAAAGAGGGGCCCCTCTATGATAGATTACAGAGTTGGCAGCATATGGAAGGGC…	AG	PQNGFPEASRLLKSRTENTSTREWVDQMSDTNALLSAILHVIHPRMYADGREALIRLGKQAEQRADSDMSSILLIWSSTYSSMSVMVNRATCYHRDINGRDPWYDMLVTVGDYLPLDFVIPTLNLRLRYNPGTIIAFSGSALEHGVGAVDGDRACLAYYMHANVHQSVHVPMCQSPRMDDLLPRPVATGEL
								Kyakuja-3_PiTi	KDZ/Kyakuja	GACCCCATGTAGTCAGCTTAGTCACAACATATGGGTAGCCTGCGCGCCAAATTACCATTACTCATGTAGAGCCTGATGTGGGCCCGTCAAATTAATTAAGTCATAACATATGAAGAGGCCTGGAAGCCCAGAGTGACAGCAGGAAATGAGCAGGCCCGTGACAAGTATATTACAAGAGTCAATCCATTGCAACTTATTGTCAGGCCCATCATGCATACAGCGGGTGCGCCACAACCCGTGGACAGGCCCGTCTGAAGCATGCTGCACCCATCGAAACTGATAGTCGGGCCCATCGAAGGGATAAGGAACTGGTCGGAAAATATGGGCAGGCCCATCGCTAATATGGCGGATGATGCAACATCTGATTGACGGGCCCGTCCAAGGGGTGTTCTACCCATC…	AG	NDAHHPEVSRLLKSKSQPKEVCEWLQCTAGLQAVLSGALRIMHPKMYLHGREAIRLRSKAAERQDEDMEAVLPMWNSVYSSMSVMVNRASPAHKDTNGRKVWLDTLLTIGNYPRLHFLVLELGIRLQYNPGTVIALAGSALIHQVDGIDGDRACLAYYMRENVHRYVQVPLCERPHISDIARDLQAVQT
								Kyakuja-4_PiTi	KDZ/Kyakuja	GAGCCCATGCACCTGGTTAGGCCATATGASACGGTCAGCGGAGGCTGACAATCGGCCGTCGGTGATGGGCCAGCGGAGGTTGAGCCCATGTATGGCTTGTGCACGTGTGTTACATGAGAGCCATGAACCTATTGTCACCTTGTAGTATGGGAGAGCCCAACTGATGAGTGTCACCATGTAGTACAGCTGAGCCTGAGAGGAAATGTTGTCATGAGGAATGGTGCAGCTGTGGTTTGAATTGTCATTGTCAGTTACAAGCAGGCTGGGGAGTAAGTGTCATCATGGACTATGGGGGGGCCCAATAAATGAGTGTCACCATAGCATACAGCTGAGCCCATAAGTAGGAGTCATTATAGAGAATGGCTGGGCNGANGTTAGAATTGTCATCATGGGGTACAA…	AG	MVWLYYLRGLYEAGRQAMQSLDTWSSQHNQDMQDALQHWPSVFTNVSVISNRTTPFHRDPHSRSDWYDMLVTVGDYEDCVLDIPTLGLQFLYNPGTVVAFSGRLLRHGGYPVGIG
				Sclerodermataceae	Scleroderma citrinum	ScCi	Scleroderma citrinum Foug A v1.0	Kyakuja-1_ScCi	KDZ/Kyakuja	GAGCCCATGGACCTAGGTAGGCCGTGATAAACAGCCAGCCAAGGTTGACAATTGGCCATAGCTTACAGCCAGCGGAGGTTGGGCCGAGGTAGAGAGTGTCACCGTCTTGGACGGTAGGGCCAGGATAGGGTGTGTGTCACCGTGTTGAACAGCTGGGCTGTAAGTGGTAAGAGTCAGCATGTTTAACAGGTGGGCCAAAGAAAGGGGTGTCACAGTGTAGAATGGCAGGGCCCACATTTGGAGTGTCACCATGTAAGAAGAGTGGGCTGATGGAGCAGTGTCACCATCTGGAATGGTTGGGCCCTGGATATGGTGTCACCGTGCAATTTGCAATGGCCGAGTGGAGATCTGGCATGATATTACCTCATGTAATACTGTCATCAGGGCAACAGAACAAAG…	AG	TDTPSVSTALKTKSGRTWASQMTFPSAMLSAALSIMHPPLYNAGLHGMEVLSSWAEQNDKGMDDALDTWSTVYTNISVIANRGTPLHRDPHSRSNWYDILVSVGEYKDCYLDIPTLGLKLEYSPGTIVAFSGRLLHHGVNKVDGHRCCFAYYMRDNIHNFLRVPATEWMTVDMVRNALVFGPNKK
				Suillaceae	Suillus brevipes	SuBr	Suibr1	Kyakuja-1_SuBr	KDZ/Kyakuja	CACATAATTCAGTCAAATCTTCCCGTGTTAAACGGCCAACCGAAGTTGAGATTCTTCCGAGATAGACGGGTCACCCGAGATGGGCCCTGAGGCAGTACGGTCCCGGTAGAGTCGGTGGGCCCATATGTATACCACTACCCGGTACAAATGGCTGGGCCAGCCATGCAGTGTGTGATGAACATCTCGGTAGATACGTCTGGGCCGAACACGTAATATAGGACAGTGATGTTGGCAGATACGGGCGGGCCGAATGGGGTATATCAGGCATGGTTGACACGGTTGGGCCCATGTGGGTGGGGTGTGTACCTGGGTATTGACCTTGGTATGTGAACCCGGCATACACGGTTGGGCCCATGTGGTGGGGTGTATTCCCAAATATTGGATAACCCGGCAGATACG…	AG	ENGFKPVISATLKGERSLSMIIDMQRPALIASAALRVMHPQLYWASVATHLELGRWSRDQGLVDMHXLLKHWASVYTGASIMCNRQSPEHRDPKCPPEAFDILTCIGNYQHAVMKLTNLGIELAYDPGVLVSYSGRLVRHGIDVKDGDRIVWAWFLRDSVHNYARTPRPDYARYHPVDINEHNLAKY
			Polyporales	Fomitopsidaceae	Fomitopsis palustris	FoPa	ASM193781v1	Kyakuja-1_FoPa	KDZ/Kyakuja	CACACCAGGCAGCGCAAGTCGCCAATACCCATCAGTCAACCGAGGTGTCCGAGCACCCAATTGTATAGGCGACCCGATGTCGGCCGATGCCCCGGTAATAGGCGGATGGTGATCACGCCTGATATCGGGTGGAGSGGTAGGCGGGAGGGGGTCTTCAGGTGGGTTGGGAGGACGGTGATTGGGGAGCCAATGTCGGCTGGTAGGTAGGGGGGGTTAGCTGGTTGCCTGGCAGTGGGTTCATTAGTATCGCTGTTATGTAGTCATGATCAGATACCCAATATCGGTTGGCTGGGTAGTAGGCGAGGCAGGAGGGGTATGCGACTGGGTTGGCGGGGCTGGTTGGTTCCTTGGCAGTAGGCTGATCATGATCAGCTAGCAAACATAGGGTGCGAGGTAGAT…	AG	LSGHSPVVSSSLTRENRESGAAFLEKVYAPNAIISAILAIIHPQQFRYGMALNDQLADQEPFKEVMAKWSSCFTGMQVINNRIIGPHRDTGGPYSSLDVIAAVGEFKGGHIHLTNSPYDFRQSPGSVLALASRVFEHEVMPYEGNRISFAWFVKDALYQWAHIPEIPWAQEADILDRL
				Polyporaceae	Polyporus brumalis	PoBr	ASM179289v1	Kyakuja-1_PoBr	KDZ/Kyakuja	CACATAGCTCAGTAGATGTGTCCCACCCTAGTGACCCATACAAACTGACAATCGGGCATTGAGGTGGTATGATCGGACCTGATCATATGATGTGTTCTGGCATATACATGGGCTGTTCAGGGTCATATTCCAGGTCAATCCGACAGCATTGCTGGGTGGTTTGGCATTCCTTTGGCATGCATTGTGGGTCAGTATACCTGCTGCTGGTACTGTTCAAGGGGTCAGTGGTAACCTGCACGCATGCCATCCAGGGATAAAGCTGGTGTAACGATCAGGGCTGGTGATCTGGTATGTACAAGCATGTATGTGGGGTGATCAAGATGGTCTCACAGGAGGCTCTGACTTGGTGCACACATGGACGTGGGGTGTTCAGGAGAGTGTTCCGGGGATGTCCCAGCA…	AG	SSRFAPCPSRTLRSPAGQEWGRRMKESGALLSAILRVVHPAMYDAGKMSLSRISADPSIAAALDTWPTVFNHVQIISNRATPFHRDTSGAPPWYDMLMTLGAYRRAELVLRNLGIQIGYKPGTISPICSLILHHGVGKVRGDRLCYSWYMSEAVHRNFDIPDISYMRADYYPN
								Kyakuja-2_PoBr	KDZ/Kyakuja	CACATAATTCAGCCCACATTGCCCACTGTACTGGCTGAGTTGGACTCACAAAGTCCCACTACGGTGGGCCAGTTGGACCTGGTCGGATGAAGTGGGTTGACACTCTAGTGGTCCAGTTGGGCAGTAGGGCAAGTATTACAGTAATCTATTCTAGATTGAATACTGGATGTATGGGGTGTATGGCGGGGGTATAGCTGCATATCATGCCCCGGTMAGAACCGCTACGTGGCCATGGAGGTGGCCTGGTTGGGCTCTGATGCAGTTGCTACTATTGTGGCCCAGTCAGGCTGTTTTGGATGGACATGACGGTGAGCCAGTTGGGTTGTGCAGTTCGTGGATGGCTTGGGCCGGTTCGGGGCTGGACGGGGTCCGTCTGCGACCCTGGACGAGGGGTCGGGG…	AG	TAAYTPRPSVSLNAAGSLEWCKDMKESGALLSAILRVCHPKQYEAGRTSLLRMATLPRVAEVLPVWPSIFNTVQIISNRASPFHRDTAGQPSWYDLLVALGTYPRAELVLRNLGVQLGYKPGTIALFCAMIIHHGVGAVPPDRLCFSWFMSSAVHTNLGVPAVPWMSLHSYPL
								Kyakuja-3_PoBr	KDZ/Kyakuja	CACATAATTCAGTAAACATTGGTCAGTATAGTGGCCCAGTAGGACTTACAAAAGCCCATGATAGTGGGCCAGTGGGACCCAGCCGGATTCTGGGTATGGATAGTAAGGTGGGCCAGCTGGACATTCTGGGGCTGGCCTAGATGAATGGGCAGGATACTGGATATATATTGCTGTGGATCAGCATGCGGATTGGGATGAAGCGGGGCATCTGGTAGAGCATTAGCAGGCTGGTATCGGGGTGACATACAGTGCTGTGATCCAGCTGGACCTGGTGAAGCTGGCCTAGTTCTGGGCTGGTCGGGCTTGGGGTGACGTACAGTGCTGTGATCCAGCTGGGCCTGGTGAAGCTGGCCTAGTTTTGGGGCGGATACGCGGGGTGGGGGCACGGGGGCCGTCGGC…	AG	SANYVPAPSATMRHEGSLAWCRDMRETGALISAILRVAHPDLYTAGRSSLLRLSTSERVKDVLPFWPSIFNSVQLISNRESPFHRDTAGQPSWYDLLVTLGSYRRAELVLRNFGVQVAYKPGTIALLSSLVIHHGVRAVEPDRLCYSWFMSEALHSNLDVPSVPWMSVDVYPY
				Sparassidaceae	Sparassis crispa	SpCr	SCP_1.1	Kyakuja-1_SpCr	KDZ/Kyakuja	GAGCCCATTCAGCCAATATATACCTAAACTTCCATATAACCGAGGTGGAACATTTTGTGTAAATTTCCATAAAACCGAGTGTTGGCCAAGAATATAATATAGGATGGAGATATAGGGTTGGCCAAGACAATTAGGCTATATAGGCTGAGTCGCATATTTGGGAGTTAGCCAAGGGAGGCGCAATTTGAAGTCTATATAGGTTGTCGGGCATTTTGGGGTCGGCCGCCATGTCTCTATATATATTATAGCTGAAATCGTGCCATTGGCCAAGAGTCATAAAATTCCAATCCTATATAGAGTTTGCAGACAGTTGGGCTTGGCCAAGTGGACCTATATAGAATCTTTGTGTAAATGGTCCACTTGGCCAAGGCACATGAAATTTCGATCCTATATAGCATC…	AG	MLQTNLVPSVSLRNEPVGNWLERTSFVEQLLNATLCLINRPLYFAGISSKLKIQHENVLQRTHENVQRWPSNFTAMGIIVNRRTIPHRDGKAWHACLDLLASVGTHKWAVLRLDDLQMELGYCPGTLVGIWGRVLEHSCDAWEGGERICIAHYMRSAVFEALKINKTSWVEYGTYLALMTPQYVV
								Kyakuja-2_SpCr	KDZ/Kyakuja	CACACCTTTCAGTCATGTTACCTGAACTGAACTCCCATTTACCCTGACATTGTCATGAACTGGACAGCCAGCGGACGTCGGCCCATTGTCACCATGTTGACCTCTACCAGCAGTGGGCCCATACCTTTCATGTGTGGGATACTAGCAGTGGGCCCACCGCTAGTGTTCTTATCCCAGTGCTCGGCCCACTAGCAGGGCATATTACAGTGTTGTAACCGTTAAGCAATGGGCCCACCGCCACAGGTCAGAGGGTGGGCCGACGCCAGAGCATGTTATCGCCATCGATGGGCCCACTGCCAAAGTATGATCAATGAGCAGTGGGCCCATCGCCACGAGTGTAAGATGACGGATGGGCCCACCGCCAAAGGTCAGAGTGTTGGCCATGGCCAGAGCATGTTT…	AG	MESGRLETSASLKLEGGRSWLRDIHDSSALLGAILAVVHPTLYAAGRQCLGLIQQDPELREMALNWSSPFNALQVIANRETPFHRDSKTRYTFYDLLATLGNYTCAWLKFPAMRVAIDYSPGTVIAFCGKAIRHGVTRADGERLVYAYFMREGVQNRLGIPAPHWMQASYYASHIGMCTVHHRVCI
				Grifolaceae	Grifola frondosa	GrFr	ASM168373v1	Kyakuja-1_GrFr	KDZ/Kyakuja	GAGCCCATTCAGTCATACCACCTGTGACCTACAGGCAGCCGGTGACAAATACCGGCTGTTGTCACAGGCCAGCCGGTCCCGGCCGGAATATCGGTATTCTCTATAATTACAGCTCGGCCGAATGCCTGTGCTAACAGTCCGGCCAGTATATACGGCAGTATTTTGACCCATGTTTGCCGCGAATGTACCATTTAAATCCTTTACCGAAGGGGAAAAATACCTGTTGCTCATCGCCCTATTTACCGCGCACGGCATCGCTTTTTACCGGCGCAGATTGTTTAAATATATCGCGTGCCACGGTTCACCAGAGAATATGTATCGGAACTACCATACATGTACCACGCAGACAATCAATTCATGTTTAACTAATCGGCATTTGTCTTCTTGAGCAGAATCTCC…	AG	TPPYMPETSASLQKHPECMRWLELSGESDAVLSGILRVMQPDLYNAGIRSLRHMSGDPSLKPAIDLWASTFTAIQVISNRETPLHRDTSGRAPWMDLLVTLGRYEHAVLELPTMGVSATYNPGSVVGLCGKVVRHGVKAVDGERLCYACFMSVDVLGRAGVQYPHWMSMEYYIHCTE
								Kyakuja-2_GrFr	KDZ/Kyakuja	CACACCTTTCAGTCATATGTTCCTGTTGCTAACAGTCAGCCGGTCAAAAATATGACCTGTTATTACAGGCCAGCCGGTCCCGGCCGGTCATTCGGTGTTTCCTGTATTTACAGTCCGGCCGGCATTTATATCAGACCATCAATCACAGTCCGGCCGCGTAACACTCCAGATATCTTGAATAGTACCGAAATGCCGGTGGGGTGGGACAACTTTACATATCATATGCCGGGCCGGCAAACATGCTTTGCCTACAAGCAGTCACCTCAACAAAAGCCAAATCACGTGGTTTCTGCTATATTCATCAAAACTGAACCGGCCTGAAGGTAATTATGACAAATGTGAATATATTGCCAGATGACSGAGCGCAGCATGACCGGAGAATCCTCACTACAACTAATC…	AG	TPAYTPETSASLKNCPASWEWLKHTGESDALLSGIFRVMQPELYAAGIQSLRHLSRNPDLHPYIGMWTSAFTAIQMISNRETPLHRDNSGRSPWMDLLATLGRYEKGELELSTFGISVSYDAGTVVGLCGKVVRHGARAVDGERLCYACFMSSEVLAHAGLEYPHWMSMKHYVDFTV
								Kyakuja-3_GrFr	KDZ/Kyakuja	GAGCCCATTCAGTCATACCACCTGTGACCTACAGGCAGCCGGTGACAAATACCGGCTGTTGTCACAGGCCAGCCGGTCCCGGCCGGAATATCGGTATTCTCTATAATTACAGCTCGGCCGAATGCCTGTGCTAACAGTCCGGCCAGTATATACGGCAGTATTTTGACCCATGTTTGCCGCGAATGTACCATTTAAATCCTTTACCGAAGGGGAAAAATGCCTGTTGGTCATCGGCCTATTTACCGCGCACGGCATCGCTTTTTACCGGCGCAGATTGTTTAAATATATCGCGTGCCACGGTTCACCAGAGAATATGTATCGGAACTACCATACATGTACCACGCAGACAATCAATTCATGTTTAACTAATCGGCATTTGTCTTCTTGAGCAGAATCTCC…	AG	HLPQFRSSLTGKHRFTAIHAGRAPWMDLLVTLGRYEHAVYLELPTMGVSATYNPGSVVGLCGKVVRHGVKAVDGERLCYACFMSVDVLGRAGVQYPHWMSMEYYIHCTE
								Kyakuja-4_GrFr	KDZ/Kyakuja	GAGCCCATTCAGTCATATATGCTGTGCCCAAAGGCCAGCCAGGTACGAATTTAGGCTGTTATCACAGGCCAGCCGGACCCGGCCGGACCTGTTCATCTTGCTGTATTTGCAGTCCAGCCGGAGTACATGATTACAGTCCGGCCAGAAGGCTCTGAGCATTCTTCCACTTATTGGGCTGCAATGTCCACTCATATTGTGACATCAAAGATCTCATTTGACTCATTGCTTGAACACCAGTGATAGCCTTTGTCATCCGGACAGTCAACCTATACTCCGGAATGACCATTCCATCCGGATGTCTGCCCCGGTCCGTATGTCTACTCCGGGACAGTTCTTTCCGGTCCGACACTCCACSCCATGCTCCTGAATATGATGCACATTCCGATAGCAGGTTCAGAC…	AG	TSSYHPQTSAVLQKRPECRESLRCMGESDALLSAIFRVMQPDLYTAGVESLRRLMQKPNVLHPCVGMWASIFTAIQIISNRDTPLHRDTSGRSQWMDLLASIGPYEDARLELSTFGLSVKYIPGTVVGICGKVVRHGANTSNGERICYAGFMSADVLGHAGVQFPHWMTMRHYVDCTV
			Russulales	Bondarzewiaceae	Bondarzewia mesenterica	BoMe	ASM480270v1	Kyakuja-1_BoMe	KDZ/Kyakuja	CACATTATTCAGTGCCTTTTTCCGTCTTAGATGGTCCAGCTGAACGTGCTTTTTGCCCATTGCCAATAGTCCAGMTGAGCCCGGCCGACGGCAATGTGGGCCCATCTCTGACAGTTCAGCCGGCATCATCGTTTGCCTACTCTGATGGTTGGGCCGAGCGGGATGGGTGCAGGTATTGCCCTTGCCCATTTGCCACTGTCCCCTGCCTCTGACGGTTCGGCCGAGCATSAGCAGGGCAATATTGGGCCCTTGCCTGTTCWCCGCCGTCCCCCACCTCTGACGGTTTGGCCGAGCGWGAKSAGWGCAGTATTGCCCTTGCCCGTTCGCCGCCATCCGCCACCTCTGATAGTTCAGCCGAGCATSAGCAGGGCAGTATTGGGCCCTTGCCTATTCGCCGCC…	AG	TAEYPLKCSASFRDRYSDLRCHQWLQDFAESSAILSGIMRIIHLEQYFAGMECIEKLGDITDLAELIHRWPSVFNGISVIAQRLAPPHDGNSQAEWYDLLATVGPYDQAIFELPGIGLSFKYNSGTVAAICGQVLTHSVPQVDGEHICYAFFMRDNVHERLGVRASGWMEWGQYFHDGVGMTSRPGM
				Hericiaceae	Hericium coralloides	HeCo	ASM367540v1	Kyakuja-1_HeCo	KDZ/Kyakuja	CAGTCAATGGTGTGACTTTCGCCGMAACCTACGGGCCAGACAAAAGTGACCTAAGGCCGCAAGTTACGGGCTGGTCAAACGAGCTCAAATGACACCTTTTTGGTCCGTAAGCTACGGGCGAGCTCAGTTTCCGCATAGACCGCAAGTTACGGGCCAGCTTATATAGATATGTACCGTAGCTTACAGCTGAGCTCCGCCCCCTATATCTCATGCCTCGTAAATTACGGTCGAGCTCGTCTCGGTTTGCCCCCATCCGGATTAACGGACCCGGACCCGGACTACACCATCCGGACTCATCGCCAAATCCGGATCCGGATCCGGTTTTCGGTTCAGCCGGATTAGCCAGGTCTCGGATTAATTGTTCCAGCACTTGCGGACTGCTACGTTCTCGGACTAACG…	AG	DTHFPLYTSVSLKTEHAKQWLLAFRESGAIMSAILGVIYPDLHQAGMHALERLRGLPEFHDALCHWTSAFSGVSVISNRATMPHRDVGGRAEWPDLLATVGSYPSAELHLQNLNLRFAYRSGTIATVCSKIVIHAVPECEPDRMPPRIQKARSLKIVVQDEHQTGRGTRKVSRPAIQPKNPGKEAERTL
								Kyakuja-2_HeCo	KDZ/Kyakuja	CACATGATTCAGTACCACAATTCCATATGACCATGCCGAGTCAGCTTGACACCGTCGCATACTAGATTGCGGAGCTCACCTTGGCCAACATTCTAGTGTAGCCATAGTAGTATGCATAGAATCAATGTCATTGTTCCCATGTATCCCCGTTCAGGAATACCCGCCCACAGTCCGTAGGGCTCAAAACAAGTTACCATGATGTATTGCGTGGCCAGGTACACGTCACGTCTGCAATAGTATATGCCTAGGTGCAATGTGGTATATGCCGGGGTGATGTATTCATAGTCCCATGCCCAGGCAACATCAAATCATAGGTATATCCCTACAGTGGGGGCATATCCCAATGGTTGGCCAAGGGGTACATATGAAGTCCCCAAGCATATCTCTATGCTTGGCCAA…	AG	GPDDELFTSPLINPARRNSDGMQWAAEIAESSALFSAILRVIHPELYNAAASVMQQLRTIERLTPALQEWPSVFNGVAVISNRLTPAHRDAQSRASWYDILCTIGSYQGATFSLPGTGLELAYKPRTVVAISGKALDHAVSDFTGERCLDSKEITFQRHRAISVSRLL
					Hericium erinaceus	HeEr	HeCS-4_2.0	Kyakuja-1_HeEr	KDZ/Kyakuja	CACATGATTCAGTACTATAATTCCATATGACCATGCCGAGTCAGCTTGACACCGTCGCATCCTAGATGGCGGAGCTCACGTTGGCCAACATTCCAGTGTAGCCATAGTAGTATGCATAGAATAACAATATGGTTTCCCATGTCCCCTTGCTCAGGAATACCTGCCCAGAGTCTCTATGCCTCGCATTAAGTTGCCACGGCACATTGCTTGGCCAAGTCTATGTCAATTCTGCAATGATAGGGGATGTATTGATAGTGCCATGCTTGGCCAAGGTTTCGGAATGCCGCGCAGAGGCATATGCCCCGCGCAGAGGCATATGCTCATGCTTGGCCAAGGTTTCGGAATGCCGTGCAGAGGCATATGCCCATGCTTGGCCAAGGTTTCGGAATGCCGTGCAGA…	AG	GPDDDLFISPLINPAKGNADGMQWATDIAETAALFSAILRVIHPELYIAAACVMKELKGIERLAPALRQWPSVFNGVAVISNRLTPSHRDSQSRASWYDVLCTIGSYHGATFSLPGTGLEFAYKPRTVVAISGRALEHAVSDFSGERVCYAWFMRDVVHDRVGQEAPGWMRIPPTGGRAH
								Kyakuja-2_HeEr	KDZ/Kyakuja	CACATGAAACAGTCACTTAGTGCATTGAGGTAATGCCAGGCGAGCCTGACAAAGTGCCATTGTTGAATGGTCATCCCGCGCCGGCCCGTCGGTCACAATGTAGCAGTTACTCAATGACAGGCCTGCTCCCCTTATGTACCAATAAGTCATTGTCTGGCCTCTGGTCATTTAATCTGTAGTGTCCATTTATCATTGACTGGCCTGGTTCACTATGTACCAATGGGTCATTGTCTGGCCCACTGGATGTGGTGGGAGGTCATTGGCTGGCCCGTGCTCATGAAGTATCTACTATCCATTTCCCATTGACGGGCCTGTAGTATATACCAATGCATCATTGACGGGCCGGTTCTCTTACAATATCGCTGTACATTCATCATTCACCGGCCTGTCCTCTGACGT…	AG	MPGDDWTVSANLNPKRRNKMTAKPFKWLRDIAESAALISAILAVVNPDLYRAAASVIGVQREDEHLASVAHRWSSVFNGVSIISNRITPSHRDSQGLTGGYDILCTIGDYSGARFNLPGLNWTLNYPRRTVIAVAGKSLNHAVGPFRGERICYAWFLRDNVHERAKSSSPNLMVTRKSTTRVRRKEFGNPSQ
				Russulaceae	Russula abietina	RuAb	ASM331371v1	Kyakuja-1_RuAb	KDZ/Kyakuja	CGCATAATTCAGTCAAAAAATTACATAAAACTGGTATATCCGACATGTACATTTCTCGCAGAATTGGGTGTATCCGACGGCTGGCCGACCACACATATAATTGGGTGTGGCCGACCATAWTTTGCTGGGGGTTACAAATGTGATACTAATTGCCTATGCCAGGTATGGTTTTTCGGCCGATACCAATTGTGTGGTCACTCATTATTATAACAWACATATGGTACCGGCCGACTGCAGTATGTTTTAAGTGATCAGAATGTGGTATTGGCCGAACCTCATATATATTGGGTCGGCCGATACCATAGGTATAATAACTCATWACCATGGTATCGGCCGACCCTTGTATATACCATGATCGGCCGATACCACATACATAGTTGTGAGTAACCACACAGTTGG…	AG	RLNDPIFSSPDIHTEPVQDWLKCIAPVEKLLNAVLEIVHSEMYDANSQATSMLLDNLKHSDKPLPFESWPMVYPGLDLIANRLTPMHCDKGGANSFYDHLVSFGQHHDAHLCLDELNAQFAYEPGTSALFSGTALQHSVTPWSGERVVIAHYAKDLVMERLGVARPSLPTQLGWWLKYSQMRVVEP
								Kyakuja-2_RuAb	KDZ/Kyakuja	CACATAATGTCACAAATGTTTGTAGTAGTAGTCAGTGAAGAAATTTTGGTAAATAAGCCGTGCATATCGGGAAACCCATCATGGGCCCATTGTTTATAAATGTGGGCATATGTTCGTATGGGCCCTTCGTTTCAAAGCGGGATGCCTTCGCTTGGGCCCATTCCATTTTCTGGGAGGTATTGCCGAAACCATCACATGGGCCCTCAAGTTGATACCGCTGACAATGGTGGCTACGTTCTTGAAAGATCCTGCCGATGCCCTCAAATGGGCCTATTGAAAGTTGCAGCAGTAGCTGCCGATGCCTTTGCTTGGGCCCATTACATTGCATAAGATGCTGCCGATGCATTTGCTTGGGCCCATTACATTGCACAAGATGCTGCCGATTCCCTTGAACGGGCC…	AG	TVQQYPCVSASFRSPAALDWLDAISESNAILSAILAVIHPNLYDAGWQTSKCLKDTPETGSQDILSRWASVFSGVAVISNRITPPHRDKNSRKNWYDMLVTLGRYRNCNLELPGLGITLEYGPGTVVGISGFVLQHAVPSFEGDRVCYAYFMRNNVHEWAKVPGSDWMYTKFYE
					Russula griseocarnosa	RuGr	ASM480197v1	Kyakuja-1_RuGr	KDZ/Kyakuja	CACATAATTCAGTCAAAAACCCTCGTACATCTGGTTCACCCGACATGTACAAATGGTCATGAAAGTGGGTCCACCCGACCGTCGGCCGAGGGAACGTATATATGGGTCCGGCCGACCCACCCAATGTTGTATTCTCAGATTAGAATGATAGAACAGTATTGCATTGATAGTTGATAGTGAGGTATGGTGGTTATATATTTTACATGAATGTGGTACTGGCCGACCATAGTGAATATGGTAAGATCGGCCGATACCACATGTGTGATCATACTTGCTACGTAGGTATGGTATCGGCCGACCATACCAAATATGATGAGATCGGCCGATACCACATGTATGATCATACTTGCTACGTAGGTATGGTATCGGCCGACCATAGGGAATATGATGAGATCGGCC…	AG	RLQDAIYTSPHLRTEAVRQWLQVIDPVEQLLNAVLQIVHPDMYEANSKATPLLLQQLDDPSLTWPTIYPGLDIIANRLTPEHCDKGGALSFYDHLISFGQGHDAHLRLHDFNAEFAYQPGTSVLFPGKVLTHSVPEWSKGERLVIAHYAKDDVQNRLEVARPLLPTQLGWWSMYNVAK
								Kyakuja-2_RuGr	KDZ/Kyakuja	CACATAATGTACCAGGTCTTTGTCGTAGTACTCGATAGAACCCATGTGCAATATGACCGATGAGTAAGGGAAAGCCCATGTGGGCCCATCAAGTAAATGTGGGCGATTATTACGAGTGGGCCCACTATCAAAGCAGACGATCGTTACGAGTGGGCCCACTGTCATAGTCCAATGAGATGTTGCCGATGGTATCGCTTGGGCCCAATAACTTTTGAGCAGGCGTTGTTGCAGCTATCACACGGGCCCAGCGCACCTGCAGCTGCCGATAGCTCCGCTTGGGCCAATACATTTTCTCGTAGATGCTGCCAATGCCCAAGGGAGGGCCCATTTCATTTTGTACCTGCTGCTGCCAATCACTATGCTTGGGCCCGTTGATACTCCGGGAAGTGCTGCCGATGA…	AG	MSQQHPQVSASLSSPAALDWLNAISESNAITSAILAVIHPNLYDAGRKTTERLRDTPGIGPPDVLSRWASVFNGVAVISNRSTPPHRDGSSRSHWYEILVTLGSYRNCNLELPGVGISLEYGPGTVVGISGSVLEHAVPDFEGDRYGSGAVAKY
					Russula lepida	RuLe	ASM331642v1	Kyakuja-1_RuLe	KDZ/Kyakuja	CACATAGTTCAGTCAAAAATCATCACACTTGTGGTTCCCCCGACATGTACAAATGGTCGTACAAGTGGGACTACCCGATGGCCGGCCGACCCAACACATATATGTGGTTCCGGCCGACCCACAAAATGTTACATTCCCAAATTTAAATAACACTAACTTGCAAGTGCTTGGCCAATACCATATGTGTGATCATACATGCCATGTACACATGGTACCGGCCGGCTGTGCTGAATGCAGGCAGTCGGCCGGTACCATATGTATGACCATGCATGCTATGCACATATGGTACTGGCCGGCTGTGCTGAATACAGGCAGTCGGCCGGTACCATATGTATGATCATGCATGCTATGCACATATGGTACCGGCCAGCTGTGCTGAATACAGTCAGTTGGCCGGTA…	AG	MLHSKVVQEWLQSIEPVEQLLNAVLSIVHPQMWSANSNATLSLLENLDNPPPTWPTVYPAMDLIANRKMGRHFDRGGAVTFYDHLISFGQNHGAKLVLHDLDANLAYQPGTSVLFSGTALAHSVSKPPGQKNLPEGLAGGENPQEENLPERLAGGENLPEENPPERLAIAHYAKDSIQDRVGVMRPLLPTQLGWWNGYAAARKS
				Stereaceae	Amylostereum areolatum	AmAr	ASM1293286v1	Kyakuja-1_AmAr	KDZ/Kyakuja	CACACATTCTGGTTATATATACCTATAATACATGATCAGCCCCATATGCCTAACCTGTATGCTACACGCTGAGCCGCCGTCGGCCGCGCGATTTGACTCCAGTATAATCCACGCTCGCCCGACATCCTGTCCTATGTATGCAATCGACAATCGGCCGTTAGGGAGGCCTACAGCACACAGGGCCCCACATGGGACTTTCCTCGATGTCCGGCCGTCCTCGTCCTACAAGATCACCCACTACAACCGGCCGTTGCGTAGGTCTCCAGTAGACATGTACCCAGGCATGCCTGCCCCCAATATGCGGCCGACCTAGAGTGCCAATACACCCCGGGTCGAAAACTTCAACCGCCGGGATATCCCCGGAATATATATGTACATCCCACACGAGACTTGCAATAT…	AG	DQDKGIRPSRTMQTFPTTHLWLRKVREHAMVASAILAMVHPEMARLCRQALIEMCTTDELDKSLQIWGFYTPIVSVIANRESPIHRDTHSSHRCLYDMLVSCGGCPRTVLELPTFGLRCQYIPGSMSFFSGAVVAHGVSRTEEDRLSIAGYMKLELLDRLGIPRPTSYVTIDLLAS
								Kyakuja-2_AmAr	KDZ/Kyakuja	CACACCTTTCAGTGGTAAACCATCAGTACACACGATGCAGCTCAAGTTGACAAAACGCCTTTCGAAACGGGCCGCCCAGACGCGGCCGAACGATGAAGATGTCCTCTTCCTTCGACCCGGTCGAACGGGATTATCTGGTTCGTTATCCACGATCTGGCCAGGAAATATGCTACCCATTGTGCCCGTCCATATCACACGCACGGCCGAGACTGGGTCAGCGGATGGGGCTTCGCTCTATTCCGTCGAAGCGGCCGAACAGAACTGCTTCCATCGTTACTGACGCTCCGGCCGGGGGTACGTGTCTCCGTTAGTCGCTCCATATTCAATGATCCGGCCGCAGGTCTCTCCACTTCATTGTCATCGGTTCGGGCGTGTTGATAACTGGGTGTGCGCGTGTCC…	AG	ISNHGLFVGSALQTPRGKSWLLSSLETLALFSAAIRVMHPPQYAAAMALLSRLADEYREHSVGDFLGRWASVFTGLDIIANRETVIHRDANAPSSSHDLLVTVLGDLTTTLDLPTLNIRLSYSSGTGVAIAGKRHTMATNTRRFNAPIERGARRRGKQFPIPATPRARVKTLIEKKTTRGVRQRAVRQKMSTGSSPPTSLPPTPARSGNATPYSIPRSAGYLQDAGVARIGLKVPIGKVRVSLSMIVRASQSKTIKSPN
								Kyakuja-3_AmAr	KDZ/Kyakuja	CACACCTTATGGTAGGGTACCTTAGATAGATATGTAGGACCGCAGGTGTACATATTTCGTCAGTATCGGCTCGACCGCTTGCGGCCGCTGCCCCCCCCCTCCAGGTACAACCCCACGTGATCTCTATTCTCTCCCGACACTCATTCGGGAGCGGCCAAATGATCGGGTAGGGAGAACTACCGAAGCCGATCATCCCTTCCCCTCGTTAGGATTCCCTTTCCCGTCGGTACGCACTCCCCCGTCGGTACGCACTCCCCTGTCGGTACGTGTTCCCCTGTCGGTACGTGTTCCCCCGTCGGTACGCTTTTGTACCCTCGCCACTCGGTACACTTTCACTTTTGTTACACTCGCCACACCGMAATAGAAACTACTCTGTCTTCCAAAGTAGCTATGAAACAA…	AG	GFSSKIQPSKDLRKHWTSVASWMEEVAEDAALLSAILAVVHPQLYAVTRECLVRLGQHPEFADHLQHWAFVFNVVAVIGNRASPAHRDHASSRPEWYDLVLSLGGSPDTVLELHSFGVRCLWPSGSVALFSGYFVLHGVSASLEERLCIAGYMRQPLHTACSLPYPQWSYVGDFLHR
								Kyakuja-4_AmAr	KDZ/Kyakuja	CACACATTGCCCTCACCGTACTCCGTCGTACACGGTGAGCGGACGCGCGGATTCGCCGATCGTCACGGGCGAGCGGACGTGGGCCGACGCCGCCTATGGCCGTTACGAGAGCGGGGGCCCCTGGGGTCGGCCGACGATGATCCCTGCCCTACTCTCCTGCAGGGGTTCTCGCCGCCCTGCTCACCGCCCGCCCTGCCCACTCCGCCCTGCCCACCGCCATGCTCACCGCCCTGCCCACCTCCCTGCCCACCGCCATGTTCACCGCCCTGCCCAGCGCCCACCCTGCCCAGCGCCCGCCCTGCCCAGCGCCCGCCMTGCTCACCTCCCTGCCCWSCTCMCCGCCCACTGCCMTGCTCACCGCCCGCCCTGCTCGCCTCCCTGCTCACKGGATAATGTGGG…	AG	EFIGTMSENGAIISAVLAVAHPDMFEAGRQVLLKLGECPGHEVLAAQFSFITPVISVITNRETPAHRDTQSSHFPWFDCLATFGGDADTTLGLPTFGVVFQYLSGSMALFCGSSTLHMVSATVKNRVCIAGYMRRNVLRRLGVVFPGWSSLSQLLPEGYHSWYESSH
Ascomycota	Pezizomycotina	Pezizomycetes	Pezizales	Ascobolaceae	Ascobolus immerses	AsIm	Ascim1	Helitron-1_AsIm	Helitron/Helitron1	TCAAATAAGTATAAACTGGGTGTAAGGTGATGCCCCTTTCCAGTTAGCCTGTTTCTGCTGGCCCCCACTTACCCAWCCCTGCCAAGTCGCCGAWTCTTGAAATCACAGTCGATCTTCCAGAATCGCGAGAGATTTACAAGCGACCCATAAGCGAACGAGTGACAAATAWCTGGTSTTTCTATTTTAAGAAGTTCTGGCTTTTCTAGCATAAGAAAGCCGGTTCCCCCTTCTTTCSCCTTMTTTCAACCATATCGATTCACTGTCGTTTTACAGCCCCACCATCCCGACTTTCCCAAGCCTTTGCGATGCCTCCAAGTTATCTTGCCAACCTMTCGGGCTGTTTCCAGCTTATTGAATGCCTATCGGGAATGGGSCAGCGACAGTTATTTAAGGTAMTAT…	PE	PLTFVKDEDLTYDVGPFESVIFRDSNGELVAAVFSEVIPEEDRKVLEWMDSVIALGCKGLKSVRLEDPGSIXCVGWTGGQIGGKTNNWTKSLANHSETWDKKLFEQDIDNTWXRFSSDISSVFAFTWNIQKRMMPPEYIEDYQKAATVFQLPRMDDMGKQKGYSVPDSRSGLRQTFYLQDHAPSGGLIAQNYARYVHRERNRTTFCSSFTTLRRGDFSTGQHFYIAEYGIRVHGAGNRTVIWKPGDAHGTSLPNIDFVQASNRQRKXKGGAXLRLRGGDGDPDPEDPDRGGAIQRGQCLAIXMRVRGV
				Tuberaceae	Tuber borchii	TuBo	Tubbor1	Helitron-1_TuBo	Helitron/Helitron1	TCTATAAACTATAAGCAGATACTTTGCGATTTTTGTCACTTTAAAGCCCTCTCATTGGTCGAGTTTTGGATTTGCTTTTTGAGGGTTAGGTATCGGCCAAATCCTGAGTCTCTGATTGGCTAAGAGGTTTAAAGGTAGGCCAAATGTGATATCACTTTTCAAAGAGGTTAATGATATCATACTATTAGAAATAGATGATAAAAAGGTCAATGATGTCATAGCCTGAGTATGGCAGGTTATAAAGAGGTCAATGATACTATATTACAATTGCTAACTTAAAGAAAGATACTAGAATCAATCATACTATAATAGTATTGTTTCATACAATTCATAGTAATACTACAATTAGTTTCAAACTATAATGCTAGAGTACAATAGTTAGCCTATACCATTTACAGA…	PE	PLRLLDESKLKLDIAGDESAIIQDQATGEIVAMVYRNFMPGQYHSILEWINATILSSIGRKKSARLEDPGKIVQTGYSAGSRSHPQFDWAKNLLSKTYSTEEQQEIGYLESSIFALFWNMARKLIHGDISKDIEEFLETGIARMDNKGKQKANNTYTIQHEQEIYEFNQGELAPPVGFFASNYSRAIHKETAPHKYSLFWTTERSLEANQGGNFFISDYGIRIRGAENTLVAWQTRMFHGTSLARLDSIESYTDEEELKRELE
					Tuber indicum	TuIn	ASM611255v1	IS3EU-1_TuIn	IS3EU	TACGGCAAGGCAAGCGTACCAACTTCGCCGAAAAAGATTTCGTAGAAAAAAAGGGGGGATGGTAAGAAACTAAGCAAGGGGTACTCTGGTGAACCTAAACTCGAGGTGGCTTAGCAAAGWGATACTTGTTTCCCACTATTACAAATTAGGCTGAACTAGATACCTCACTGTCTCAGCTAATATGCTTGAGGGTATACTAGCCGATTTTTTTAATATCCCGACACCTTGGGCTCGTTTGTATGAGGCTTGGTGCCAAGGTGTCTGTATACTTTATGAATCTGCTAGTATAGAGACATAGACCCTAAATATTGTATATTTTACTAGGAGGTGGCGCCCGGTTAGCAGGGGTCAGAGGGTAAATAGGGTAGTCATTAAACTCAATCAGGTAGTCATCATATC…	PE	PLHLLDPKKLQQDILPNESAIFVDCETKKLVGLVLRNFSGGNAEVLKWATSVALEATEWQKSVRCRVASLFGLGWNLMKKKSHPSIVDDFQSYVKAYGLPRMAPPGQEGYTIKIGSEVLQFESEEAAPPSGCISTNYSRYMHTEKNGNEFVAFWNIARTSDSSDGANFFIASYGIRIHNTPDSHVAFRATDSHGTSLPIRSNDFMQTGPAFLIGNRLQDK
					Choiromyces venosus	ChVe	Chove1	Helitron-1_ChVe*	Helitron/Helitron1	ATTGGTATAAAAATCACAGTAACAAATGTAAATGAGTAAGTTAAAATATCTTTCCATTTTTCAGATATTACTTTTTTCCATTCTGCAGGTTAGTTGAAAATAAGTTTTATCATTTTATCTAATTAATGAACAAGATTTCCTGGGAATCCAAGCAAGGCAGAGTTCGATAGCCATGCACCATCAATGGTACCAGCAAACATATTTATTGTAGGAAAGACTGTACAAACTCCTAAGGCCTCATCAGTTACTAGTTCTTCAGAACCTATTGGATGACAAAGCTTTGATATTAGAACTGGATCTTACGATTGGGAACCATGAGCCTGAAAGTCCTTTACGATTTGATGTTTCTTAAAGGATCATCCCCAATGGCAAAGATTTAATATTCCTGATATTAATAAT…	PE	AKNLLSKNYNTQEQQEIDYQESSLFALFWNMARRLIHSDISKDIEEFLETGIKRMDNRGKQSKNNTYTIQYEGEVYEFQQGQLAPPVGFFASNYSRYVIKHEVWLEKLLTESFRAIHKEGTPHKYSLFWTTERSLGEGEGGNFFISDYGIRIQGAKNTMVAWQTKMFHGTSLAKLESIDSD
				Morchellaceae	Morchella importuna	MoIm	ASM344463v1	Helitron-1_MoIm	Helitron/Helitron1	TCTAATAAGTATATAGATATACCGATATGCAATGTGTTATTTAAAGGTTTTGATTGGCCAGGTATTAGATTGCTTTTTCTTGGTAGTTTGATTAGTAATATTTTGATAATATTATTTTTTCTTGATATAAGCAACAAATCGTGGACCTTACTTTTTCCTTCTATTGAATTCGGATAGGGACATTGCTTTTTCCCTCTATTGCTGTTAGTGGCGATTCGGGGCAGGGACATTGCTTCTCCCTCTATTGCTGTTAGTAGCGAATCGGGGGTAGGGACATTGCTTTTTCCCTCTATTGCTGTTAGTGGCGATTCGGGGGCAGGACATTGCTTTTTCCCTCTATTGCCCGAATCGGGGTCAGGGACATTGCTTTTTCCCTCTATTGCTGTTAGTGGCGAATCG…	PE	PMLLLEPQYLQLDVAEDQNYIFVDSNTKEIVGLVARNWMAEGKKETLDWVNEIIIKECQVRKSVRLEDTGKLCQMGYSAGSRSKASFDWVRNITSKKNRLEDFEHLGSYIFALLWNMSKGRLPKPIIEDITGFCNSTLIPRMNYAAKDRATSQILGNYTVRVGADDIEFDCVPMAPPSGFMAYNYSRGTHNEKCPHKYALFWTTARTYGSEEGGHFFIADYGIRIKQSANSVVVWKPTDFHGTTLSVKGPTDESDSHQIGMSIVTPVRLVKL
				Pyronemataceae	Sphaerosporella brunnea	SpBr	Sphbr2	Helitron-1_SpBr	Helitron/Helitron1	TCTACAATATGTAATTAGGTTCCAGGCAGTTTGGCGGTCATTTTAGGAATGGATCTGCGAAGGAGCCAGGGTTGAGCAGGAATCGTGTGCTCGATCGCGAGACTTTAGTTCTAGAAAGCTCCACAGTTTCTATCTATATGCACAGACGCGGTACCAGAGAAAGGATCTCGGCGACTGCGAGATGGTATGTAGGCAATGCAAAAAGGGTCGAGAAGTTTCCATTCTCGCTTAACTACTGAACAATCGCAACGATACCAAAGAAAGGGGCTCGACTGTTGGGAGATGATATGTAGGCAACGCGACGAGCCCAGAGACGAGGTGCTTCCATAAGGTGGAGCTTTCTTTTAGAAAAAAAAAATTTWAAAAAAAAATTGGCTGGTGGTAGACATCACGAGGTGT…	PE	DVLISSDGNSWQKTVKARVLSSGMHRQDKLCSWLFAISAAIKEFSTGPTKLSKQHPTRLFESPEELESFDFQVSSTYALMWNMARSKLPPEILTDIXKFVDSXGVRAVMDGNGTMKGYYGLKLKEGYYEFHSAELAPPQGNYARNYSRFCHHEKNAHDYCLAWTTSRLQDPSSGGNFYVADYGIKVEASTDMMVAWRGEDFHGTTLPDVDPSKLETDFQQLGLSIATGGRLLKV
		* Asterisks indicate the TE sequence has been published.
		** the TE sequence has been published but updated here to be full-length
