# Supplementary material for: Heterogeneous Lineages of DNA Transposons Encode a TET/JBP Dioxygenase in Fungi
Source: Biology (Basel). 2025 Dec 4;14(12):1741. doi: 10.3390/biology14121741 (PMC12730594; doi:10.3390/biology14121741)
Supplement: Supplementary file 1 [file biology-14-01741-s001.zip › DataS1.fa]

>ESTA-10_MLP
CACCACAAAGACCCTTTTGTGCGGGAGGATGTCCGGACCGTCCGAGATCGGGTGATCGGGTCAGCACCCCGGGTCAGGACAAGGCGTCGACATCCAAGGGCGGTACACCCGCGATCCTTCAGATGCAGTGCGGATGTCAAGCTCAGGACTCCGATGCGGCTCTGCATMCATGGGAGACCTACCGATGTCCAATCGAGGTTGTCCTCAAGGCACACCTCGGACATCTGMMTGGTGCTCCGCACTCAGGACTCCAGGCAGCTGTGACGTGACAACCTCCGGTTATCTCCAATCCGGCTATGCTGTGCGGTGAATATCAGCTTTGTAGTCCCAGCAAGATACCGGAACGGTGTCGCTCAGCCATCATCTGCCTATTAATCTCTCCGATAGCGAATCAACCTTCTCATCCTTGCAATACAACACTTGGTACGTTATGAGATCAAAGTCTCCGTGTTTGTTCGTATAGTTTGCTGACAAACTCATGACTCTCTATGTCCATTTTTAGTTAAACTCAACTTTCCATCGTCTTCACATCACATCTCGGTTTTCCCTTTATCATGGCWTCGCCCAAAGGGCTATTGTAGATCTCTGTTAGTTGTTTTTGTATCTTATATCTTGGTTTCTTACTATTCTGAGACACATGTATATAGATTTTGAACGCACACCGATACAGGGTGGCTTCCAATATTGGTGTATCCTGTGCAAAGGTCGAAAAATGAAAGACACATCTCGTCATAAAAACTCGGAAACTCACAAGGCTATGGTGGCTGATGAGGAAGCATCAGAGGCTCGAAACCGCGAGAATGAACGTCATCTAGGCTCATTCCTTCAAAATGACGATGAGCCCAATAATGATGCACCCCAATTCCTGGGCTTTGAGGAAGATGATAACATAAACACACCTGAGCCGACTTCTGTCGGTTATACTGAGACGTTGATGAAGATGATAGCTGGCCTTTACAGTGATGACGGGGATTCCGATCGCTCCGAAGATGATCAAGACTTTCCAGGTCTTCCTCAGCTCGACTTCGAAACAATTCTACGAAAACGACTAAGAAGATAWCSAGCKCAGCCAGACCGACTCWGTTTCACAAGAGTCAATATCCGATTCTAATGATGATACGGTTGAAAAACCTGAACAAACAGGTCATAATCAAAAGAAAGAATCCTTTGATTCTGACTGGTATCCCTTTCAAAAAGAGGTGTTTAATCTCCTTCCTTCCAAATTGAATGTAACAATGTATTGATTCTATATTGATCCCTTTTGAAAGCAGATCGCGGGGTTGGTTCTCTTGGGGTCAGGTCGTCATATTCTTCCCGAAAAGCAGTACGAGCGAGGTCGCTTTGTGTTTTGTTTGTTTAATGTCGTCATACCWGCATACAAGACTCTACGAAACTTGCGATCAAAAWTGTGTACGCGCTTAGGTCTTAACGTTGTCAGATGGGAAAGTTCTCTTCAAAATAAATGTTACGGACTGAGTATAAAGGAGATCGTAGCTCAGGTAAGCGTTGTGTTGTTKTTAAATTTCCCTCATATCTTTCCGATCCTTGCTGATAATCACATGTTCCATCAGGAGCTTGCAAATCCTATTGTCACAAAGCACTTAGTTTTTGTTCCTGAGTACGACACAGATGTTCAGATCAACAGATTATCACAATCCAAAAAATGGCTGGAAGGATTCTCTCGGACCCAGAGAGTGCAAATGGTTCCTTCTCCCAACGGACACTTCTTCCTTTACGAGCCAGTTTGTCAAACTTCAGGACAGTGGATTGTCCCAATTTTCTTCTTTCAGCGGTCGGGCCAAGCTTACGCCAAATGCTTGAAGGCTTCAACTGTACCTCAGGGTGTTAATCATGGAATAAGAATTGTTGTTGATTCACACCAGGAGTTTGATTCTCCCTTTCTAGTTACAGTTTCAATTGATTCTCTTAGAAAAACTTTCATAGATTCAAAAGACGAAAATGGTCTTTCTCTGGAAGAACGATGCGGAGGTGTAATGTATCGTACGTGATTCATTTTGACACTTCCTTCTTTTGACACTTCCTGTTTGGTCTGATCCTTTTGGTACGGTATACAATCAGAACGTAATCTTGATGGCGATCAGTACCAAGAGATACCTCTGCCGAACCCATGGCGAACTAAAGCAAATGGTAAAGTGATTCGACACGTCCCGATCACACTATATTCAGATGATACTTCCGGAAATGTTTCAAAAAAGTGGAATAAACACATGAGTTATTATTTCACATTATCCGGTTTACCTCCTGGAATGACGAATCAGGAGTACAACATTCACTTTCTTGCTACATCAAATAAATCGAGCGCTCTCGAACTTGGTGATCACGTAGTAGACGAATTGAAGTACTCATTTATTAAACAATTTTTCAAATTGATAGTAGCGCTTACTTTTCACTTGTTTCTCTACTTACGCAGCACACTTGGCACCGAGGGATTTTCCACCTACGACGAAATTCTGAAGGAGGATGTGCTCGTCATGGTTGTTCCCCTCTGTCATCTTGGTGATTCTCCTATGCACGCGGAGATCTCGAACACAACAAACCCTTCAGTTACATTGAACCCTTGTCGGATATGTATGTTGAGTGTTGAAACAATTGCTGAGAAACGAGATGCTAAATATACTCGAGACTTTGTGGGTTTAAATCAAGATGAGGTATGTGTATTTCGTGATTATAAAAAAACCTGGATATTTTTAACATASTTGGTAATCTTTTTAGGGAGGACCTAGACCGCGCGATTGGGATGTGACAAAGGCACGAACTGTGGAACTTTGGAACCTTCTTCGCAATCCCAAAAAATACACTGAATTCTTGAAGAAAGCAAAAGATTATGGAATTCGTGACACTATGAATGTTCAATTTGTTGAGTGGTTTCATGAGCTACACCGAGACAAAGAATATTCAAATGAAGAGGTTCAAAAAATGTTTGACGATCTCAATGAAAAATTTGGNGAACATCTGTTCAACCCCTTTTTGCGGCTGCAAGGTATGATCCTCANTTTCTCANTCTCTTATTTGTCTTTATTGTATAAATCTGACGGAATTATATCAGGGTTTGACGCACATAAGGATACACCGGTGGAGATTCTCCATGTTGTTTTACTCGGGGTTATCAAGTATTTGTTGAGGGATGCGATGGATAGTGTTCCGGATTCAGCNCTGCCTTCAATTTTGGCACGATGGAAATCKTTCGATACTTCCGGCCTGAATGTTCCACCGATTCAACCCAAGACGATGACTCAATTCTACCAGAGCTTAGTTGGAAAAGATTTTCGAACGATCATACAAGCAGTACCTTTTGTATTGTATGAACATATCTCCTACGAGCGACGACGTATGTGGACGGCATTAGCACATCTTATGTTCCTTTATCTTTCAAACCTCCATTACCAACTTTTCTTCCTACGCGAAAAAACTGAAGATATTGGTCAATATATTCCTTGGTCACATCATCCGATGGACGGCACAGTGGACGAACAAACCGAAGTTCCATATGCTAGTCCACCTAGTAGAATCAATCAAACGGTTTGGCCCATTATGTTTAGTTGCAACTGAAAAAAACGAAAGCTTCAACGGTGTAACGCGCTTAGCTTCAATTCATTCGAACCGTCACGATCCAGGCTTACACATTGCAACAACCTTTCTCTTTGCATGTCTGATGCGAATGTTGCTATCTGGTGGCTCATTCTGGGATGAGAAGTATCAGTGTCGAGCAAGAGCAGGAAAAGAAGTACTCAATTTATTCTTGAATAATGAATGGGTCCGGAATACTCTGGCTTATAATCAAGCATGGAATTCACAAGGCTCAATTTCAATGAAAGGTTCGTGATAMTCCCTTTCACGAACCGTGTTTTTTGCAAAACATCTAATACCTCATTTTCATTTCACCTATAGGCAACATCAATGAAAGCTTGGCACCGAGTGATATCAAAGAAGCATTCCCAAAATTTGGCTGGTCACAAAAGAAAGAAGTGTATCTTCGATCTGGCCAGCGTGTCCGTATGGAAAACTTCGTTTTATGGTGCTACCCGGTGACGACACTCCAAAAGTAGGKCAAATTGAAAGCTTCTGGCAAGGAAGCTGCAAGAGTAGTTTGAAATTTTTGGCMAAGGTGAAGGTCTGCCGCTTGAATGAGGATATTGATAATTTCTATGGTTTCCGTGGGTTGACTGTCACCCAAGAAATCTTGTGGATTCCTGTTGAGGTGCGTCTTTCGAATTGAATAGAAATTCCAAWCATKGACTTGAAWGACWCCATATGTTTCACAGAAGATAAAGTGTGTGCTGAACGTSCAGCATAATTGCCATCTGCCCAAGTGTCAGCCACTGGCCAGCCCACCGAGACACGACGGACAAATGCCAGTCAAATCACCATATCAGATSGAACATAAGCCAGTCGACGAGTACATCCTGAACTCGGGTGCGCTATATTCAGCTGAAGATCATCGGGCTGTTGCAAACATTGAATACACTCAATGGACAAGCGAGGAATGGGAGGAATGCATTAAGATGGGTATCAACAATTGGAAAGATAGTCAAGCAAAGAAAGATAAAGCCAAACAAGACAAAGCGACCAAGGATAACAACCAAAAGGSCAAAGCGAAAGGCAAGAAAAGGAAACATGAAGATATTGTACCACGTGAAGATATTGACCCAGCGTTGTTTGAGATTTGAATCAGCTTCATGTCCATTTCCTAACCAGACCATTGCAATTCAGAGAATGAATATASAGTSTACCTTCAAACCAGTCAAATCCAGGATTTGAACCTCTCCAAACGAGCGGTTTATAAACCAAACAGTCCCGTTTTGAACTCTTGAACTCTCTTTGACGATATTCTTTTACCAGTCAAATCAAGGGTTGGAACCCCTTCAAACAAGCAGTCCATAAACCAAGAAGTCCCGGTTTGAACTCTCGAACACTCTTTGACAATATTCTTTTACCAGTCAAATCAAGGGTTGGAACCGCTTCAAACGAGTGGTTTATAAACCAAAAAGCCCCCTTTTGACCTCTCTTTGACGATATTCTTTTCATTGATCGTTTCGGCTTATCGATAGATCAATGACAGGTCCATGAAGGCAGCGAGCTTGGTGCACTTGAGAACCTGTGGCAGTGCTGGCATGCACATTTGTTCATCAAACSACGCTTTGACAAGTTGATGACTGAACGGGTTTGACCAAATCAAAAGTGGCCACATCATCTTTGTTCACAGTTCGACCTCTGTTGACTTTGAAGTCTTTTCACTTCTTTCGCTTTTGTTCACCTCCTCAACTCTCAGCAATCGTCATGCCTTTTCGAGAATCCCAGCGTCCAACCTTGCGAACCCGTGATTCACGTTCAGCTTCGCCACGTAAGTTCTTCACCTACTCGCGGTTSCATCTTTGTCTAAAACATGTTTTGGATTSGTGAAGCTTTAAGGGCCGATGCTCTTCCCGCGTCTTTGAGATTTGTTGGTTCCAACACTTCTCAAAGCAASACCAATAACCATGGTATCAGCTTCCTGTACTTGTCATCTGGTATCAAGCCTTCCTAACGTTTCCTTCAGGCGGTAGGAACGAAGAAGAAAACGATGATGATGAAGAAATGGAACTCSGAAACCAAAAAGCCGCCCATTCCCCTTGATCGTCTCCAAATCATCAATCTCCACCCTCGGATCCCACCAGTCAAGACCCTTTTCGGTCTGCGCAGCCCGGAATCCCTTCAACCAATCTACCTATGGCACCAGCAGATCGAGCCCAATGGAATCAGCTCGCTGACATCTTTGAACTCGATTCTAAACATCGAGCAGAAGCACTTAGAATCAGTTCGGTGAGCCACCTTTCCATCAACAAGTCACCCTGGTTACTGACCATGGTATTGTTTTAGATCACTGGTTCTGAAAACCAATATCACGCATCAGTCTGCCTCTTGCAGAAGACACGTCAAGATATGGATAACGTGGTGTCGCAACTTCGTTCTGCTGCCAGCTGGAAGCCTGCCGCTGATTTGGGGGTAAGCACGTTTGCTTAAATTAGGCAGAGTGTACTGACCATTTGTTCATTCCCAGACCCGACTAACTAAGATCATACGCGAAACGTTGCAAGACCATACAATGGAATCGTACACCTACAGAGTCGATTCCAACAAAAAGCCCATACAAAGATCCTTTGAAAAGATCGCTATGGTACGTCTCTTTTATAGTACATACTCATCTGATTTTCAGCAGCTCAGCACTTTTCTACACATGTAGAACGCTATAATCAACCAATCCGACTCATGGAAATCCGAAAATTTACCTCAAGACTTTGGTACTACGTTGACCGATCTGAAGAAACATGAGGCGTTCATGAAGTTTTTTGGAGCCAAAGTTAGGCATGTCCGGGACGACTTTAGGATTGCTGTACGTCCATCTCTTTCGAATCTCATGATCCAACTGGCCCAAACTAACTTTGTTATCTCAAAGCTCTTAACCAATATGCTTGTAACTCACGCAAACATAGATGAACCCGCGCAGCCGGTCCCAAAGCTGTCTGAATTGCTATTACTGGTAAGTCATCGGTTTGATCTCCTCTCTCAATACTGGTCATGTGAATCCCTGGTTCTTCTTTGATCATAATCGATTTTACAGTTGACTCGCTTTTTTAATCCACAAGATCCTCGCACTGCAAAAGAAATTGAGGCTGATATGGACTCAAAGGCCAAAGCTCGATTTGCTTATCTGGTCAGCTTTCTTTGAAAACTCTTACATTCAATTTTCTTTCATAGCCAATATTGTTTCTCCTGCAGAGAATCGAGGCTGCGATATATAACTACACCAACCAAGTCGACCGCAAGCTGCGTCCTGGTCAATCGCATTGGGCTTGGGTGGATCAACAGCTTGAAAATCTTCGTGGTCAAAAAAGGGCTTATCGTCGAGCGTAAGTTGGCTGATTGAATTTGCCGATCGACATATCGTTGACTTTGTGCTTGCTTGTACCAGTTTTGATACTATTGTTATAGCAACTGATCAAGGGTTTTTTGATGGCAATAAGACAATCTTTGACATCAAGTCAGACGAAAAGTTCAGGGTTCCCACCGATGATGATGTCTCAGAAGCGATTGACTTCATGTCTTCAAACACCAACTGATCTATGTACCTGGCGAGGCGACTTGCAATTGATCCAGTCTTCGTCCTACCTCTTCTGCTCTCTGGCGCTTTCCCTGCCATAGTCTTCAGAGTGTACATCGCATTGTTTATCATTGGTCCTCTCCCCCATGTTATTCTACCTTTCATCTCATTTGCTGTTCTTGTCCGCATGCTTATATAGCTCAACCTGCAGAAATTGAGTATCTATGTATGATCCTTCATCTCAACTATCTTGATCAAGTCAAAGCGAAAACCCGGAAACGTTACTATTGTTTATAGTAAGAACGGGGGCCCCCGCCCGGCCCCGGCCCGGCGGCGCGGACATGCGCCCCGCCAAAAAGCCGGGCCGGGGCCGGGCGGGGAGCCCCGATGTCTTGATGACACCCTATAGAGTGTCCTCCAGATGCCTCGAGCCGGTCATCTACACAGCGCTCTGACGTTTCTCCCGAACTTGTCAGGAGGGATCCTTGAAGGGTAGCGTGAAGCTTCCCTTAGGATATTTCCGCTGCTGGCGTCCTCACGACAGCCCTCCCCGATGCCGACAGATCTCCCACCAGGGGTTCCTCAGGCCTGCCTACGGACCAATTTTGGAAGTCCGACCTCCGATGTCCGAGGCAGAGTCTTGCAGAGCGCTCCGTCAGGACGCCCGTCCGCCTGCAAAAAAAAACGGGCATCCCAAGGACATCCGAGTGTCCTTGTGGTG
>ESTA-10_PCor
CACCGCGGGCTCACTATGCACAAGCCCTTGCGTCCCCGGGATACTCGCGTCCCGCAGCCGTCCCAGGAGAAATTTTGCCGTTCCTGAATCGGCTGACGTCTCTGAGATCAGCCAAGTGCCATTCCMTGGCCGATCCACCGAAGAGGATGGGAATCAGCTACCCGACTTCTACCGCTGCGTCCTGTTGCCACACCCACGACACCMCCTGTACATACCAGGTCGCGCACGAGACGAGTCGCCTCGTGTATCCCCAACGCACCCAGTTGCAGTCCCACAACCATTGTATGGTTCAGAAGACAGCAACCCGGCACCCCCACAGGAGGGGACAGCCATTTGCTACCCCGCCGTTGCTGTCCCACTACCATTGCTTGATTCAGAAGACGGCAATTTGGTATCCCTACCAAAGGGGACAGCCATTTGCTGACCCGGTGGTATCAACCACCCAGACTGGTAAAACAATTGTAACACATKTTCCTTCCAAGAGATATTCACCGCATACAACATTTGGASCATCACAAAAAAAAAMAAATTACCCACTATCCCCCAGCCACACAAGSCTGGGATCCACCTCCCCCACCGGCATTGGTGGGCCTGTCTTTGTACCCGCCAAATGCCATCGAGACAACCCCTCGTGAAGGCCCCGCAGTTGTGATTCTCCATCCACCTGTTCAAGCGGCAAGTCCGCGAAAACTCGGTGCTTTGAAGTTGCAGACAAGGCAGCTGAATTGATAATGTAATTTGTGTTGTCGGTATGCTTAACTTCGCCAAGTCTTGACTCTGTAATCTGCCGCTCAACCCGCTGCCTTTTTGTCAACGCAACAACACAATTGCCTCGGTGGCAGTCATGCTGCACGTTCACACACCCACGAAAATTCTGTCATTGGAAGTAAGTATCTAGTAACCACAAGTCAAAATATATATAWAWAAAACTTACAAGGACACTGATAAACGTCCCTTGTTCCGCCTGTGACACTTCTCGCATGCTGTAGAATTCACTCACCCCCCCCCCCGACCTCAAAAGGAGTGAGGCACATAAATAGCATTGAMTTTGCCTGCTTTCGCGCTTCCCACAGCTCATCAACCCGCCCGAGASACATTTTTCCTAAGCCGCTCCTGGCCTGGTACTAATTTTTGAGGTATGTTACACCGTGGAATAGGTCAGAACATCAGTTGCCAGAAGCCACTATCATAAAGTCAGCACAACTCACAAGAATCCACCAGTTGGCSCGCACCACTTCTTTCTCCGAAACACTTATCTCGGCAACTTGTCCCCAGGAAAATCCCGGAAGGTGAGCAAGCAATCCTACCGGTACCGCCACTTGATTGGTAGACGGAACCCTGCGATTGCGCACAAMTGGGTCGACTCCTGGTGTAAGAACAGTACTGCATCGTGAATTGTAACCCATTGACTTCTGCATCAACAGGGAGTTGGAAAACAATGCAGTCACAGATTCCGCTGCCGTTTGATACTTTTCTGCCTTTGGGTCCCAGAAATACCCACCCAAGAACAGATGCCGAAGGTTTCGGTAGTTTGMAAAAGTTACTCCAATGTCCTTGCCAGGACTGTGGCGGTTTGAATGAACTGATGCATTTCTCAATACACCGTTGTACCCCTCGAACTTCTCCGTAGCAAACAAACTAGCAGATCCAAATCTATAGGTAGATTGTGGGAGATGGCCCAGCGAGTGGAATTTTGKTTTGTTCACCCACTGAGCCGTGCTCTTGATGAGATGGTACATGAAATTGCGGATGTAAAGCTTCAGATCGTCTTGGTAGGTATTCATGTCGTCGATGTGCGTTTGGAATACCAGCGGAGCAAGTTGACACAGTGCTGACCACAAGCATTGCTCGCTATCCGCCATGAATGCAAACAGTACAAATGGTGCAGATTGAAGCACAACCTTGAAGTCTTTACCGATAAAGTTTGCATAGTGCCTCGTTAAGTAGTGTGGCTGCAGTGAAGGAATGTTGAGTGAGCCTGTATCAAACGACTGATATCTTGCTACAACTTCTGGGATGTTGGCCGGGGCGAGTCGTTTCATGAAGTCGCGAACCAGGTATTTGACAATCCCCAAAAGAAAAAAATGCAGCGCTTCAACCGGGGTATCMAGACACCCATMAAAAGCTGAAACCCTGCCAAGTTAGTCTAATTTTCCGCAATCTCGAGCACAAAAATGGGTATGTACTTACAGTCCAATTGAAAAAATGGATTGAACATGCTCGGAGTATCCTCAATGCTCACATTGGTAAATCGTTCCAAGAATTCACGCTCTGGAGAGGTGGCTGCATCCTTCTTAGACAAAATTTCATACTTCCGATCCACAATGCTCTTATTCAGTATATCCTTGACTCCAAGCTCAGTGTACATGTTTCCAACAGCCGTCTTTGACCGTGGTTTCTGAGAATTTTCCCAGATTTGGTAACASTTCTCTTTGATACGTTTCCACAATCTGATTGGATTAGAAATCTAATAAACAACACATTTCAGCAGAGATGTATATGTAATTCCATGCTCATGAATGGCAAMAGATCAAATAMCATTTCTCCCAATGAACCAAGCATGCAGAAAGAGCGTATGTAGTCCATTGTAGATTTTTCCTTAACACTGCTGGCTGAAAGGTCACAGGCACGACAAGGATGGAGCGCATTTGCCGGAAGAGGGGTACTGGTAATCTCCGCATGCATAGGGGAGTCGCCAAGGAAGCACAGGACACAAGTGGTCACTAAAACTTCCTCTTGAATTGTGGCATCCCAGGCCTGTACGCCATCCTCCGCCATGCGCCTACATGAGAAAAAATCAAGTGCTTTAGGGAGAAAACTCAATGCATATGAAATGAAGTATCATTTGAAAATTAAACGGAATACTTTATATCCGCAACAATGGGGCCAGCTAGCTCCATAGCCCCAGCAGCATTAGATGTTGTCAAAAAATGACAGTGAAATTGCTGGTTTGTCAAACGCGGGGGAAGTCCCGAAAGGGTGAAAAAGAAAGACATGTGCTKATTCCACCTCTTCGACTGATTTCCAGAGGTATCGTCGCAGTATAGTGTTATTGGCACGTGGCGCACCACTCGGCCCGCCGCACGTTTTCTCCATGGGTTTGGGAGAGAATGCAACAACGTCATCTGGTCTTGAAGCTCTTTTGTCCCCAAATAAAAGTCAGTGGGCCTGCACAATGCTTATTCAAGATCACCCCGCATGAAAGAAGCATACCATAAATTATTCCGCCGCAGCGTTGAGACAGATGAACATKGTCCTCTCCAACAATTTCGTCATATTTGATGAAGAAATCATTGATGCGAACGGTCTCCAGTTGATCTGAGCTGAAAGKTAAATTTCCCGGAATGACCCCTCGCAGTTTGGGGCCATTTTGTTCCGGTATCCATACAGGTGTAACACATTTGGAACACAASTCACCCTTTATGGAAAAGAAGAAAAGAGGTACAGCTATCCTGTTGGTGTTCAGCTGGACAGGTTCGTAAATGTAAAAATCACCACAGGAAGTTTGGACCATGGGTGCGCGTCCAGACATATCTGTGGCATCAAGCCACTTTTGTGACTGAGATAATCGTGTGATGTTCTTCCCTTGTGCATCTTCAGGATAGAACTCAAGAGCTGAACTGACAATTGGGTTTGAAATTTCTTGTGCCAGTATGGACGGGACACTTAAAGCGTATGTCGGTACGCCAAATATTGAGATGGATTTCACCACATCGACCCCAAGCATGCACCGTATCTTCTTCTTCTCCCGCTGAATTGTAGTCCAGGCCGGCAGTTTCACACCGACCAAGAGGAAGAGTGTGCGCATGCGGTTATACATACTACGCGACAGTATCGATTGTGTGTATCCAATCACCAGTGCACCAATCATGTGCTTTTGGTAGAAGATACATGCTTGTCAATTTATCTTCAATGACAAAAATAAATCTCATGCTGACCTCTTTGGAACGGAATGGCCACCAGAGGTTTTCTCCCTTCTTTCTCCTCCCTCTATCGTCAGAGGTTGTGGTTAGTTGAGTGGATGCCAAGGTGACATTCACCATTAAACTCAGCTCCCTAACATCCATCTCCCAATCTTCTCCATTGTCATCGTCGCTTGAGTTGAGTTCGGAAAGCTCAGAGAGCGCGCCTATTACCCTTGATTGGCGGTCGGAGTTTGTATCATCAAGAGAAAATGTGTCTTCTACACTACTTGCGTCTTCCAAGTTAGCAGGGAGTAGGTCGCTCTCCAAGAGGATCTCGTACGGAACCCAATCATGCAGCTCATTGTGAGGAGGAGGGAAGCTGGAAACATTGTCGTGAGGGAGCGTAGGGCCACTGATGTTTTCTTGAGGGGGACCAAAGCCGCTGGAGTGTTCAGTGAGCCGAGGATCATAATCAGTGGGTACGCGGAGCTGCCCCCTTGCTTGCGATTCAGAGGACCTTGGAAGTTGAGACCCTGCCAGGCGGGGTCTACGGGCATGGAAATCAGCAAGTGAATTAATGTGTTTTGCGTACTTCTCATGCTTGCTTATGGATTTGGATGATACGCTTCGCGACCGGCAAAGCAAGCATTTGTAAACAGCTCCCTCCCCCGTGTCCGGAGCAACCATTTCCCAAATCACTTCACAAATGTCAGTTAACACATTAAAATAAATTCCGATTGTAAATAAACTCACAGGGGTCTGGCTCAGGAAGGCCTTTTTTCCTATTTGTTCGCGGCATTGTTAAGATTGGAAGGAAATWGAAAGATCAAGGGATTGTTTCAAATGGGAAAAATTTGTTGGTTTCTTCAAGTGTGACGGAATTCCATGTAATTTACGGACAGAAAAGTCTCAGCTCAGAGAAATCAAAGCGTCAAATGTGCGTTCACGCGCGGGCTCAATGTAAAATCAAAGCGTCAAATGTGCATTCACGCGCAGGCTCAATGTAGCACTTTGCGTGGACTGGATGGCACAGGAATCAGAGATACACCATGCTTCAGGGGAAAAATTCATCCCTTCAGGAAGTGCAMGGTGCATTTCCATCCTTTCACAAGGACCCCTCATGTCGTGGTGGCACTGTTGGCAAGTCTGGATGTGAAAATTATTCCCAACAGTTTTTAACCTTTGTTTCTTTTAGGTCAGGGACTGGGAGTWGCAATCAATGCTCAAACCATTGTGCCAACACCCAGCAACTCAGGCCGATTGAACGAGATTCTCAGTGATCAAGATGGCAAAGACCACGTGTGACATCAGCGGATTTGATACATAAAAGGCGGCATGCTGATCATGGACTTTCTGAATGAGGAGGCATTGATTGTTTTTCCGCCACCCAATCCCCCATTTTCCATCTCCGCTTTTTGAATTCCCTTTTTTCTCCCTTGTTTCTGCTCTCCAACAAAAAACCACCCAACTTGCATTTCCCTCCAAATCTTCAATTTCCCATGTCATCTGTTGCATCCTCCGACGTCAATCCCTCTGCCAGTGATGAGGAACAACGCGCACCAGCCCCCAGAAATGGTGTGTCAGCCACACACAGCCGGCGACAAGGAAACACCCGGTCCGAATCACAGGTGGGACCCATTCGGAGACTGCCTGGCATTGCAAGAGCTGCTGCCAATTCGGGGCCCTTGAGATCAGTCACCCCTGCAACTGGATTGCCTGGGACGCAGCGGCAGCCGGGCACTGCTGATTCAAGAGAAGGAACGGGTCCTCGAGGTATGTCTCTACCTGCCTGCTTGCCACACCAGTCAGTACTGATGTGGCTTTCAAACGTTATACATATACAGTTGCCTCTGCCTCACGCAATTCCACTTCGACCAGTCGTCCATACCCTGGTGAGGGTTTAGCGGGATGGTGGCCTCCAATCGGCATTGACATGGTCCATGTGGATGAAGATGTTAATGAACAGTTTATTAGCATTTATTAGAGAATTAGGTACAATTTTCGAGCTCAGTTGTCCTCATGCTGAGCTCGGAGCCATTCTTGCACATGTGAGTATGCACATGCCTCAAAATTATAAGTTTAATTTGACACAGTTTTTTTGATGATCAATCGGATGCCTTAGGTCCCATCCCCAAGGCAATATGCAGTTACGGTTTACAGTTTGCTCGCTGTGCGACAAGCCATTGACGCCCTCCGAAATGAGGTGATACGTGATCCCCGCCCGGCTCCTACCAATGAGGCTGCTCTGGCCCCTCCTGCAAGCCATTATCATTACCTCACTGTGTTTAATGTATGTGCWTTGATTATTCTCAACGTATTGACTACTTGCATGTACACAAGCTGATTGAAAGTTACAATCCTAAAGGAACATTTGAAACGGCTAATCCGCGTACACTTGATGGACAAGCGTTTGGCGGTGTATAGCTCGGAAAAACCCGCTAACTCTCCCCGCCGAGCAAAGGGTTTGCTGACTGTTATACTAGTATGTTTCAAAGCTAAACAATACCGCTGTAAATGATGCTGATGTGACTGTGGCCTCTTCTGGGGAATCAAAGGAAGATATTAGATTAGAGAACCCCCAATTTAAGGAAAGGTATCTGCCACGAGGCTACGCTGACGGCGACCCAGCTGCTATTGCTAGTGTTGAGACGCATGTGCGTAACAAGCTTCGTAACAGTCGTGGTAAAATGAGAGACCTGGTAAGCTTGTTCAGCGTCTTCAGAGTTGAATAGGAATGTCTAACTCAAGCTCATGGTCCGATCCAGCTTTTAACCAACATTCAGAGTGGCAGGGAGGGCAATGAGACAAGTCGTCCGGTACCAACCATCAGCGCCCTSCTGGCTCTTGTAAGCGCAACTTATTTCTTTTTTTTTCTCGTCTGTTCTAACTCATGGCTTTCTTCTAGATGAGGGAACAATTTGTCCCACGGGCCCCTGGTGAAGCAGAGGCGCAGGTGCCCCGAGGTGCCGAATCACTACTCAAGTCGCGCCTTGCTTATCTGAGAATTCAGACTATCATCCAATATGTTGGGCGAGGAAGTAGAGATGCAGGGCGTCAATGGAAGAACATTGACGAGCACTTGTGCACTCTTTCAAGGAAGAACAGGCCTTATCGAGCAGCGTGAGTCAACTTSCCTGACGGATTATCCAATGATGCAGCATACTCATATTTTTTTGTAGCTTCAACCAGCTAGTTCTAGCGTACGATCGTGCCACGTTTGGGCAAGATTTTTTCTCTGAGATGGATGTGGACACCATTGCGTTGCCCACTGACGACAAGGTATTGGCTCAAGTGGCAATTAACGCAGCGGAGGGCGCCCCTGGGATGGATGAACAGGAAGATCAGAACTAAAACATGCTGGGTGTGTTTAGGGCTGGTTTCTCCCGGAGGGTTTCTAGCTTTTCTTTTGTTTTCCTTGGTTGTATTGTGTCTGCGCGGGCGTTATTCAGCAATACACAGCCACATTATTTTGGTGATATCTTGCCCGGGCAGCACCGTGATGGACAGCCTACAAATGCATGGCGTGGGCCGGCGTGTCTGCTGCCTGTGGGTGTCCCAAAGGGTACCCCACGGTTATGTGGGCGATGCTCAGGGGACGGCTGGTAGCCGGCGCCCGGTGTATGGGGCAGCTCTGGGGTGTACGGCTTTGCCGTCCTGGTGCTGGCTCTCAACGGGAAGGATGCTTTGGGTGCAGCCCAGCTTTGGCGTCTGCCCACTCGTGCAGGTCGGCGCGGGGTTGCGGTGGTGACCTGGGGTCAGCTACGTGGTACCCCTTTGGCATCTCTCGGCTGTCTCTCGACTGCGTCCCCGGGATGGGTGTTTGGGACGCCACGGGGACGCATTTTTTTTGCGGATGAGCACAACACGGGGACGGCTTCCGGTCTGTCCTGGGTATGCTCCGCGGGGCAATGGCCCTGGGACGGCAAAGTGAGCCCGCGGTG
>ESTA-10_PGr
CACTACGGGGGCACTTTTAAGGTTTTGCTTCGAAACGATGTCCGAAACGTATGGACTTCGGAGGTTTCGGAGCGGCTTTCGTAACAATTTCGAAAGTTTTACGAAAGTTGCGAAAAAAAGATCGAAAGTATTTCGGAGTCTTGCGCTGAAGACTTGGATCTGTCACACTTCCGGTTTCTAATGCGATTGTACCGGATCAAAACCTTAATGAGATGCTTTCGAAATTGTCTTCGAAACATATTTCGAAAGTTTCACGAGGATTTCGAAGTGACAAGTCTTTCGTAAGGACTTTCGAAAATCTTTCGAAAATCTTTCGAACGACACTTGACTCAGCTCGGAACCTCTTTCGAAAATCTTTCGAACGACACTAGACTCAGCTCGGAGCCATTGAACTGGGCTCTTTTGGCTGTGGTCGCTTTTTTTAAGTTGGCTCTCGCGKTTTTTTTTTTGTTCTTTGTGTGTGGTTATGATTGTATTATTTGGATCCAATAGGATCCAAATGTCAATCGTTTGCACATTTTGTCTTTAGGAATGAAGTCAATCGGTCTCGCATTTTGTCTCAATGAAAAGATGGATTTTTGCAATGAAATAAGAAGAAAGTTTTACAAGTTTTTTTCACTATTTTATTTTCATTGTCAAGAAACAATAGATGAGCAAAACAATCAAGGATAAATAAGGTGAAATGAGGCTTATCTTTTGGCTTCACGAGACTCGGTAGCCTTGGCTACCCCAGCCAAAATTGATCGGGCGGGCCCCCATTTGAATCCGAGCTGAGTCAATTCGGTAAGAGAGGTGCCGATGAAAACTTGCCAGTCCAAGATTTCGTGCGTTTCAATCATTTCGCGAACATGTTTGTTGTCAATCGGAATACTGCACAATCCCAAGAAATCAGCTAATGACATGTTTGATGTGCTCTCGTTGAAGCGGATTCGCTTCTTTGCAGGCGATTGATTGTTTGATTCGGAATCCCTTTTTATTGGGATCGGAACGTAACTGACGTCATCGATTAGGCAGTTCGATAAGTCCAAAATTGCAACACCCGCAGACAGTTGCCGACTTGTAGCAGCATAGGGTTGTGATTCTTGGTCAGGTGCCTGGAAAGGAAGTAATTTGTAAGCTTCTTTGGCCATGTGGAGCCTTAACTATTGGCCGACTCACCATGATCGATATGATGGCTTCTGGTTTTTCAATCTTGTTGAGGCTGCACATACATATCTCAATCCACAACCTGTAGTCATCGGGTGCATTTTCGACTTCTTTGACAAAGGCATCAAAACTCGATTCGGTGAGGGCTGTGTGAACAAAATCGACCGGTACAGGCGAGCTTTTCGGTACTGCTGCGTAATACCATTGGAGGGCTGATTCGTACTCTGCGTAGACAGCAATGACATCGATTGGGTATGGTGGGGATTGCTGTTGGCTTTGTTCGCGGATGTGCTCGATGACAAGTCTCTTGAGCCTCGTGTAGTTSAGATCGTGGATGTTCATCATGATCGGCTTGAAATGATCTGACTTGAGTTTTTGACATTGAGATTCTTTCTTGCCCTCTCGACAAATGCGGGCTAGAACGTTGTACAAGATGAAAAATGGCCGTCCTATTGGGCTTGGAGTTGTTGGTGTCGGAATCGTTGGTGGTTGAGGCCTTGGCATCATAATATGGGGTCATCAGCTGATTGGGTTTGTTTAAGATCATTCAAATGAAGTGGAACTAACCGGTGGAGTATTTCTTTCATCCATTTTGTCGATATAGATCAATCGCTTCTTGATTGGCTTCTTGATCCTCAAGCGGGAGCACTCTTGTCCTTGGATGGCTCAAGGGGACTTAGCGAAGTGAAATGTGATTCATTACCCGGAATGGTGATCGGGGGCGGGGCAGGGGGCCCAGGGAGGGGCAAGCAAGAGGKGAAGCAGATTGAGTTATTTTGCATTTCATGACATTGAAATCAGATGCTTGCCCTCTTGACTACACTATCCCATCAGGCAAGCAGCAAGCAGACTATGTGCACTACTCTTTTGCAGACTATTTTAATAAATCCCAAATCCCTGGCAATTGCAGCTAGCAGTCTATGTGCACTACATTTTTTAAGATGATTTTGATAAAACCCAAAACCCAACAATAGACAATAAGCCAAATGATACCTGACTTGATTCCTGATGATTCAAGTTAAGATAAAAAGAGATGAATACAAAAATAAAACCCAACAAAAACATCAATTTCTTTTTTACTTGTAGTAGTGTCAGATTATTGTGTTCACTTGAACAGACAATAATAGGGCATGATTGTAAATAATATTTGTGTTATTTGGTTGTGTTATGTTGAACAGAACTTAATTGTGGTCACTAAAGGGTTGATTTTCTTTTGACAAAAAGGTCATCCAATTATGAAATGTGACATATGATGACCAACACTGAAATGGCCTAATCACTGAGGTCATCATCAAACTTTTCATACTGCCATCTTTGCAGACCCTGATGTAAAGCTTGCATCATCTGCTGATGAGATATCACACTGGGCCGTAATCCAGAGTATTGGCGGTGATATTCAGGGGCATGATGTGAGAAGGCATTTAGTAAATAGCTATTGTGATTTGTGTGTTGAATATGATGAAAGATGGATGAACCCTCATGTCGTGGGTTCACTGTCATTGGTCCTTCAACATGCTGACACTGGCCTTCATAGCAATTGTGTTGCACATTGACACAAGCTTTGATATGCTGTTTGAGGTTGGTTGAATATAAATATCAATCTCTTTGGTGTGGTTTTTGGGGTGTGTCAAGACAAAACTTACCTGAACAGAGACAACAATAGGAGTCCCTATTTTATTCAAAATGGCCATGCGGGTGACAGGATCAATGCCATAAATTGCACATCCTACACGTCTCACATAATAGGCTCCAGGATGAACTTCCCATAGTGATTCAACACAACATATTCTGTCAGCATAAGTTTCTGTTCCGGCCTCCTGTTGAACAAAGGAAGTTACATATGTTGGGTGGATTAGCAATCTGCTGGCAAGCAGGTGACATTCTATCTGAATGCTTCTGGTTTGCAGAATGACTTGCCAAGTAAAATGTGCCCTTTTTAATGGTTTCTTTCGAGTTGATTTGGACTTTGGAAACTTGTCTGATCCGGCGATTGGGGTGGTATTCCTTCAGCAAGTGTGGAATTTCTTCCTTATCAGTTGGTTGCACCTTGGGATCCTTTAAGCATGGGTATGTGCAGGTTGGATGTATTGATGACAAATTATAGCCCAACTGCTTTTGTACTATCACATTGTTTGCAAAAATTTCAGTAACTCTTGATCTGGCCTGGAAGTATTCATTTCTGTCAGGGTCATACATGTAGACATCAGATGACAATAACCTCATCATCTGATAGTTGGAAAATGATATGGCTAAATCTCTGCTTGGTGCAAGCCTATTTGAATGGATCGAAGCGGTTCGGAGTATACTGTTGTAGCTCTCGAATTTTTCGGTTGCAAACAATGAAGCAGGGCCAAAGCGTCGGATAGATTGAGGAAGGTGCAGAAGCATATGCAATTTGGGCTTATTTGACCACCGTGCTGACATGTTGCTTACGTGATATATGAACTGTCTGATAGCTGCTTCCAATTCCTGTAAGTATGGCTCCATGTCTGGAATGCGTGTCTGAAATGCTAGGCTTGTCATATGGCACATTGAAACCCATAATTCCTTCTGTGATTCATTCATGAATTGAAATAGGACAAATGGCGCTAATTGTAATATTGTCCTGTAGTCTTTTCCAACAAATGATTTGTAGTGTGCCATCATGTAGCTAGCTTGGATGTGTGGTATGTTGAGGGAGTCTGTATTGAATGACCGGAGGCATGCTTCAAGTTTATTATAATTTGTCTTGTTGAGGCCATTCATGAAATCATTGAAGACATATTTCACAACTCCAAGAAGGATCACATGGAGAATCTCCACCGGGGTATCATTGCAACCATCAAACGCTTTCAACTCCAGAACTGGACTGAATAGTCTGGGGCGTGCATTCTGTTCAAGCTGATTGATCCGAACTCTTTCATGTACCTTCTGAGCCTGCAATTCTAGTAATCTATGAGTTATTTGATCCTTCAGTCCGTATTTCATGGATTTTGTTTTGAATTCTTTTTGGGTGTCTCTTTGTGAAATGTCCCATAGCTCATGTGAGCGACTGATTGTTTGGTGCCACTGTCTGGGGGCAGGCATTTGGGGCTGACCAAAGAATTGTTGGATGAATTCCATAGAACATCGATTTTCAACGGTATCGGTCTTGAGGTGACACATACGACATGGGTTATTTGCTTTTCCAGGATTAGGGGTGTTTGTAAATTCGGCTGCCATTGGAGAATCAGCCAGAAAAGCAAGAGGTATGCACATGAACATGACTTCTTCTTTCAATGTGGCATCAAATGCAAATGCTCCTTCAGTGCTCAACTGACTGATAAACAGAAAGCAAGTTCAAGTCAGTCAAGGATTGATATTTTCATGTCAATTTAGTGAGCTTATAAGCACGACTGACTTTAATTGTGAAACCACTGGTTCCGCCAATTCTAGGGGAGAAGCAACATTTGAGGTGGTCACAAAGTGACAATTATATTCCATGTTTGTCATTTCAGGAGGTAGTCCACTTAATGTGAGATAGAATGAAATATGTTTATTCCACCTTTTGGATTTGTTTCCAGAGGTGTCGTCGGCGTACAGAGTGAGAGGAACATGTCGGATGATCTTGTTCTTGGCCCTAATTCTCCATGGATTGGGAACAGGAATAGGGTCAGATGATCTAGATGCCCCAATTTCTGAAAAGAAGTGGGGTATAAGCATCATGTACTGAAACACATCATAGAAGAGGTCTGACACATCATAGATGAGGAATTATATTTACCCTTTATTTGCCATCCACACTTGGCCATCATCAGTGAACCGTCATGGCGAAAAATTTCAGAGTAAATTTTGTCAAAATGTCCCACTTCAATATCCAATACATCTGGTGAATCGTACTGGATATTTGACCGTATGTAGAAATCAAATTCAATCATGGGTTGGTTCTGATGGTTTGATCCTGAGTAGTTTTGATTGTTTGCTTGGGCAAATTTGGGAATGACACATTTGGAACGCAATCCTGTTTCATGCTTGTAGAAGTAAATGGGTACAACTATGCGCCCATTTCGAAGAGTGACTGGCTCATAGATATAGTAATGTTTTCCTCCCACAGGGACCATTTGGACACGGTATTCTCTCCCAAGATGTTCCCGCCATTTGGAACTCTGATACAGGGCCCGGATGTTTTTCCCATTTGTCTCATGTGGGTAGAATTCCAGATGTTCCACAACATACGGGTTTGCAAGCTCCTGTGATAAATGATCAAAAAGGGGAGAACACTCATGAGCAATGCGACTGTATGTAACAAAAAGAATACTCACATGTGCCACAATGTCTTTCAAACTCAGTGAAAAGCAAGTATTATTGAAGACTGTCTCATGCTCAATTATGTGTATGTCCAGGAGCTTCCTGATTTTCTTCCGAGTTCTTCTCATACTATCCCAATGTGGAAGAATTAAATGAAGAATGCTCAGCCCAACTCTAATATTATCATACACCACACGAGATAACATATGATGGAGGTGGCCTAGAATGAGTGCAGCTACATAATACTGCATTCCAGAAGTTGTCAGCCAATTATTCCAAGCGGGTCATTCTGTATAACATTACATACCTCCTTGTGTGGGAAAGGAAACCATTGTGACTCAGGCAGACCTGCTTCTGAATCACCATCAGATTCATTATCAGGATCCATGAGAAAATGATCATCATGCATTCCAGCAGCAAAAGCATCATTGATCCAGCGGCCCAAATGCTCCATGTCTTCTCCTGAGAAATTGGTTGCCTCGTGTCCAAAACCAAAACCCTCGGGGTCATTTGAATCAACATTCACAATTCTAGTGGTATGTTGCTCCTCAGCCAATGCTTGATGCATTTGCTGACGCTGGTAATCCACATCAATTTCCATCTGGCCATCCATGGGATCATCATTCCAATCATGATTCAATGAACCATGTTGAATATCAGTTTGCTGACAAGACTGGGCCACTTGTTGTTGGAAAGACGTCAGAGTAGCCACATTTGTTACATGGGTACGGCAAGTCAAATGCCTCCTAATGTTGTGCTCCAATGCCCATTTGGATCTGCAAATGACGCATCGGTATTTGTATGTGCCATCAGGATATTGTTGTGACTCAAAACCTAAAGGAATAAACAGCCCAAACCACCCAAATTATCATCCAAATAACAGCTGAGTGCTTCAAGCCAAAAGAAAAATATCACTTACCAGGGTAGTCAGTGGGAGCGTGAAGATCCATGATTCCTGAAATATGAGTGTTTAGTCAACGAGATAGGAAAAATTTGTGGAAAGAGAAGAGGTCAAAATATATACTAATAATTGTGCCTGGTGGTTTTTGAATTATAGTTGGAATGAACTGTAAAATTGGAGAAACAGAAGAAGACCAAGTGGGGTATTTGATTAACTTCAAAAGATTTCTTTTCAGGTTTTTCTTTATAATAATTTTAATTTTCTATGTATTCTATGTGGTGAACTAAGAGAAAAGATCCAAATAAAGTGAGTCAAATTTTTTTAGTATTTATAATAATTTTACTTATATATGTATGACTAGATGTGAACTTAGTCAGAAAGAGAAGAGATCCAAGTCAAGTGAGGKAAATTTTTCACGGTTCAATTTTTTTTAAAGAAAATTTTATCTGGTTGTAAACTTGTTCAGAAAGAGAACAGATGCAAAGCCCAATCAAAATGAGTGAATTTTATTTTTATTTAATTTATATGTATGATCCTTATGTGATGATATCAAAATTCACTTGATCAATGCGTGATTGTGTAGGAGAAAAGACTGGGTGCGACAGATTTTATCCTCTCCTCCAGGTGAGGAGGGGGAGGGGGGGGGAGGGTGTGATGGCCCCTGAAACATGCCGCAGCAAGCAACTGAATTTAAGTTCCGACTCCATCGGAAAATCCAATCGAGCTGTACCTCACCCCTTGTCTCATCTCCACACCTCAAACTTCCTCCCCCTCTCATGTTTCTTCAATCTTACTGAGGTCCTCGGACCGACTTGTTTCTTCGTCAATATAAGGTGACTTATCTTTTCCCCTCTTCTCCATAACCCAACGGATGATATGCAATTGACATCACCTGCCTCCACTTTGTAGATACCGTCCGATCGGATCTTGATCAGCCGACCCAAAATCATACTCCCACCGCCAGCACTCAAAACGAAACCAGTTAAGTTTTCTCTTATGCTTGTCTTCAATATTTTTCTCTGTCGCCACGACGCTGATCGACCTTTGTGAAACTCATAGTTTGAAATAGGTCCCGCATGTCTCACCCGATTACAGGAGACCCGGAATGGGATCAATTCCAATGCGACTATGATCCACTCGGCGAGCACACCCCCCTATCTGGACGGTTCTCAAACACGACAGTCTCAGACCTTCAACCATTCTCGCATGTAACACCGAGCACCAATTCAACACCCCATCAAACCCACCCGGGTCGAGGCATACACCAAACCGCAACAACTCCAAGCAACCCCCCTCCGATCCCCCCTCGACTCCAAAGTCAGACCGGCCCGGTGCGAAATGTTGGTGTGAGGCGAATGGTTCCATCCACCTCGCCATACAGGCATCCATACACTGAAGCAGAAGGTACAGATTTACCTCAAGGTGACAATCTTGTTGGATCGGCGATGCAACACTCCAACATGTCACTCCGATGCCCAAGCCGATCTTCAACCTCTACATCCACCGGTCATTCCAGCATCACCCCCCCAGAAAGCCTTGATACCATACAGAGCACCCTACAGGGCATTCAGAGCACCTTCCACATTAGCGATGATCTTCTCCAACGCGCGCAGCCCCTCCTCCAGGTAAGATTCAATCTGTTGACTCCGGGAGCCCACTTCTAACAGTACCATTGCTCCCTCTCTTCCTTATTTGACTAACTAGATGAGTCAAGAAGCAAGAACTACCGCCATCTTACTCCTGGCTCTCCAAAACAACATAAGCCCCCAACCAACCGCATTGGCCAATGTTGAATCCAATCAAGCCGAAAACCAGGACGAGGAAGAAGCAAGCCCCGATAGTTACAAATTGAATAAAGGCTTCCGGGCGTACTTACGACACAACATACGACTAGTGTTACTCGAAGAGGATATCGATTGCTATGGGTACAGGAGCTCTCAGCGCTTGAAACCGACAAAGACCCCTGTTGGCCGTCTGATGGTATGTCATCGGCATCCTGCATCCCTTCATCTCAACATGCCTACTGATCAGATTTCATTGATCAGGAAATGATCGACCACGAAACCCCTCAGTTCCGCAAGATGCACCAGCTCCCACATGATCTCACGGGCCCCAGCGAAGACCTTGAAAAATTCATTGCCGACCAGGTCAAGACTGAAAGAACCTACTACGCACGACTTCTCAAGGTCGGAGTTGGTTCAGACACCCAACCGGTCGCGGTTCCAAGTCTATATAACCTCATTGCCGAAGTTTACTCCACCATGCATCCTTCTTTCAAGCGGGCTACCGCCGCCAAAATACATTCTGATCAGCGAATCACCAATGGAGCGAAGATCCGAATATCGTACTTACGCTTCATGGTGAATCTTCACCGACTCGATCTCCCCAATAAGCCAAAAGGGAAGACGATCTCTTTTTGGGACGACATCGATGAAGATCTCAAACGACTGAGACAAAAGCCACCGGCCTACGGAATTGCTTACAACCAACTCGTCTTCGACATCGATCGACACCTCTGGAATGACTCCAAAACCATCAATGATGTGCTTGAAGCTGACCAACGACCCCCATCGGAAGCGCAGGTTATGGCAAAGATCAATTCCTTGACTGCCAACCCTGCTGCACCACAGGTAACGCTGCAGGCCCCAGAATGACAGAACCCTTTCTGCCCAATCATCTCACATTAGCCTTGTCTTTTATCTCTCAGCTCGTGATAAACAAAATACTCTCTATGTGCCACTTGACTCCTTAAATTTTTCTAGTTTCCTTTTTTCTTTCAATTACTTTTCTTCTTTTACTTTTTTTTCTTCCAATTGTTTTGGTCGATCGAACCGATCAAAACAATCATTTCATTTCTTGATACCTTACACATTGTCTTTTATTTGCAAGTCTCGCTTTTAAAGCAATACACGCAAAATATTATACACTGAGTAACAAATACTTACAGTTTTGGAGAACAACGGATCCCAACAGAAGAAAGAAGAATGTGAGCCACCGATCAATTAACAGATCGAATGGTGGCGGGAGTGGACCAATTGCCACCCCAGGCATCACACACAACATTCCGAAAGACTTTCGAAACTTCGCGATTAATACGGAAGTCTTTCGAAAGTCTTTCGGAATCACTCCGAAGCTACCATTCGGAGTTGACTTCGAAACGACGGGGCTTTCGGAATCATTCCGAAGTAGCCCTTCGGAGTCGATTTCGAAACCACGGGAGTTTCGTAAGTACTTCGAAATGATGTCGAAAAGCTATCGGAACGTCTTCGGAGGACCTTCGGAATCCCTTTCGCATCACATTGCGAAATGTACCTGGACCAAGGTCCAGGACGTCCGCCCCTGCGGGCGCATATTTCGAAACATTTCCGAACGAACTTCGGAAATGTTTCGAAACGGAGCACCCGTAGTG
>ESTA-10_PHord
CACCACGGGTGCACATTTTGAGTTTCAGGCCGTCCTCGAAACGACTTGAGAAAACAAGTCGTTTTGAAGTCGGTCGCTTGGTTCTGAAGACGACTTCAGAACCAAACAAGGTTTTGAGCTAAAAAATTAATGTTTGAATCCGTCACGGGAACGGCAAGTGGTTCCTGGGACGACTCTCAAACCATTTTGGTTCCCCAGACGCCTTGGGAGCCGTCCGGCGACCGGACCCACCGATGCGTCCTTTGGTGACCCGGGGCTTGGCCGGGGCACAGAGTTGCGCTCACCTCAAACCCCGGATGCACAGAAGCCCCGTTTTTTTTTTCAAAGGGACAAGGTCCGTGAACCCTCCTACAAATACAACCTCATAAGTGACAAATACTAAAAAAATGCACAATTCAAATTCTTCCCCCAAAGTGGGAAGAATTCAAATCCAGACTCATCTCAATTTGCCCTAACAAATAACCTCACATCAAAAATAAACACACATCAAAAATAATCAATAACCTCACATCAAAAATAATTGATTGTTTTTGATGTGTGTGCGGATTCACATCTTCCAGATTTTTTATTCCAAGTGAATGCAGTATCAGACAGTAATATATGGGCTTCTTGGTGTATTTGGTGCATTCTTTGTGGTCAGTCTTCAATATATGGTCTTTGAATTGGGTGTATTTTTAGTGGATTTGTGATGGATGATAAAACAATATAGAGGCTTATTTTTGTATTTATGTGAAATTGATGCAAACTACCTGGGGTCAAACCTGATTGGAAAAAGAAAGTGAGAAAGTGATCCATGAGCTTCATGTGACTTCTATCCATGAATGCAATTAATGGATCTGTAAGATAGGATTTTTGTTCACAACCACAAAACTGACAATACCATGTTTTTTTTGACTGAACTATATATGACTATGAGATGTAGATGCAACATTGGATGCTTGTGTTCTAGCTTTGGCCTGCTTTTTGGATTTTTCCTTGAACGCTCGAGTGTGGGGGCCATATTGATGCCATATCATGTGTCCGCGAGTTGCCCCCTGGAGCATTGTTGCTTCTGGAATATGAATTGGGTGCATGCCTTGAAGATACCTGTGGTAGGTAGGTGCATGGTGTGAAAATGCATTCAAAAGGTAACTGTTGAGGTTTGTGTGCTTAATCTGCTGGGCCACAGATGTGCCTTCTTGTCTTTTGCCTCTCTGTGCCAATGATGTCACAGATTCACATCCACCATCAAAACAATTGTGTTGGACATTGAGGCAGCATTGGATTTGCTAATGGTTGGTTTAAAATCCCAATTAGAACTATATAAAATGTTTTTGCATACCCATACCATAAAAGAAAACACACCTTTACTGGAATACATTTGAACAAATTCATCTTTTTGATTATTCTCATCTGACAATCTCCCTGGATACCCAGCCTTTGACATTCTTCCACTACCACAAAGAATGAATTGGCCCCAAGCATTTCCCACATGGATTGAATGCACATAACTTGTCCATTGGGAGCCAAGGGGGCCTGTTCCTAAATTCATGTTTATGTTAGCATAGCACAGTCCATGAGAGTTTGTGAATCCAATCCAATTACCAATATGAAGGAATCCATTTTGATTATTTCCTTATCATTCAGCCTCAGCTCTGCAATCTGTCTGAATTGACGGTTGGGATAGGATATTATCAGCTCGTGGGGTATTGCCTTGTAATATTCCTCAGACAATTTGGCCTTATGAACATATGGGTATTGATTCTCAGCCAATGCTTTGGCATTGTATCCCATTGCCTGTTGAACTAAAGGATTCTTGGCAAATATATCAGTGACATGAGAGGATGCCTGAAAATACTCTTGAGTTGAATGGTCATATAGGTATGCTCCAGATAGCAATAATCTATCAGTTTGATAATTACTGAAACTTATTGCTATATCATGACCAGGGCTTTGTCTGTTTGAGTGAATTGAAGCAGTCCTCATGATTCCATTGTAGCTTTCAAATTTTTCAGTGGCAAAGAGACTAGGTGGTCCAAATCGTCTTATAGAGTCTGGGAGATGCAACAGCATGTGAAATTTAGGCTTATTTGCCCATCTAGCAGACATGTTGACAATTTGATACATGAACATCTTGATGACACTTTCAAGTTCACCTAAATAATCATTCATATGGGGTATGTGTGTTTGGAAGGCCAGGCTGCCAATATGGCACATGGGCAACCATACTTCCTTTTGTGATTGCTCCATAAATGGGAAAAATACAAATGGTGCAACCTGAAGAATCGTACGATAATCCTTTCCCAAAAAACTGCTGTGATGATCAATCATGTATTTTGCTTGTATTGGTGGTATATTCAGGCCATCTGAGTTAAATGAGTGGAAATATCCCTGCATTTTGGTTAATTGGCCTGGCTTAATTTTACTGAAGAATTCATTTGTCAGGTACTTGACAACTCCTAGAAGAATGACATGTAGTATCTCCACTGGTGTATCAAGCACCCCATCAAATGAATTAAGTTGAACCATAGGACTTGTCACCCGCATTGGTTGCTCCTGGTAAATCTTCTGCACACGCTCCTGTTCAGCTGGATTATTTTTTATCAAATCTATCAATTCTTCTTGCAATTTATCCTTGACTGAAAATCTTTGCATATGCTTGTCATAGGCACTCTTTGTTTGAGTTTCATATGTTCTCCAAGCACTTCTGGTGCAATTAACTGTATTTTCCCAGAGCCTCCGGACTGGCTGTGAGTGAACGCCAAAGAAGGCTTTAATGTAGTCAATTCCCATTCTGTCAGCAGCTTCATCAACTCCCAGGTGGCATACCCGGCAAGGATTATTGCAGTTGCCACCAGGAATGGGGGTATTGGTCAGCTCAGCTGCCATGGGTGTGTCAGCTAGGGCACAGAATGGGACACTCATAAATAAAACCTCCTTTCTGAGTTCACAGTCGAATGCAATGGCTCCACTGGTGGACAAATCACTTATTTGATTTGAAGGGTAGATCAGTCATGTAAATATCAATTTAGTGTGTGTGACACATGTTTCAAAAATTCATAAAAAAGTTACTCACTTCATCTCTTCCACCACTGACTCTAAAAGTTCTGAAATACTGGCTACATTGGAAGTGGTGATGAAATGGCAATTATACTCCATGTTGGTTAGGACTGGTGGGAGCCCAGTTAATGTGAAGTAGCATGATATGTGCTTGTTCCATCTCTTTGAGATATTTCCAGAGGTGTCATCACCATATAGGTTAATTGGAACATGGCGTATTATTTTGCCCCCTGCTTTCCTTCTCCATGGATTTGGGACTGGGATATCAATATTTTGGCCATAGTCTGATATCTCTGAAAACCTCCAGGTATCAGGATCCAAAATGAAACTGATAAAATATTATCAACCAAAGCCAACTCACCAACAATCTTATGTCCCATCTGGTCATAAAAGGAGCGACCATCTCTCATCTTGAGTTCCAAGTAAGTCTTATCAAATGCTGATACAGGAACATTTGTGAGCAGAGGTGATTGGTAATGAAGGTTTGAAGGTATAGATACCAAAATACTCTCATTCCCATAAGTATCATGGTAAGTGATCAACTTGGGTGCAATGCATTTGGCATAAATTTCATTCTGAAACTTGAAGAAAAATATTGGAACCAAGATATCCTGTGACAGACTCCTGAGTGTGATGGGTTCAAAGATGTAGAAGTGTTTGGCCCCAACTTCCACCATCTGAACTCTTGTGTCTCGAGGGAGGCCTTCCCTCCATTTCTGACTTTGGAACAATGCATAGATATTTTCCCCCATAGGTTCGTGTGGATAGAACTCCAAATGTTTGTTCACACATGGGTTTCCCAGTTCCTAAATTTGTAATATCAGAATTCTGAGGACAATGGAAAAGCTGTCATTGCCTGTTGATGGAAATTTACTTACATGGCCAATAATGTCTTTTAAACTGAGTGAAAAACACTTGTTATTCAATACAGAGGTCTTTTCAATAATATTTACCTTCAACATATCCCTAATTTTGGCTCTTCTTCTTCTGATAGTATCCCAGTGGGGAAGGGTCAAGTTGCAAAGGTTTAGTACCAAGCGAATCTGGTGGTACATTGTGCGTGACAGTAGGTTGTGCAAGTGGCCCAACATAAGTGAGGCCACCAAATACTTTTTATATAACATTGAATCATCAGAACACTCTTTTGCATTTGAAAAAGGCTAGCCAACATAAATCACCCACCTCTTTAGATGGAAAGGGGTACCACCAAGACCTTGAGTCAACATGATCATCATTGGATTCCATATCTCTGTCACCTAGTTGTGGTACATGATCTTCAAACAGCCAAGGTTGAGCATTATTTCCAAAGAGAGCTTGATTCCAATCAATCTGAATATTTGATTCACTGTCTGAATCACCCCCTGTACCCCCAAAACACATGCCAGTCTCTTCATACAGGTTGAGGGGTGGAATTGTTGGCCCTATTTCATCATGCTCCATGCTAGTCTCAACAGGTTCATTCATGTTATAATTAGGCCCCAAATTTCCTATCAAATGTGATGGAGGATGTGATTCATGATGTGGCGCTGATGGTGATTCATGTGGTGGCCCCCCTTTGAGCTGAGATTCAAAGCGGCACAGGTCTGCAAAATTCTTTACATGGGTGGCAAGCTTCAAATGCTTTCCAATGGAAACCAATTCCAATGATCTTCCACCACATGCAAGACACTTGAATTTCTCTTTTCCATCAGCATCAACCTCAGTTTCAAAACCTGCTCAGAAGGATAAGTAAGTGATAAGTAAGTCAGAACAGGGGACATCTGATTTAAATAAATGTATGAGGCACTTATGATTCAAGTAAATGTATGAGTCACTTGCCTGGTATCTCTGTTAGCATTCTGAATAAAAAGAGAAGAATATTTTATGCAGATGAAGGGGTGGAAGGACTTGAGCTGTCCAATTTCCCTTCTGTCTGGTGAAAGGTGTTCACCATTCAAGAGCGCGGGTTTTGATCAGAGGCCCCTTTTATCTGCGGCGCAGGCAAAAGGGGCCTCTGATCATAAACCCGGCCTCTCGGAGATGCTGTACAGCATATGGAAACCAGTTTCCTCCCATCACCTCACCCCCTCACCCGCACGACAGGAATCGATCAACCCGAAATCGGAAACATCAACCCCCTTCCCCATTCCACGATTTCCCGCCCATCCCCATCACCCATTCCGCTTCTTCCCTACCACCCCGATGACCAATTACGAATACGCAACGTCAACCGCATATGGACCCACCCCTGTATCAAGCATCGACACATCGATGGCGCTTGATACAGGCCAGCCAATACGTGAAACGCTGCCGAGGAATGGACTCCAGGCCGTCATCCGAGGGTCAGTACCCCATCCATCCCCCTCTGCAGATACCTGGGCCTCTCTTCCAAACAACCGCATCGAACTCGCGGGAGGTGACATCGAAGGCGGCCAGACCTATAGGACGCCTGACACCAGGACCACCTACCCTCGACCAAGCCACGTGGGCCCTATTCGGCCCGAGCATCACCCTCCTGGTCACCGACCCACGTTGCCGACCTCGTTCCGGTCCAATAGGGACCCCTATCCCCAAGGCCGGCCTTCAGTCATCGAAAACGATGAAACTGATCTCACCAATCAGTCCGATACTCATACCTCCGTTAGCCACAGCCAGACTCCCTCGACGCGGTCCTCTACCCGATCGTCTGCGGGCAACCTTACCCACCAATCGATCGAATCCGTCCAGGCAAGGCTTCAATCGATGGGCCGCCCTTATGTCCTGGACGAAGAACTTGTGCGATGGGCGCACACAATGTTAGATGTAAGATTCATCGATCCATTTCTATACGGTTGGGATGGTGTATTAATATTTTTTCCCTACAGATGCCCGAGAATGAGCAGTGGCTCATGGCCATGTTGGTCACTCTCAACTCCCATTTGCAGCTGCCTCGATCTCTTCCACCCGAGCCTAGAACCTTGGTCACTCAACCCGACCGATCCTGGGAGTTCCATCCAACCTTCAAGGCTTTCCTCCGAACGAATATCCGACAGATTCTCCTACAGCCCGATCTCCAGTCTTATGGCCGACGCTCTGCACGCCGCAACCAGGTAGCCAGATCACCCTTTTCAGTTATCAAGGTGAGCCATCACCTTCTTATTTCAGGTTAGTCTCAACTAACCATCATCCCTTAATCAGACCCGGATCGAACAGCAGGGCGATCATTTCAAGAGCCTCTACTTGCCTGAAGGTTGGCGCACCAACCCCACATATCAAACTGATCTCGACGTCGTTCTTGGCCACATCGTTAAAGGCGAGAAGAACAACCTTGCCAACATCCTTCGAACCGGCTTGACCCCATCTACACCGCAGATTCCAGTACCCCGCTTGTTGACCGTCATCGGCAGTGCATACAGCACTATGGACCCCCAGTTCAAAGATACCAGCGCCGAACATATCGACGAAAAGCTCCATGTTACACAAAAGGCGCGGATTGCCTACTTACGAACAATGGTCAACCTCAACCGCATCCGACGTATTGCCAACCCCGCCGTCGTGAAGTTCCCGTCGTTCTGGGATGATATCGATGAGGACCTCGAGGCTCGCCGACAACATTCCAAAATCTACAACGTCGTCTTTGCGCACCTGGTCCTTGAACAGGACATGCGCCTCTGGGATGGTAAGCGAACGATCAACGACCTGCCGGAGGAGACCCAGGGACTCCCCACCCAAGCCGAGGTGGTAGCACGGGCTTCTGCCGAGGCCCCCGAGATGGCGACTCCAACAGGATGATGAATCCTTTTTTTTCCATTTTTCCATTTTCCCTTTTTCTCATTATCTTTTCTCWCAGGGATTTTTTCCACGCTTCTCATCGAGGAGGTGGTTTTTTTTATCCCTTGTCTGTATTTTTTTTTATTTTTTTTTATTTTTTTTAATTTTTTTTAATTTTTTTTTATTTTTTTTAATTTTTTTTAATTTTTTTTCATTTTTTATTTTTTTATTTTTATTTTATTTTTTTGTTTTGTTTTTTACTTTTTTTATTTATTTTGTTTTGTTTTTTACCTTTTTTGTTTTCTTTATTTTTTTTGTTTTTTTTACTTTCTTTACAAATKTAAATTCAAATCAAGCTATAATACCTTATCTTGATGATACGGGACCCCGGTGTGGGCCAGAGACCCACGAGCGCCAATTCACAGCGGCCCCAAAAAGAGGTCGACTTGAAAACGGCTCACGAGCTGAGCCGTTTTCAAGTCGGCTGTCAGGCGAGTTTGCGCCCGTTCTCAGGTCGACATGAAAACGGCTCAGCTCATGAGCCGTTTTCAAGTCGCTTCCAAACCGACTTGGGAGCGATTTCGAGCTGGTTCTAGGGCCGGTTTCCAAGTCGACTTGGAAACGGAAGACTGGGCACCCGACCAGGACGTCGAGTCCTGGCTGTGGGAAAGCCGTTCCCAAGTCGTCTGGCCAATCGACTTGGAAACGTCCTGGTGCACCCGTGGTG
>ESTA-10_PSt
CACCACGGGTGCACTAGTAGAATTGGTTGACGTCAGTCCGCCCCGCCTGTTGGAATCGAGTCGCCCCGCCGTGTGACAACAGCAAGCTGCCAGGCAGGTTGGTACCACCCAACTGACTCGGTCATCGCCCTCGGAGGCCCCACCTGCCCGACTGGCTGGGCGGCCTGACCATGTTGATGCACAGGTCGGCAGGGGTGGGCCGATGCTGTCCGCCCTTCCAGACAGTGTGGTCAGCTGACGATCAAGTCGGCCGACGGGCACGCCTTCCAGGGAGTCAAGCCGACCCGTCTGACCGGTCTGTCAACGCAAGGTCGGCCAGAGTTGGCCAGCCGGACCGGTCGGCCCACGTATTTGACCTGGGCTGTGACTCAGCCGTGGGACAACACGAGTTGCCTTGCTCGTTTTGGCGAAAACGACCAAGGCAACTGGGGCCGTGGGACAACACCACTTGCCTTTAGTCGTTGAAGGCTAAAACAATCCCGGCCCGAGTTGCCTTGGTCGTTTTCGCCAAAACGAGCAAGGCAACTCGGGCCGTGGGACAACACCAATCACCTTTAGTCGTTGAAGGCTAAATCAACCCCGGCCCAAGTTGCCTTGGTTGTTTTCGCCAAAACGAGCAAGGCAACTTGTGTACAAGCTCTCCATAGAGTCCGAGCAACCTCCTCAAAAAGACATCTGATAGTTCATTGGACAGGGGGATTGGTAATACAGGACTTTGCAGAGAAAAAATTTTCAAACGAGGAAGCTTGGATTGACTCTGGAGATTGCAGAAGTGATGGGGATAACTGTTTTTCCCTTCTTCTTGTTTGATTTCCATGTTGCTAGACCTTCATGCATGGCATTAAGCCACTCCAGTGGCTCAATGGTTCTGAACTCGAGTTCGGCGGTCTTCTGATGGAAATTGATTGCATGCAAGGAGCACGTGTTGAGGATATAATCAAGGCGGTTTTCATGTGTTACTTCCAGTGCTTTCACCACACTATCAATTCGTTCAATGCGTACCGTCTTTGTTTTTGTAAGTGTGCAATTGCCATTGTGGCAATTGTGTTGAAAGTTCAAGGTACTTGCAACGGCCTGAAAAATGTACAATCTTTTAACACTTGAAAATGGAGATAGAAGATCAACCAAACTTACGGTTGTATTGACAAACAGTGATTTCGAAGTGACTTTAAATTCTTGCATTTGGTACCAATCATTTACACCTTTTTTCTTGAGGATCGTCAAATGTAGAAGATACCGAGATTGATGTTGAGGCTTTTGAACACACCAGATTGAATTGATTTTCCCAACAGTGGGCCTTTCTGGTTCTTGAGCTAAAGGTAGGTTGAACTGTTCATGTGACAACATAAAGGGTCAACCGTGCTGTTCAGATAAAGATCTTGGATTCACAAGCCGACAAACTTACCAAGACAAAAGATCCCTTCTTAAGTACTTGTTTTTTATTCAAGTCAAGTTCGCATATTTGCTGAATGCTGTGATAACGATAATGTTGCCTAAGGTCTTCAGGAGCATCACGTGAATCGGTTTTCGAAACTGCTTTCTTTTTTGGTGAAGGATATGACTCCTTTTTAGACGCGGTAAGATGATTATAGCCAAAGGAGACTTGAATATTGGGATTGAGTGTAAAGATATTGGTGACATGAGACGTTGGTTTGAAAAATCGTTTTTTTTTCTGATCATAAAGAAGACCTCCAGAAAATATGTGACGGAATGAATTATAGTTGCTGAAAGTGATGGCAATGTCTCTACCAGGACTTTGGCGGTTTGAATGTACCAAAACATTACGCAAGATTCCATTGTAACTTTCAAACTTCTCAGTGGCAAAGAGGGAGGCAGGTCCGTAGCGCCGAATCGATGCAGGGAGATGGAGTAACATGTGAAACTTTGGCTTGTTGATCCACCAAGCGGAACATCGGGTTATGTGATATAAAAAAATGTTGATGTGGTTCTTTAATTCAGTCCGGAAGCTTTCCATATTATCAATGTGTGTTTTGAAGACCAGAGGTGCTAGATGACAAAGGGACTGCCAGATATCTCTTTTGAGAGGGCTCATGAATCGAAAAAATAAGAAAGGGGCGGCTTGAATTATTGTCTTGAAATCTTTGCCAACTAAGCTCGAGGAGTATTGAACGAGACCCATCGGTTTTAGAGAAGGGATATTGAGTGAATCAGTATTAAATGAGCGCCACAACCCCACAAGTTCTTGTTTTTTCATCGGGCTTGAGATGACTCATAAAGTCACGGAACAGATACTTTACCATTCCAAGTAAGAAGATGTGCAAGATTTCGACAGGAGTGTGTTTTGAACCATCAAATCCTAACAAAATAACACAAATGAAAATCAGCAAACATTTTCTCCACAAGAAAGCGGGAGGTTGGATACAAATTCAAGTACCTTCCAGCTCCAAAAAAGGATTGAATAAATCATCCGGGTTATCCTTCTCAATATCAAGTATATGCTGTGGAATATCGGACTTCATGTTTTGGGGAATGGGCTCTTTATTCTTGGTGAGTTTCTTCTTCTGTTTTTTCAATTGATAGATTTCTGCGGCAAAGTGGGGGTTAATTTGATCTCGGACACCATATAAGATGGACTCTTTATCAGTTTTCTTTTCACTTTTCTTAGCCTTTGCAACATCCCAGAGCTTCTTCGAGTCGGTTTTCATTTTGGGCCAATGTCGTAGTTGATTAGGGCACTGATCAACTCAAATATTTAGATTGGTAAGCATCAGGGAATGGTTCCTTAATTATAACACAAAGCTTGATCTTATGTTTGTCCCATGTGGACTCTTTTGCAAAAATCTTGTCAAATATTCCATCGTCGTTTTGTTGTTTTTACTAGAGGCGCAAAGGTCACAGAAGCGGCAGGGATTCAGAGAGCTCGACGGCACTGGTGTGTTTGTTATCTCGGCGTGCATGGGTGAATCTCCAAGAAAAGCTAGAACAGGGGTCATAACCAGAACATCTTTTTCCAAGATAGCATCGTACGCATCGTAACCTTCTCTAACCATCTCACTGAATGATTTGTAAACCATTTCAACAATTATCAATGCTGCAATTAATTGATTTGAGTTTAATAGATACTCACTTCAGCTCAGGAACAACCTGTTGTCCCAATTCCAATGCACCCGCAGTATTCGATGTACTCAAGAAGTGGCAGTTGTATTCTTGATTGGCCAATCTCGGAGGGAGTCCTGACAAGGTAAAGTAGTACGACATGTGCTTGTTGTACTGCTTTGATACATTCCCTGATGTATCGTCACAATACAAGCTGATAGGGACGTGGCGAATGATTTGTTTGTTGGCCTTTGTTCTCCAAGGATTGGGAAGTGGTATTTGTTCAAAAATTCCACAATCTAATTCTGTATTGACAAAATAACAGAATTTGAATCTTTTGTACAGTTCAAATAGAAGAATACATACCAGTAATGCAGTCATTGCAGAAATCAGCCAATTTTCTCCCGCTTTTTAAACGAATGTCTGGGTAAATTAAGTCGAGTTTTTCGATCGGAAAGGAGATCAACCTTGGATCATTGAAGGTGAGATGGGAGTCGATCTGCAAGACTAATTCACTCCCCGCAGATTTTGAGCTGATCTCTGGGCGAACACACTTGCTAAAAGTTCTATCATGCTTCTTGTAAAAAAAGATGGGAATAACAATATCTACCGAGTTTCTGAGTTGGACAGGCTCAAATATATAATACTGCTTGTTGTTGGAGGTGCACATTTGGACACGTGTTTTCGGAGACAGTTCTGAAAGCCATCGTTGAGATTGTGACAATTTGAATATATTCTGGCCCTCAGAGTCTTGAGGGAAGTATTCCATGTGTTGATTAACTAAGGGGTTTAACAGTTCCTGGAGAAAATTTCGACTCAGTTACAAATTGTGATTGCAACAAAAGAAAAGAATTGTCTTAGATTTACCTGTTTGATTATTTCCTTTGCCGATACTGATAGAGCGAAACATGTTTTTCCAGTTGACGATGTCTTTTCATTAAGTGAGACCGAGCATATTTCCCTAATTTTTTTCCTCTCTCGACGTAATGCCTCCCATCCCGGGAGATTGAGATCAAAAACTATCTTGAGGATCTGTCAGATGTAATTGTATATTGAGCGGGAAATTATCTTATGCAAGAAACCCAAGATCAATGAGGCGCCCAAATACTTTCCAAGTGGAACAAAAAATTATGTCAGTTTCTGGATGTCTGTTTATCCTCTCCTGCCACGTACATTTTTGTTCCGAAATGGAAACCACGGTGAGTCCTTTCCACTTTCCCCAATCTCGTTTTCAATATCATCTTCCCCATTCTCCTCATCAAACTGACACACATGTTCATATTCTTCCTCTTCCTCATGCAGAATCTGGTCTAAGGTATCAGGAATTAAGTCCGTCCAGTCAATATCACCAAGGTTGCTCGTTTTGGGACCGTTTTCTTTGGCCGCCTCGAACATATCAATTGTTGGTGCTTCCTCTGTTGAGACGTTGATATCCATTGGTGTGTCTTCAATTTCTTGAAGCAGCCCATCTTGATCTAGAACGTTTTCTTCAAACCCCAGGTTAGATTCTTTGTCTGACGAGTCGTTAGCCACATTCACAGTTGATAGCCGACTTTCCTCTGACACATTTCCGCGGGTTGTTCCATCCAGATCTGGGTCACATTCAGAAATTCGAGTCTGGTGAGTCGGAAGTCTTGAATGCCTTTGCCAATTTATCAAGACCCGTTCGCTGCAGTAACGACAGATCCATTTGGTAGTGGGACCTTCTTCATCTGTAGTCTTTTTGAAGACTTTATTTTCCGGTTTCAAGGTCAGTTCGAAAATCACAAATCCAGGTTTGATGGATTTGAAAGCATTACTCACATTGTTTTTCCCACTCCCAATCAATCTTTTTGGGCATTATGATATTGTTCTGGTTCAGTTACCTTGTAATTCGAAGGAAATTGTTTTGTGTTGGGCTCGAATTTTGCGTGAGTGACATTTCTCTGTTATTTGATCGTGCACGGATTTCTGCAAAGACCCTCACTCATCCCTCTGCTGACTTTCCAAACTTCTGCAAACTCCAACTTCAAGCTTTCAGAATAAATCTTCACCATGTCTCACAGCTCTGATGAGGATGACGCTTTGGCAGAAGCCCTTCTTAAACGGAAAACCAAATCCCAATCAAATCCTAACCGCCGCCGCTCTTCCAGATTCAACAATCATCAAAGTGAAGAAGAATTCAGTGATCGTGAAGCTGATTCACGACATAAATCCCACTCTAGTCCCAATCGCACACGAAAATCTAATCACAATCATACAGTTAGTCGTAAACGTAACCGGATTAGTGATTTTGGTGAAGAGGAGCAAGAGGAAGATGAGGACCACGGGGATGACCTCGATGTTAATGATCAAGATGGAAACAACAACAAGGATGATCATGACAATGACAATCACGATGACAATGAAAACGACAACAACAACAATGATGACGAACCAGGTCGTCCCCATGATCACGCTGACATTTTCGAATCTTCACACCATCAGTCCCATCCTGATTGACATCACACCAATTTCCTAGATTGTGACATGGATGACAACATCGATGAGCTGTTAGATGAACTTCAGGAGACTCACCAGTTAGACAATCACTACAGTCAAATCGCAATCAAAGGAGCCAAGGCAAGTTGTAATCACTCGGACTCTACAACTCTTAGTATTTTCTGATAGCTTGTTTAACTCAACAGTGCCCTGAGAAAGAAAGACATGCCAGACTATTCTTTGCAATTGTATCATGTGAACAACATTCAGGTGGTAAGAATGCCGGCACTTCCTCATCGCCCAGTACACCAGCAAAAGATCACGAGAAATTCAGTGTCAGTAATTTTACTATCTTCTCATTTCTATGTGTTATGTTCTCATATTTATGCCACATGTCCCTTATGTTGAAGAATCTTGTTCGTGAGAAAGCTCGAGCACTAATCCTCAAGACCGATGTTGAATCCTACACATCACAAAGAGACCGCAGAGGGGATGCACTCGATCGATCACTCATGAAATTGACTAGGGTAAATAAGATCGTTTTCCTAATCATTTATGAGTCGGTTTTCCTAATCATTTTCGAGTTGTTGTTCATATTCCCAATTTTTTGTTTCAACTGGATAGACCGTGGTTGAGGAACAGCCTAAAAGTTTTAAGTCTCAATACTTCCCTGAAGGTTACGATGCGCCGGACTACGCGGGGACAAAAGGGTACCGTGATTCACTGGGACAATTGCTCAAGTATGTTCAAGGACAGGTCTGCAGGCTTGCAGTGAGCCACGATGAATCTTCCATTTGAATAGACTCGAACTGATGAGGTCACTGTCCAGCTCCTCACAAACATGCTTGAAAACAAACGATCACACATTGATGGGCCTATTCCTTCCCTCGATCAACGGTGGGCCGCTACACTACACTAACGTTATTGGCCAATAACCGTTAGTGTAGTCATTTTTCATCATTCAAATCTACTGTTATTGTTATCCTCAATACACAGGCACTACAGTTAGTGTTAGTGTAGCCATCTTTGACAAAATTAAATTCATGTTATTGTTATCCTTGAATAACAATGGCTACACTAACATGTAGTGTAGCTCCTTTTGGGCTAACATGATTTCAACTGATTGTTAGTGTATTGCCCATGAGGTACACTACACTACACTAACTATTCCTACTAACAGGCAGATAGAATTTAAATAAAAACAATTAACACCAGAGATAACATTTGATAACATCAGAAACAGCATGAAAAAGAACAGATTTGACTTAGATTTTGTAAATAAAAATAAAAAACCTAAAATTCAACATATCCAAGGTCAATTTCTTGCATTTCAAATCAAATTAACCCACATCAACATTTTTCCCCTGATCTAGACATCACCATTCATAGAATAATTCTATTTTTGATGCACTACCATGTCAGTGTTATCACTGATACACTAACATGTTAGTGTATCCTTCTTCAAAAATAACAAGAATAACCACCTGATAACAGGAAAGTCTGTTAGTGTTATCAAGGAACATCTTAGCTACACTAACACTACACTAACAGCAAGAAAAAATTGAATGAAGATGGTGTTAGTGTTATCCTAGAAAACTCCCCACTAACAGTATTTGTCTGTTAGTGTATGCAAAAAGGATAACAATACACTAACATAACAATACTGTTAGTGTAGCCGGCCCACCTTTGCCTCGATGAAGTTATCAAGCTGGCAAGTGGATATTGACTGGATTGTTTGATCATATAAATTTTGAGACTGAATGACTCAACCACCGCTCACAATAGGTCTACCAGGAGCTCAACAAGAATGTCAAAGTCCCCCAACCAGCACCCAAAATTACCTGGAAACGACGTTACCGTTTCAGTCATCTCCGACTGGAGACAGCTTCACACGAGTTCAACCACTACCCGAAAAACATTACACAGTGGAATCAAATCGATCAGCGATTGGATATTCTTCGAAGCAAGTCACCAGCCTTCCAACTAAGGTCAGCTGGTATCTTTCCTTCATCTTACTCCTTTTGTAAGATACTCATCATTCCTTCCTTTTTATTGACAGGCATGCGACTCTAGTTATTGAAAAGGATGAAGAACTCTTTCCTCCGGGTGGCGAATACAAAGATTTGAATCAAGATGGTGTGCTCATGCCCACCTTGCAAGATGTGGAAGACTCACTGATCGATGATCCCCCAACGTGAAGACTCGCCAGATTGACCCCTTTCTCCCCTTGTCCTGACCGCATCTCTCATCACGGATTTCATTTCTCTCTAACACTGATAAAAAATTAAAAGCCAAAAAAGGTCTCTCTCTTCTTTTATTCTTCTCGCTCCATCTCTCTATTACTGACAAAAAATTAAAGGCCAGAAAAAAAAATCTCTTTTCTTTTGTTTTTCTCGCTTCATCTTTCTTACACAGATTGTATTTTTTTCTCTCGTTCCATCCTTGCGTTCTGACTGTTGTATTTTCACCAAAAAAAAAAGGAAATATTGAAATTGTGTGAAAGCAATTTTATTTATTTCACCCAAACTCAAAATAGTGAGACCAAAAAACAAATGGATTTTATCTGTCCGAGATCGAAATGTGTCAAGCCCACCGTTGCTGCCCCTGTCAGGATGGGACCAACCCGACCACTTTACTTCTGTCGGGGTTGACCCCACTGCTGCGCTCCTGTCAGGGTCAACCCCACCGTTGTGCTTCTGCCCGAGTCAACCCTCCCGTTGTGCTTCTGTCGGGGTTGGCCCCACCCCTTTCCCGCCGTCAGGGTCGCTTGAGGTGACAACCGACAAGGTCGGGTTTTCACGTGTATGTGGCGGGCCGCCGTCGGGGAACAGCAGGGTCGGCCATAGGCGGGATGACCGAAGTGCTGACGTCGGTCTCACGTCGCTCCGCACCCGTGGTG
>ESTA-11_PCor
CACCATGGGGCGTGTTCCCAGATACACCCTCCGTCCATGGTACCCATCTGTCCAACTTGAGTCCGTTGGACGCTCTTCAAGCGTCCGATGGACTCTGATGGACCAATCGGTCCAACATAAGTCCATTGGACGCGTCTGGAAAGCGTCCACAGGGCGCATTCCTACACATGCGCCCACTGGACGCAAGCTGTGCTGCGTCCACCGGGCGCTTTCCAGAAGATGCGCCCAATGGGCGCTTGTAGAAAGCCGTCCACTGGATGGTTTCTCCTGAAGCGCCCAGCGGACGCTGTCGGCTTGTTCACCCGAACCATCCACTGGACGCTCTGGGCAAATGGCGCCCAATGGACGCGACAATGGCTGTGTCCACTGGACGCTGTCTGCCTAGAGCGTCCAGTGGACGCCTTTATGAAAGGCTCCATTGCAGGAGTTGTTTTTCAATTCCAACCCCACAGGCCCCACAGGGGGTCGGAAGTCAAATATTCGTGCCGTAATGCAGATATGGGGGGTCGAACATTTGATTTAGCGCCAAAAATCCGCGTGCCGCATTTGTTTTTTTACACTTGTTCAAACAATAAATACAGATACATATGTTTGATTTATTACACTGTTGGTGGGAAGAGGAAATAAAAATACATTCACCAAGAAAAAACTATCTTCCATGTTTATTTTTTAAAAAAAAAAATAGAAATACATCAATGAAAAAACTACATTCTGGTTATCAACAGTATCAACATGGTGTTATTCAATCACAACATGATTATTATCCCAGTTTCTCAACCCCTCAATGGCACTTTGCACCATATCCCCATTGGAAATTTGTGGTAAAGTTGATCCAGAAATTTTGTGGTGTTGAAATGGAGAATGAAAAGAAGCAGTGTTGATCACAAAGTTGTTTTCGTCTGTATGTTCAACTTGAGCAGTCATAATTCCAGTTTCCTGACGTTCAATTCGTGATGGTCGAGTATTCTTGATTGGACATTGACCTTTTTCACAATTATGTTGAACATTGATGCAAGACTTCACATTCTAGAAAAGAGTCAGGTTAATTTCAAATTTCTCTTTTTAAGAAAAAAAAACTCAAGAAATATGAATCAAACTGACTTTCAAACTGGTATATTTGCTTCGGCTTGTCCTGGAAATTTCCCTCATTGAATAAATTTGATTGATTCCCATCAAGTCAAATTCTTGTAGATGAATGAAGAAAGCTGGGCCAGATCGTGAAGAATGTTGCCAAATGGAAGCCACTGATCCAATCTGTAGGGGTGAATTATGTCGCTGAACCTAAGAGGGAAATTTTTAAAAAAACTCCCATCAACACAGATTTTTTTAAAAAAACCCAAAGAGAAGATAGAATTCAAAAACTCACAGAGACAAAAGATCCTTTCTTCAAAATTTCATGCTTAGTGAGTTGAATCTGACTGACTTGATAGATGCTGAAGCTGGAGCAATATTCAACTAATTGTCTTGGGACAGGGAGGAAATCTTCTTCTAGGACATCATTGGACTTTATAAAGGGGTATTCGTGAGGTGAAAGTGGATTGGATGCCTTCCAGTCATAACCCAAAGACTTTTGAATAACAGAGTTGTGTTTAAAAATGTTGAGAACATCTTGAGAAGCTGAAGTGTATTCTTTGCTGGTGGGATTGTAGAAGAAACCACCTGAGAGAAGAAATCGTAGAGAGTTGTAGTTGTCAAAGCTGATGGCTATATCTCTTCCAGGACTTTGCTTGTTGGAGTGGACTGAGGCATTTCGTAGCACACCATTGAAAGATTCAAATTTCTCTGTTGAAAAGAGACCAGCTTGGCCCAATCGACGAATTGACTCTGGAAAGTGACGAAGGTGATGAAACTTGGGTTTGTTGACCCACTGGGCAGTATCTTTCATGGAATGATAGATGAAGTTCTTGATATAACTTTCGAGTCTGAGAAGATATTCGTCCATGTTGTCTATTTTTGTAATATAGATATAAGGGACTAATTGGCAGAGAGCTGTCCAGAGTGCTTTTTTTTCTGGTGAAAGAAATTTGAAAAAGACAAAAGGGGCTGCTTGAACTAGAATCTTAAATTCTTTTCCAACTAGACTTTTGATGTGGGTGAGAAGAGATTTGCCGTTGATTGGTGGAATGTTCAAGTGTTCAGTGTTGAAAGAATTGAGACGTGCAACTGCTTCTTCCTTCTGTGCAGCTGTCAGACTTGTTGTGAGATCCCGTGCTGGATATTTCACCAATCCAAGAAGAATCACGTGTAGAGATTCAATGGGGCAGTCCTTAGTGCCATCAAATCCTGACAAAATCAATGCAAAAATCAAGTTCAAATTTATCAAATGGGAAAAAATAAAGACATATGACCCCAAAAAGATTTTTCAAGTTCTTGTTCCTTTTTTTCATTGAATCTTAAAAAACTTACCTTCCAGCTCTAAAAATGGGTTAAATAATCGCCATTTTTCCATTTTATCATCCTCCAGAGATTCCATTTCTTCTTTTATTTTGGAGTTCTTCTTGGATTCTAGCAAAAATCTGTTGTTTCGAGTGTCAGTGATACCATACTCTTTTGACTTTCGAACCAACTCGGCATGACTTTGTTTAGTTTCACAATTATAGAGCTCATAGGTCCTTTCGCGCGTTTCAGCCCAGCTTCTTTCATTTCCCGTCAGCTGAAATTTCAAACCCAAATGAAATCAAAATCAAAATTCAAAAAGAAAGAGAAAATAGAATGTGATATTGAAAATTGAGACATACTTCAGAACCATCAGGGTTTATCATCATGAAATTTCTGATATAGTTCAGTGATTTTCGTTCAGCTATTCTATCCACCTTCAAGTGACACATCCGACAAGGATTTAAAGAAGGTCCAGGATTGGGAGTATTGGTAACCTCTGCGTGCATGGGTGAGTCTGCTAAGAAACAAAATACATGTCCAGTGACCAAGACCTCTTTTTTGATAGTTGAATCAAAAGCTGTGAATCCTTCTTTGGTTATTTCTCTAAAAGAGCCAAAAGGTAGATAGAATAATCATTAAATTCCCAACAAGAAAAAAACAAGTGGAATAAGAGAAATCTTACTTCATTTCATCCACTATTTGTTCAGCCATTTCCAAAACTGAGGCCCTGTTTGAAGTAGATAAGAAGTGACAGTTGTATTCTTGATTGGATATATGAGGAGGAAGACCAGAAAGAGTAAAATAGAAAGAAATGTGTTTATTCCATTTCTTTGAGACATTTCCAGAAGTATCATCTGAATATAAAGTAATTGGAAGATTTCGAATAATTTTTCCAGAAGCTCTTATGCGCCAAGGGTTTGGCAAGGGAAGCTTTCTTTGATTATCACCATTGAATTCTGTAAAAAAAAATCTTGAGTTCAATATTTGATCTTGGAGACAAAAAGATTTAAGAAAAAAAGAAGAACTAGAATACCATAAAGTGAATCTCCACATTCTTCAGATAAATATATTCCGTGAAGTGTGATTTCAGAATAAGGCCTCTTGAACTGGTTTGTGTGGACAATCATGAGATTAGGGTCGTCAAACTGAATATCTTGAGGTATTTTTATTTTGATAATCCGTTTATTGTTGACATGATATTGGCGGAAAATGGTTGGAATGCATTTTGAGTGAAGTTGAGAATCAAGAAGATAGAAAAAAATTGGAACTACAATCTGATGGGAAGCAAGTTCAACTGGCTCAAAAATATAGAAGTGTTTCCCATCCACGTCACACATTTGGGCACGATGTTCCATTTCCAATTCCTTGAGCCATTTTTGAGACTGAGAAAATTTGAATTGTGGGCCGCTTGGAATTTCTGGATAGAAATCAATATGCTTTCCCACTAAGGGGTTGGCCAAGTCCTTCAAAATAAAAAAAGAAGTTGTAGCTCACAGCATCAAAAGGAAAAATGCTAGGTTTATATAATAAACACACCTGTGACATAATCTCTTTGATGCTGAGGGAAATACAGGGGGTCCCAAAGGGACTTTGGCAAACAAGAAGTTGGCTTTTGAGAAATGATCGTACGCGGGTGCGTGCACTGCGGATGGTTGACCAGGCTGGCAGGTGGATGTCACAGATTGTCATCACAGCCCGCACTCTGTTGTAAGTTGATCGCGAGATCAATGAGTGAGTGTGTCCTATCAACAATGAACCCACAAGCTCCTTTTCCCATTGGATTTACTGCGTAAGTTTTTCTGTTCTGATTTCTTTGAATCCTTTGTTCACTTATAAATAATAAAAGAGAAAGCTGACCATCTTATTTTTGAAAGGAAACCACTTTGATCGTTCGCCAGGATCATTTGATTGTTCGCCAGGATTGCTTGTATTTCCACCTTCGTCCGTCGTCCCTTCAAAAACTGCTTCATCCTCGCGTCGAAGGATCTCTTCCAGCTCGGCGTTGATCAAGTCATCGAGGCCAGTCTCAGCATCAAGATTGACAATCCTGAATACATCAGCTTCTGGGTTTCTGGCTGTTGATTCTATCGCCTCCAAGTCTTCCTCTACATCGTAAGTGTCTCGTTGTTGACTATCCTCGCTAAGACTACTCTCCTCTCCTACCTCTTTGTTTATCCCTTCCATATCAATCTCAGTCCTTCCCTGCTGTTCCCTTGCCATTTCTTGATCGTGCTGACGAAGATTTGATAAATGTCTGATTCCTCTTGCATGCTTCCGAAAGCTCAACGACTCGCTGTCATTACACAAGCTACATCTGTACAATATACGTCCATCGCTTCTCATTCGGCTTGTACAAAAGGGGGGCAATGTTTCTTTTTTATCAAAGAGAAGAGAATCAGAAAGCTAATTGTTTTCCTGTTTCATTAAAACAGAAACCTGACCATTTTGATGATTCATTTTGTTAGAGGCGGTGAAGAAATTTGAGGGGTTCTTTGTAAGTAAATAAATAGGTTCTGAGCAGAAAAGTCACACCAGGTGAGCTCTCTGCGCGTACTGCTGTGGCAAAGCCAATTTAAGGTTTCAATCTAAATATGTATGTGATATGCTGACTGTTATCATATCAAAATTAGAGTTTAAAACTCAAATACTCTCTCACAAGTTAGGATTTGGCATCATGGCACCGCCTCAACCCTCCCGCCTATCAGCACCGAGTAATCAAAATGCTTCACAGCAAGATAAAAGCTGAGTTTTAGATTAACCTCACACTTGACTCGCACTTTGATTGTTTTTCTTGATTGGCTGATCTTTTTTTAAACAAATCAAACATAAACACAGACCAAAGCAAATCAAAAGGCCGCAAGCGACCTCGCCGTGAGCCAACCCCACATCATCACCGGACATCCCCTCCTGAATCTTCTGCACATCCAAGTGATGATGAAGAGGATTTTGATTCAAACAACGATGATCGCGAAGCTTCTGATTACGATGGCGGAAGCAATGCTGCACGTCAACGCAAGCAAATCGACCCAGAAATCGATGTGTTGGACGAAAGGTTCCGTGAAGACCATCAAGATTCACCTCTGCCACTCGCAACCATACCTGTTAATAGTAACAATCCTGATGGTCCGGCCATGTCACCCGAGGTTGTTCAGAAACTTCGTGCAATGACTATACTGGACGATGAGCATTTCAACCAAGCGGTTGATGTGTTGAATGTATTTTTTTTTCTCTTTTTTCCCTTTTAGATTTCCACGCTGATAGTTTCTGTAACAGACTCCAGGTGCTCCAATCTCTTTTCTGGTCCTCAAGGAGATGGAGCGCCTCCAGATAGGTGACAGCAGTCACAAATCAAACTCCAATGACGATCACACCCATCGTGTCAACGGGGAAGCCACAAAAACAAAGGAGTTTACCTTCAGCACAGGACTAAAGGTCAATTTAGTCCTTTTCTATTCTTTTTCTTCGCTGTTTCTCCTTGAACTTGATCTTTATGCCTCATCAATTCAGGACCGTATCCGAGACTTCACCAAACAAGCATTGCTGCGGTCTGACATTGATGCATACACCCGAGGAGTTTACAAGCCTGGCACTAGCGATTTGTCATTGTTGACAATTACGATGGTGAGGTTTTTTTTGTAACATTTTATCATTAAACAAACTGACATGGCATTGTAATGATAGAAATCGTTGGAGAAACTCCCTGATGACTACCGAAAGGACGCATTCCCTCCTGGGTATAAAGACGACCCCACTGCCCGGAAAGCACTTGTCAGCAAAGTTCGCGATCTCCAGAAGCGGGTTCGATTATCAATGCGCGAGAAACTCCTTCAGAATATTATCAATGCCGATGGAGACACCATTGAAGATGCCGTGGTCCCCGATTTGCACATGCTCATGAACTCAATCATCCGCTTTCTTCACTCTGACGAGGTTTCCATGACCGAAGACGAAGTGGAAGAGAAGAACACCCCCCTCTATCGTGTTCGAATTGGCTACATGCGATTACAAACGCTCCATCACCTTTTGAATAAACCTTCGTTTAAACAAGTCTCACAGTGGGACTTGATTGACGAAAAGATTCATCAATTGAAGACCCGCGACACAGATTATCGTGCAGCGTGCGTACTTCATATTGTTCTTCTTTTCAATTCAATCTGATTTCTTTTCTGAAGCTGATTTCTATTCTTGGTATTCAAAGGTGGGGGAAGGCGATAATATCCAGAGATCAACTGATCTTTGGGCACAAAAGAACGTTCGGCGAGCTTAACAAGGGTGATATTAGACTGCCGAACGAGAACGATGTCCAAGCAAAGCTACAGGAGATACATCGGAAACGAGCTCAGGTTCAAGCAAGCCACGCTTCAACCTCTACCCGCCGTTCTCATGCTGTCGGCCACTCTTAGAAACTTTTTCAGCGTCAAGTCACTCCGCAAAAGAGGAAGGCAACAACGAGTATTTACTGTTATCTGCTCCCAAAATCTGTCATGTATTTTTCCTACTTATCCATTGGTTTGTATCATCAACACTGGTGGCAATCATGCACCCCATTTGTTTCTATTTAATAAAATCAGAATAAATGTAAAGAAATATATGTATTTGTACTGTTATCAAGTCAACAAATAAGATTCAATCCGTTTAAATAAAATCAAAAATAAATAATTTTTAAAAAAAAACCTGCTCGACAGCGCTCTATAAAGCGGCCATTGGACGCACATAAAGACGTCTTTCAACCGTCCAAGTAGGCGCCCAATGGCCGCTTTCATCTTGCAAAGCGTCCATTGGGCGCCTACTTGGACGACTGTTAAGCGCCCAGCGGTCCCACTATGGACGTCTCTCCACAATGGTCCAGCAATGGTCCGACAGAGTGGCGTCCCATGGTCGTCCTTCACTCACCAAAAGCTGGACGTCCTATGTACCGTCCAGAGGCGCGTCCATTGGGCGTCCTCCGGAGCCCATGGTG
>ESTA-11_PGr
CACCACAGGTCGAWAWTTTTCATTCCTGMGCGACAGGCCCACAGCGCAGTTGGGATTGGGTTGGCGCGGGTCGGCCATMACCTKCTCTTCAWGAATCTGACAGCGGGGTTGGGCCAACCAGTTGATCCCGGTGGATGACGATCATGCCGAGCCACCTCTCCTGACTCAATCAGGTGGSTCGACATGATCGTCACGMGCAGTGATCAGSTGGTTGGCCCAACCCCAGACCAACGTCASGAGAGAKGTGGCTTCACMCAGTGTGATCTGCTGTGATCAACTGGTTGGCCCAACCCCAGACCGATGTGATGGGCAAGCCAGCAGGCACCTGCCCTTCAGCGCTGGCATCGGAGAATAGCAAGGGGTGACGCAACCACCACTASAGCAACCAACCGATCGATCACATAAAAATGCAACCGATCGAAAACAGAGCCACCACACCGGAGGCGATTTTGGTGATAAAGAAGGAGTCGTCCTCTCCGGAGGGGGTSGTCCCGCCCATCCCGGAAGCCGAACCAGTGGCCGACAGGCCGCACCTGGTSGAGATTGTGGCGGMAAMTSCTKCGCCTCCGAGTCCACCCCMAAATAGTGCCAAGGCGGCAAGAACCCGACAATCCCCTGTATGCATCTCTCAGCTCTGGGCCATCGMCTTGCCACCCTTCCATACACTAACATTGAGTTTTTTTTGTTCTGMATGATAGAMGAAATMCTCTCCTTTGAGGCCAATMGAAAAGCTCAGAMGMAGCCGACGCATCCTCAACATGACCATGGGGAACGGCAGCATCGAGATGGAGGTGGAGGTGGACAATCATCACCGTGGCAACAAKGGGCCCGCGCAAGGCTCCTCTTCTAAACGWCCTCAACATTGAATTCTCCTCAGAKCCTGGTTCTTTACGATTACTAGACACACTTCTTATAAAAAATACATTWACATGCGAGATACACATAAAAGCCGCTCAGGTTACCAATTCTTCTATTCCAATAAATCCGGATCGAGTCTTATTTTTTTGGCGGCTGAAGTTGATGTCTTGTTTCTAGCTCGCTTTTGTTTCTTCTCAGCAGATGTKCCCCATTTCTCCAATCCATCGTGTAAAGCATTGACCCACTGAAGGGGTCCAGGTCTCAAAATCAAAACTTGCGAGAATCTCCGATGATCGTTGATCGACGAGAGGGAAGCTAGATTTATGATGTACCGTCCWTCGTTSGTGTGTTCMAACTCGAGTTTCTTGTGTKTAGTACTCTTCTGCCGCTCCACTGTCGTGAACTCTGTTTCTGTGAGCTTACATTCGCCACSTTKGCAGTCATGCTGAACATTCAAAGCGGATTGGATKTTCTGTAAAATGAAAAGAGTTGMATTTATATAAAMAATTATSGTTGATCAAACAGACCATTGAGAAAATCTTACTTGTGTGTTGACAAAGACTGAATGGGGAGTTCTCTGTATCCCTCTCATTCTATAAWMTAAATTTTCCTCCATCTKTTGGAACACAGTTGTGTGAACAAAGTAATTTGCTTGATGAGAAGGCTTCTGGACACTCCAGATAGAATCGATTGATCCAATATGTTCAGCTCCTTGAGGTTGGAGGACATTGAACTATAAACAAATCAAATTTTCAGTTCATTAGGAGAAAMTTCCCWGCCAAAAATCAAAGAGAATGGAAAATTACCAAAATAAAKATATTTTTCTTGAGGACTTTCTTTTCATTCAACTGTAGTTCAGAGATTTGWTCAATTTTGTGGMCAGGATAAGAGCTCTTCAGTTCTTGAGKTGTTKCCAATTTTTCACTTTCTGGGAGAGTAGACTTTCTAACATAAGGATAATTGATGGTCTGAAGGGATGATGATTGATTATAGMCTAATGTTTGCTGGATCAAGGGATTTTGGAAAAAMATATTGGTGACTTGGTTGGAAGATTGAACAAATTTTTTCTGTTTTTTGTCAAAGAAGAAACCACCAGACATAATTTGACGAAAAGAATGATAATTGCTGAAAGTGGTGGCTATATCTTGGCCAGGGCTTTGACGGTTGGAATGAATCGAAGCATTTCTSAGGATAMCATTATAACTTTCAAATTTTTCCGTTGCAAAAAGGGCAGCTGGACCATATCGGAGGATTGATTCTGGAAGATGAAGTAACATWTGAAATTTGGCTTTATTGACCCATTGAGCGGAATCTTGAATGATGTGATATAAGAAGATATCAATATGCTTCTTMAAGTCGGAAATATATAACTCCATGTCTTCAATGTGAGTTTGGAATATTAAAGAGCCCAGACWGCAGAGAGAAGACCAGATGTTGATTTGAGATGGGGTCATGAACTGGAAAAATATAAAGGGAGCTGCTTGAAGAATAATTCTAAAATCTTTTCCGATCAAGCTTGAACAGTATTKCACCATGCTGGTGGGTCTGATAGAAGGAATATTCAGAGAGTTGGTGTTAAAGCAATTCCATAAGGCCAAAAKTTCTTTCTTCTGAAGTTTKTCCAATCMACTCATAAAATMCCCGGGTAAATGCTTCMCTGGTCCCAGCAGAAACMCGTGTAGGACWCCAGCTGGWGTATCCTTGACAGTATCAAAASCTAAAGAAGAGAGAAGAAAAMCWCAAAGATAGAATCAKAKATGAATWTTGMAGAAGAAAAAATGAAACAAGTGAAAACCTTTCAACTCCAAGTATGGATTGAACATCCTTTTGGGCTCTTTGTCTTCCATATCCACCAATTTTTGAGGAATATCCTGCTCCATATGTGTTGGTAATTCTTCTCCCCTTGCCACTAACGMAATTTTTTCCGCTTGGAAGTCGAATACTTGTTTAGAAAATTTTAGATTGAGTTGATCTTGAACAGCTAGCTTTGAAGATTCAACCCTTAGTTTCTCCAGAGTCAAASTTTTCTTCGTTTCTGTCCAGAGTTTTTTAGAGTTTTGTTTAGCTTCCTCCATTGTTTGGAGMGGGTTGGGGCACTGTTTCAAAGKATAAATTAAGAAWGAAAAATTAGGATCTCTTTTKCCAAATAKATGAATAAGWGAAAAACTTACATCTGCTCCATTTGATTTCTTTTGAGTGAATTGGGCAAGATACGGTATTTTTTGCCTGGCTATTAAGGTTTCAGAKTTCMAAGTACAACATCGGCAAGAATTGAGCGMATTTCCAGGAACGTGKGTGTTGGTGATTTCMGCGTGCATTGKGGAATCAGCTAGAAAACACAGAATGCTAGTCATAACGTGAAMTTCTTGGCCTAGAGTSGAATCGTATGCMACAAATCCATTTGTGGCTGTGTCACTATGAGTAAATTAAAATAAATGCAAAMATTAGCCAAATGGCCGAGAAAAAAAMAMSCMGGAAGAATTMAAATGGAAAAAAKAATATACTTCAACTGTTCGACAACCATTTCTCCTAGTTCCAAAGGGCCMGCAATGTTGGAAKTGCAAAGAAAATGACAGTTGAATTGCTGATTGGAAATTTTGGGTGGCAAGCCAGAAAGTGTAAAGTAGTAACAAATGTGTTTATTCCATTTTTTAGATTTATTTCCAGATGTGTCGTCACAGTATAAGTTGATTGGGACGTGTCTGAGGATTTTTTGTTAGCTTTCTTGCGCCATGGATTTGGTAAGGGAATTTTTGAATCACTCTCTTCTTCTGCATTCATGTCAAGGKAGAGAGGAAAAAATTAGTACACAGTTCCAAGTTTGAGTCTTCSCAATAAATTCTCACCAATCATAAAGTCTCCACAGCATTCAGATAGTTTGGCACCATCATTCAACTTAATCTCCTCATAAATCAGTGAAAATTTGTCAACGGAGAGGGTTTTCAAACATGGATCATCAAAAGAAATATTGTGGGCAATGTGTATTTCGAGTTTGGAATGATTGKTGTTTGATTTTATTTTTGGGGTGTAGCATTTGGCGTGTASCTTCTCATTTTCAGTGTGGAAGAAGACAGGAATAATKATTTCACAATTCTTCAATTGTACCGGCTCAAATATATAAAAGTGTTTGTTATTTCCTTCCACCATTTGAACTCGGAGATCTGAGTCAAGGTGCTTGAGCCATTTGGCAGATTGGGAAAGCTTGTAGATKTTGKATCCATGTGCTTCTTCTGGAACAAATTCGAGGTGTGGTGCTACCMAGGGATTCCGCAGATCCTTATATGAAAACCCCAAGCAATCCAAAATCAGMAAGTKTCTCAAATGATTTTTTGATGTGGCAAGGGGTGAAGACAAGTCGGAATTGATGATAAAGATCCCTAGWAATMAGTTTATGTAAGTACCCGACCAGCAGTGAGGCAATSAAGTACTAGAATGAGTTGGTTTATTTATGTCAGTTCTGTTTATCTCTATTCAACATACTGATATTTGGAAGCGTGCTAACTTMTTTATTCAGGAATGGAAACCAGGCCGAGTTATCTGCAGTTACATTATCGATGTTTTCTTCTTCGATGCGGAACGAGGGCAAAGGATCGGTACCAGACAACACATCCGGTTCTGACGAAATCTGACCAACAGCATCGTTGATGAAAGACATCCAGAGAGCGTCCTCATCKCTGTCATCGATTTCCGACTCTTCCTCCTCGAAGATATCAAGCGGSACGATTTCCGGTTCAGGTACAAGTTCATTCTCATCCGGMTCCGACTCAAATCCATCGACACAGGTTTCCCGGTTCTGATCGACAACCACGTSCAGTTGAGTGATTCCCTCATCAACTACGGAAGCCAACTCGCCTGAAGCTTGGTTTTCSGCCCTCCAAGAGGCGATGCGATTGACCCGGTCTTTTTCGGCTCGTACTAGGATTTGGTGCCGGTCATTGCAGCAATGWCKGCGCTGATTAGCAGTTGTMTTKCCCATACACAGCACACATAGGTAAGCCGTCCCCTTCTCAGTTTGTCTCGCAAGGAAATSTTCCCATCCAATGCAAACGGTCAGCTTCTTCACTTTATTTTTTTTTGAAAAAACSCCTTTGGACTCACACTTATAGTCCATGTCCATMTTCCCTCCTGGTTTGTTCTGTAGATTKTTCAAGSCKKTKTATMTCCTMACTCGAGCCGGTGGATSGATCGAGATCGGATKAGTTGGTCKGTTTACTTTTTTTAACAATATGTATTCTTTTTGGCAGTTACCTCAATTGACCATTTTGCCCTTTTTTCCATCTCCTCCGATCTCAATCGGACTCCACTGAAAAAAATATATAAGTTCATTTATCCTCATCCTTGCTTCCGTCACATCATCGAATTCTCCTTCATCATCATATTTTTGAATTCCCTCCCCCTATCCTCCCCACCTTTCAAACCACCACGCTTACTGAAACCATCCATACATCTTGACTCTTGACTTCTGATCCCCTCCATCCCTTTTGATTGACATGGAAATGTCAAACATTGTCTTTCGGGATGCCGATACCTCAGAAACCACATTCCCAGAAGGCTACCCTGACCTCGAACCTGTTCCATCTCCCCCTACAGGCCAAGATGACCCTTCCAGCGAGAACTTGGAAGAAGTCAATCACAATATCCTGTTTGGCATTACTCCTTTGCCGACTCTTGTTGATGTTCCCATGACCGATCAAACTCCACAATCTCCAAACGAAATCGATACAATCTGTAATGATTTACAGGCAAAGCTTGAGCTTGATCCCGAACACTTGAAGATTGCGACTATTGCGGCAAAGGTCTGTGGATATTTTTCATCAATCAATCACCGTTGCTTCCTCCGACCTCCCCCCTTTTCTGAATCATTTGACCCGGACTGCTTCCTTTCCCACCAGTACCCTCCCAACGCAGGTGCCGAACATGCCTCCTCTGTTTTTGCCATGGGAGCTTTTAATCAACTCAGCGCGACTAGATCTCTTGCAAATGTTGCTAATCATTCGTATGATTCAACATTCAGGGTGAGTATTCAGTTCTCACATAATCTATTGTCTGTCTCAAAGAATCACTGACGTGTCCCTGGCTACCAACTGTTAGGAATTTGTCAGGATGAGAACTCGAATGATCCTCCTGATCCCAAACCTGGAGGCCTACTCAAACAACCCCCACAAACATGGGGTCCTGGCAAGAACGCTATTCTACCTTGTCCTTGTAGGTTGCTTGGGCTTACCTTCTTTTTCTGTTACTGATCATCAATCGTTCACCCCCCTGCAGGATGCAGTCGATAAACAGCCTAACGATTGGAAGGAGGATCACCTCGACCCTGCTCAGTTGCAGCCCAATTCAGAGGAGGGCCTCAAGCACTACCGAACCACTATTGGCGATCTCATCAAGTACCAAAGAAGTCATCTACGTGAACTGGCAAGTCTAATTTAACCTATKCTTGCTCTGATAAAGCATAACCTCACTGACCTTGTTTCTTTCAGCTTTTAACAAACATCCTCAAAACCCTCAAGACCACTCCCAAGGGAAGTGTTCCTGCTCGAAACGAGATGCTTGCTCTTGTCAGTATCCACTTTTTCATTCTCATTTACATACCTATTGTTATTGCACCAACATCATTTCTTTCATCCTTCAGATTTACGCCGATCTTCCACCCAACGACAAGAAGATGAGCCGGCAACAAATTGACAGCCAAGTTTCTTTGAATCAGCCTATGCGAATCCGAATGACCTATGCTCGCTTGGTCATGATACACTACTACAAGAATAAACAAGACAACGACTCTCAGTGGACTGCAATCGATGACCGATTACGAGTCCTCCGAGCTTCTTCAAAAGAATTTCAACAAGTGTAAGTCGTTTTCCTATGAATTTTTGCTTTTTGAACTGGCTTGCTATGTGTACTCACCATCCAGAACCATTCCTTCTTCTCCCAACTTCAGCCATGCACAGCTTGTGATGGACAAAGACGACCAGCTTTTTTCGCACAAGAGGCACATCAACCAAATTACTAAGGATGAGTGTGTTGTGCCCACTCTCGATGACGTGCGAGCTGCAATGGCTGCTGGGATGGTGGTGAACCATTCCACTTGATCTTATCCCTCTCTCCTCTCATCGATGTCAATCTCACCAAGCAAAGAAAGGATCGGTTGTTTTCGATCACTTCTCAATTGATCGTCCCTTCTCAATCGATCATCGTCTCTTATCTCTCGATCGTCTTTTTCCTCGTTTCTTTTGTCTGCTCGTTTTTTTTTTCTCACTTGTTTCTTATCCTCTTATCTCTCTCTATCATGTTGTATGTACATCTACTGCTATCCTCGAGTCGACTAGTCTTCAAAAGACATTGGATTCTCCCATTTGAATCCAATATTTTTTTACCTTCTAAATCGTGAATCCGGTTGTGTTTCAACCGGATTCTAAGTCCCACATCGGGGCCATCACAACAGGAGCTTGCCAACAACAAGCTCCTGTATACCTGTTGCTGTTATCCCAACAAGAGCTAACCAACGACAAGCTCATGTCTGCTTGTTGGCCTCCCGACAGGAGCTTGCCGATGGCAAGCTCTTGTATACTTGTTACTGGTCTCCCAACAAGAGCTTGTCGACAACAAGCTTCTGTGTACTTGTTACTGGTATCCCAACAAGAGCTTGTCGACGACAAGCTCCTGTATACACATTGCTAACATCCCAACGAAAGCTGGCCGACAATCAGGACACAGTAGGGTGAAGCCAACGATGGCTTCCCCATGCCTGCCCTCGTCATGATCCGGCGGGATTCTGCCGTCACAGCCATGCCCACGACATAGTCCGACGAGAAGCCCACATCACAGGTTGGGCTGACGGCGGCGGCCGACACCCCCCGCTCTCAGCCAAGCCAATTTTTTGGGCGGGGTCGGACGAGTGGGGCCGACGCAATGCTCGATGCGGGCCCAACGTCGCTCGCGACCTGTGGTG
>ESTA-11_PHord
CACCACAGGAGCGATCGAGGAAAACTCAAAGGTTACCTCGACGTTCGAGCAAAAACCTCACGTTTTTGTGACGTATGAGGAATGACAACGTCTTGTAAACCCGTACAACGTTGATGAGGCGTTGAGGGCTCACATACGTCGTCAGAACCCGCGTGCAACGTAGCGGGTCTACCAACGTTGTGCCAGTTTTTGGGCCTTCCGTCACAAGGACGTTCGAGTTTTCTCAACGCTTTTCTGAGGCGTTGAGGGGACGGTGGCCGTGCATTGGACTGTTCTGCCAACTAACCAGTTCCCCCAACGTCAAGAATAGGACCATCGTCCCCTCAACATCTATGCAAAGCGTTGAGGGAACATCATATTGCTTTATTATGTTCTCCAAACAGTCAAGAGACCGCAAAGCGGTTACATGATAATTAGAAATAATMCATTGAACTCCCAGCTACGGGTGTTGATGGTTGATGCGGCGTTGGGACCCGGCTTCCTCCGGGGGTCTGTGACGGTGATTCCGGAGGAGACAGGTCGGCAGCTGCCGGGGCTTCGGCTACACCCCAGCGACTTAAGCCAGTCTCCATGATCTTGGCCCATTGATCTGGCAAGATCGCGTCAATGGGCAGGTCTGCTAATCGACGATGATCCTCCGGGGCGTGGAGAGAAGCTGAGTTGAGGATGAAAGTTCGACCATCCCGATGGTGAACTTCTGGAGTCTTGATGGTTGTATCAAGCCGCTCGATCCGGGTGCTTCTGGTCTTTGTGACTCGACATCCGGCCGATTGGCAGTCATGCTGCAAATTCAGGGTGTTCACAATATCCTGAATAATGTGATGAATGAGTATGCAATCAATTAATTATTACTATGAACACTCACCAAGGATTGAACCAAAATGGTTTGATTAGTTTCAAAAAAACACCTCATCCCGTAGAATGGATGAATGATGGAGCGCTCCATCCGGTTCACATGGACAAAAAATAAGCCTTCAGCAATCCAAATAGAACAAACACGCCCAATGTAGTCATCTGATCCATTGGATTGAATCTAAACAGAACAAAATAGATTATGAGTGTGATTGATGATGTTAAAAAAAATCATGAAAAAAAATGTTTACCTGAACAAAAGTGGATTTGCAGATCAAATCATGTGGATTTAATTGAAATTGGGAGATTTGGGTGATACTTCCAAGATGGAATTGGGCGGCCAAAGAGATTGGAATGACAACTTCATCTTCCCTTTTCAAAGCTGACCTTTTTTGATATGGATAGTGCGTGGCTGGATTGGATAGTTCTGAGTTGAATCCAAAAGATTTCTGAATGATAGGGTTATTCTTAAAGAAAGAAAGAATTTCAGGTGAACATCTTGAGGTGGTTTGGTTAGATTTGTCATATGTAACACCACCAGATAAGATAAAGCGTAAAGCCAAAGAATTTAAGAAATTGATAGCTATATCACGCCCAGGTGCTTGCTTGTTTGAGTGAGTAGAGGAATTACGGAGGACACCATTGAATGATTCAAATTTTTCAGTAGAAAAAAGACTTGCTGGACCAAACCGTTGAATGGATTCAGGGAGATGATATAACATGTGAAACTTGGGCTTGTTGATCCATTGGGCAGTGAATTTGATCAAATGAGACATGAAAATATCAATCCGTTGCTTGAGTTCTTCTTGATAGGTTTTCATGTTGCTGATGTGAGTTTGAAAGACATAGGAAGAGAGCAGAGAAAGAGAAAGCCAGAGAGATTTCTCTCCTTCAGTCATGAAAGGGAAGAAGATAAAGGGAATGGCTTGAAGGAATATTTTGAAGTCTTTTCCCACAAGTGATTGGGAATGATTGATGAGGTAGAATGGTTTGAGAAGTGGAATGTTCAAAGAGTCTGTGTTGAAAGATTGGAAGCGCCCAGTTAATTCAACCAGCTTATTCTTGTTTTTAGGCTTTTTCATTTTTGTAATAAAATCCCGGACCAGATACTTAACCACTCCAAGTAAGAAAACATGGAGGATTTCTACTGGTGTATCCTTGCAACCATCAAAAGCTTCAATCCAAAAAAATATAAAAATGATAAAGTTAGTGTAGTGAAGCAAAATAAAACATGCAAAGGAGTTATTAAGTGAGAAGAATACCCAGGAGACATAAAAAAGGATTGAACAATTCAGTTGGATCCTTCTCCTCCCATTCTGTGATCATGTCCTTGACCCAAGCTGGTGATTTCTGATGTTTGCCTTCAATGACTTGATTGTTCATTGAATCAGTTATACCATAAGTAAGCCTCTGAGACTTGAAAGCAGTGATGTTCTTGGTGTTGAAAATGTTGTATAGATCATATGTGTTTTTGATGGTCTTGGTCCATGATCGTGGTTGGTTTGGTGCATAATATCCATTTTGGTCCAGACTCAAGAATTGACTTAAATAAAAGAGAGTTTTTTTGTTGGATTTTTTGGGAGCATGAAGGGTACATATTCGACATGGATTGAGTGAGGCGCCTGGAACGGGGGTGTTTGTAATCTCTGCATGCATTGGGGAATCTCCAAGGAAAAATAACATCATACTCATAACTAGCACAGGTTGGCCAATTGAAACATCATAAGCATCAAACCCATCCAAAGTCATTTCACTAGAAGAATATTGGAACAAATTACAATTATAATTAGTTTTAATTCAATGCAAAAGGATAAATGTACCACAAGTTAGCTATATATAGAAAATTACTCACTTTGATTCCTTGACAATTTGGCGGCCGGTTTCCAAAACTCCTGCGCGGTTTGAGGTTGACAAAAAGTGACAGTTGTACTCTTGATTTGATAAACTGGGGGGAAGGCCAGATAAAGTGAAATAAAATGAGATATGTTTGTTGAATTGCTTTGAGACATTTCCAGAAGTATCATCGGAGTACATTGTAGTAGGGACGTGTCGAATAATTCTTCCGCCTGCTTTGGCACGCCAAGGATTTGGTAATTTGAGCTCTTGACAAGTTTGATTGATTGAATTGGTCTCATATATTTTATGTTGAATTAAAGTTGATAAAAATATGTTTTTGAGCTTGATATTTGAATATTCATTCTTGAATTGACTGACTGGGATGATGAATAATTCAGAGGAAGAGTATTGTATTTTAGAGGGGATGAAAATTTGAAGTTGAGGTGATGGTAGGCCAGTTCCAATAATGTGAGGGAGAACACACTTGGCAAAGAGTTGGGATTCAAATTTGTAGATGAAGATTGGAACATAAATCTGATTGTCAAAAGTTTCCAGTGGCTCAAAAATGTAAAAGTGTTGACAATTATTGGTGCACATCTGTGGTCTGCATGTGGCTGGGAGGTCTTCACGCCATTTTTGAGACTGGGTTAATTTAGAGCAATTATGGCCATAAGGATCCTCTGGATAAAACTCAAGATGGGGCGCCACGAGAGGATTGGAAAGCTCCTGATGAATGTGGATTAAAAATTGGACATTATTTAGAACACAATGATGATGTTTAAATAATCAGAGAGAAAATTGTGGTACATACCTTTTCTACAATGTTTTTAACACCCAAGGAAGCACAAGGAGTACCCCAAATACTCCTGGATATCTGAAGATCAAGATTCAGGTGCTTTCGGATCCGGGCCTGTGCCCGCCGAACAGTTGACCAAGCCGGGAGCCTAAGCTGACATAAGCATAAGAGGATGGCCTGCATCTGCTCGTAGACGGCTCTAGAGATCATGTGCCGAGAATGCCCAATAAGAAGGGATCCAACCAGCTCCTTCAGTGGACACAAACAACAGCCACGGTAAGTTTTCATTTTTTATTATTACATTACATTATGATGGAAACTGACCATCTTGTTCTTGAATGGAAACCAGGTACAATCATCTTCCCTGTTGGTTCCGCCGCCATCTTGTCTATCATTGGGACCGCCAGGCTCACCAAAACCGCCGTGGTCCTCGACATCCATCTCACCGTATATCAGATCATCCCATTCGATGTCTACCAGTCCCGTGTCGCCTCCGCCATCTGTTTGTTCAAAAAAGGCCTCTGGATCCATTTTAGAAATTGAATCCAAGGCCAATCGGAGCTGATCGGCGTGATTTTTCTTCTCATCAGACTGGAATTGTTCCAATCCTTCCCGGTTTTGGATAGTATCATGTATCGTCCAGTCACCAATATCGATAGTCTCCTGGCCAACGGCTTGTCCTCCAAACTCATCCAACCGGCTTGAACGATCCATTGGTATGTCGTCCAGTTGACTAGCCTCAGGTATTTGACATTGAGCCAGCCGATTTTGTTGATGCCGAAGCAGCCGCTGATGCACATGAACTTGTTTCTCCTTCATCTTCCGTGACCCACAATTGGAGCAGGTGTACACAGCTGAACTTCCTTCTCCCGTTTGACAAAAACCTATCAAAAATCATTTGAAATCAATCCATCAATAGGTGATGTCCAACTTCCAACCCCCTGACCAAGAGAAGATAGAGAAGATGATGCTTACCTGTGTAATCTGCCATTTGACGTTTGATTCGATGTGTTATCTGAGATKTAGGTGCCCGATGATTTTGATAGTCATCAACTGGTCAGAAATCTGGAGTTGAACCCCTCTTAAGCACCGATCAATCTTGTTATCACCGATTGACCGTGTCATTCCCCGGTCAGAGACCACTCCCCCCTCTTTGGTCATCTTAAGCTTGATCATAATCATCTGGTGACGTCGGCCTCTTTTCTTTCTCTCAACCCATTCACAACCTCCCCTTCTCAGTATGTCCCACACGATAAACCATAACCAGCCACACAACCACCATTCTCATCCACCGCTCAGGGGAGGAAACCAAACAGTGATGCCTCCACCATCTCGGCCAGCTTCTCATCTGGGCCGACCAGCATCTTGCTCTACAGGTGTCTTTTGTAAGTACCCCGCTGTTATCACTGAGGTGTATGTATAATGTACTGATTAGCCCTATATTGTATTCAGTACCACCTCATATTCAACAGCAACGATCACTCCTTAATCCAGTTTATCCTTTACCTCCTATGACCGAGGTTCCAAACCAATTTTCCGGAGGAGGTCGCAACTTCGTGGATCAATCAGGAGCTGACCCAATGTTTCAAGTTGCAGGAGTGTGTAACTCTTACACTAGTAATCCCCGGATTGAGAGTGCATCCAATAATGATGCGGATGTTCAATCAAGCTTGGATCAACTTGGAGACCGGTTTGACTCACCATCACCTCGAGACCGGTTTGACTCGCCATCACCTCAATCAACCCAAATCAGTGGTGTTGACCATGATTCCCTCCAGAAAATATTTGGTTTGTCAGAAACAAAGCTAGTCTTAGCTAAGAAGATCCTCGAGGTATGTATTTCATTCATTATGTATTTATTTAATACCTAACAAACATTAGATTAACACATCCTTATGTCTTTCTAACAGATGAACCAAGAAAACATCATGGGTGCTCTTGTTTATGGGATCATCTCCCTCAAACCCGAAGGTTTTGGCTCTGGCGAGGTGCATGTCCCAGCCCCTATGGTCAACCCTGAATTAASCAGCTTTCACTACAGTAAATATATACAGGTAAGTAATTTGGCTACATAATTAATCTCCCTACATTTGTTTCTGCATCATTAATAACTATCGATTCCTTTCAATAGGAMAATGTGCGAGATTTTGTCCGTTCAAAAGTCATGGATGSSCGAGTCACTTCTTATAGCCGAATAGCCAATAATGATGGGGTTGCACTACCAGCTTCGCTGGAGAATTCGACACAGGTATGAGATATACCTCACTGGATAAGTTGGCTGGTTGTCTAATGATCTATTCATGTGTCAATGTAGGCTCATATTCGCAGCTTACCAGAGAATGTCAAGATTGGACACCTGCCACCGGGGTTCATCCAAGGTACTGGTCCCTCTCATCGCAGTGTTCTCAAGCTAGTTCGGGAATGCTTGAAGCATACTCGAGTTACTCTTTGTAATCATGTAGGTCTCCTGACTGGTTTCAGATCTCCAAATTCTAACTCATTAATCGACTGCATCTTTGCAGCTCCTGAAGAACATTGTGGAAAACAGCCTTTTCAAGGTTCAAGGTCTGGCTCCAAGCCTCAAGGACTTATACAACCTTGTAAGTTTTTCTCCACTCCAGTATGAAATTTGGATATGCCTCTAATTCATGACCAACAGGTCTCTTCCACCTTCTCTGTCACGGCTACACGAGGTGCTTCAGATGATTGGTCAAAAGTTGATGTTCGAACAAAAGTTCGGTTTGCCTATCTGCAATTGGAAACGGCCCAGTTTGTGTTGACGCCTACTCCGGGACATGGTAAGCAATGGATCAACATTGACAACCAGCTACTCTTCATAAGCCAACAATCAGCGGACTACCTCAGAGAGTATGTCATTTTTTCAATMATCTACTTGACCCCGTKTTMTATMAAACTAACTTGTKCATTCTTTCCAGGTGGGCMAAACTCATCTTGCAAAGGGATGATGCCATCTTTGGCCCCAAKGGTGTGGTTTATGCAGATGTCCAMCACCTKCCACATCTGCCTACCCACGAAGAGGTKWTGGATAAGGTCTSCCAGCGTTTCCCTGCCGCKGCTCACACTTGAATCGWGGCCGWCAWTATTGAGAATAGGTGTTCTACAAGGATGATTCAAACCCGTTTCATCTCTTAGATACTTGTAGATCGTTTWTTTTTCTMTTTCTGTACTTCGCTGTCTTCATCAACTGCCTGCCGGTGTGATWTCWCCGTTTTWCKGTTTAAMTCCATCCMCCGATTGCCTGCCTGTGTAACAACCGCATTTCACGTAGTTTCCAAGTATSCTACCGCCATGATGMGTCATGTAAATACTCCCACCTAGACGAAWGMAATWGWTATMWATSATTKWKMTMCCKCGSCGATGAGCCGGAACTGCMAGWGGAACWAAAATSCAMACKGCCGGSGCCTGCCCGGCCGGAAGGACCGGAACGAAAACAAAAATTGAAGGTAATAAATAGAGAGATTCKGGMAATACAWAGGTGCCGGCMGTTCCSCSGSCGGAAGAAGGSCCCGCGTSTTCAMCGGGGCAAWCCTCATTKCATGCGTGAACGTCGGCTCGTCGGGGCCCAGACGTTGGGCAGAGGTTKTCGCAACGGTGGGCTGGCATCCTCATGAGGTTCCAGGAGTGGGTGGTCTGACGTKGAGCTACCGTSAWTTCKCCGTTGAGACACKGTCCCAGAAACCCCAACCAACTTAACCAWCATTGGTTGTGAACGCGCCAACCGCGTGTCAACGTTGTGCTGCAGTGAGCAGCGCAACGTTCCATCAACCTCTGGACCCTTCGTTGACGCAACGTTGCACTGCTCCTGTGGTG
>ESTA-12_PCor
CACAGCGGGATGATTTCCCAACTCCGGGCGCGACCCCAGGGCGAGACAGTCACACAAGGGTCGCACGACCGAGGCTGGCGCCCCCTTGACCCCACCCAATGGCATGTCCCTGTGGCGCCAAAACGCACGCCGGGGGGGCGCCTAGAGTCATATCCGGGCCCTATTGGCGTCACATTGATGCCATACTGACGTCGCATCGGGTAATTGACCGGCACCTTGGAAGCGCAATGATGCGCKTTTGGGATGAAGTACTTTTGCAATACACAAAAATGTGTATTATGAAACAGGTGGAGCAGCCTCAAAAGATTGCTTGCCAATAATACATCTGTTCTGTTATTCCCTCCGCACAGGGCTGGTCTTGACCCTGAAAAGTATTTCCATCTTGCTTCTTTTGTGTCGTTGTCCGTTCGCAGTACCCCTCCAACTACAAATCACCATCAGACCGAGGACCCACTACCGACATAGGAGCCGCAAGAATGGATGATCCAAGTAAGACCAGTTTCCATTTTGTATTTGTTTACAATAGAATGACTGCTAACATCAACATTCATTATGTGACTGCTATGGCTAACATTGTGGCGACATGTGAATACATAAGACTTCCAGTTGGTCAACAGGCAAAGGAGTACCTACCGATGCCTGATTTGCCCTCATTCAAAAGAAATGATCGACGTGGCAAAGCACCGACGCCGGCCTGCTCATATCCAAAACGCCGAGTCTGCTCCCACTAACCAAGCTCTTAGCCCTACAGTCATATCACAAGAACAATCCGCCATTGAGGAGCGTCTCTTGGCTGAACAGCAGGATGCAGCGCACGAAGCTATGGTTTGGTCCACTGTTGATGGTCTCTACGATCGTGATGAAGTGCCCTTGGAACCACGATTGGTTAGGTCCCTAGTGGACGAACTCAACGATTTGGATCCCATAACGCGAGGTCCAGATGACGCGGACCCCGCCATATGTGCCGTCGACCAAGATCAATGGCTGGGATTACTTGATGACGAGCTTGCTCGTCTACAAGAGGGAAATGAGGTTCAGCCGTCGCCGAATGTCGAGACTCGCCCGCAGTCAATAAGAATCCCCACATGGAGGATCCTTGGTACCCTTTCAAAAATAAAATGGTGCGAATTTTGCCCTCTCGCGGTTCCTTGTGCCAATCAATCAAAGTGATATTGATGACGCTCCGCTGCTTGTTGCTTGCAGGAGCTGGTTGGGTCCCTCATTATGGGACACACACACTCGTTGCTGTCCCGATCACTTTACTCCAAAATACGTGCCATACTGTCGTTATGCGATGTCAATCTGCCAGCGTGGGCGACTATTCAAGCTTCAAGGGCTAGGATTCGCAAGTTATTAAACAGCAGTATCAATTACTCGCAATCCCCTTTTGGCACTCCTACCTTTTCGCTCAGTCCTCAAGCATTAATTGCTCAGGTGTGTCAATGCTGATAGGTGGAACTTTGGCGCTAGTTGGCAGCTGATTTGCGTGGCGGGGTTTGCCAGGATGTTGCGAATCCTCTCATAAGCAAAAACCTTGATTTCTATCCGGAATTAACCAAGGATGGGGCCGTGTACAAATTCTCGCAGTCTCACAAGTGGCTCAAATACCTTCAACCAGCTCACCGACCTCAGATGTGTGAAGTGAATGGCAAGCACTTCTTCATTTTTGAACCGGTACAATTAATATCCTCCTTGGTGGTCATTCCCTTGTTTTTCTTTGTGTGTCAGTCCAAGCTGTCAGCAAGGGCCCTCGCAATTGATGAGAGATTCTTGATTGAAGAAGGAGACACAGTCAAGCTTGCGATCCCTCAAGATATCAGCTTTGATGACCCAATTTTGTCGTCAGTAGATGTTATGGAATTTGACCGAATCTACTCGGAGATCGTATTGGCAAATGGTGTGCCGCTCATGGTTGCTTGTGGCCACCGGTTGGTGGAGACCAATGGTTCTCCTGACGAAGAGCGACTGAAAGTGGTGCCTAACCCCTGGAGGTTGAAAGCAAACGGGAAGATCATGCGACATGTTCCCATCACACTCTATGCCGACGACACTTCAGGGAACGTTTCTAAACAATTTAACAAGCACATTTCTTTTTATTTTACCTTGTCCGGTTTGCCGCCTCGCTTGTCAAACCAGGAGTTTAATTGCCACTTTCTGTCATCTTCAAACGTGGCCAGTGTATTAGAACTGTCAGAACAGATTGTGGACCAGCTCAAGTAAGTTACTTGTTATCATATGTGACCACAATGCCCACATTCTCTGTTATGTCTGATCATGGTTTCTCTTGCAAGTCTCATTGCCGAGGAAGGCTTCATAGCGTATGACCATGTTACTTCACAGGTGGTCTTGGTCAATTCGGTAGTGCTTTGTTTCCTTGCAGACTCGCCAATGCATGCTGAGGTGACAAATACCCCCATCCCCGGTCAAGCAAATCATCCTTGCCGAATGTGTACTTTATCTGTTGAGTATAAACATATGATGAAGTCTGTTGCCTACATCCAGCAAGTTCTCCAAGTTGACGACACCGGCCATGAGGTATGTGTGCCGTCCCCTCTGTAGGAAATGTAGCTGTTTTTTATTAACATCTGATCTAATCCTACTCTGATGGCTGGGACCTTGTCAAAACCCATAGCGCCTCAATGCCCCAAGGCAATGGCGTAAAACACTCAACGACACACATGCTTTGTACGACATTGCCACGACTCAGAATATCACTCTTTTCAGAGACCAGTCAACCTTATTGGGTGTAAAGGATACCATCAATACGAGGTTTGTCACGGAATCTCGCTCAAATCCCGCGCTAAAATTGAAAATGGAAGGATTCGACCTCAACTGCCCCGGAAGACTGTACAACCCGTTCCTACGATTAGAAGGTAGGCCCATGGTTCCTCTGTCAATCCTTTAATTGAGTGCTAATTGGGGCAGCCTCCAGGATTTGATGGTGTTCTGGATACACCTGTCGAGGTTCTCCATGTGGTTCTATTGGGGATTGTCAAGTACCTTGCTCGTGACGATATTGGAAAGCTGAAAGATAAAGAAAAGGCCATACTAATCGGCCGCCTTGATTCCCTCAACACTCTATCGCTCAACATTGAATCGCTGAAAGGCGATTATCTGATTAAACACATCAAAAGTCTGGTGGGGAGGCACTTCAAGATCATACTCCAAGCTGCCCCCTTCGTCCTCTTTGATTTGCTGTCACCAACTAGACAGGTCATATGGAGAGCGTTGTGTAGTCTCTGTTCATTTGTATTCCAAACGAGAATCACGGACATGCCAAGTTATATCAAGCAGCTCAAAATGCATATTGATTGCTTCTTACTTCACCTGATAAAATCAAACGCGCAGTGGATCAACAAACCAAAGATCCACATGCTTATCCATCTACCCGAGTCTATCCTCAGGTTCGGCCCCGCCTCTCTGTTTTCAACCGAGAAATTTGAGTCGTACAACGGCGTTTTGCGCCAGGCTTCAATCCATTCCAACAGGCTCTCCCCCGGTAGAGACCTGGCTGTGACATTTGATAATTACTCTTCTCTCAAGTTCTTGGTTTCGGGTGGTGTCATCTTGGATCAGGAAACGGGGGCCACTTCCGCTGCATCCTCCGCCGTTCAGGACGTTTTTACTCATAACCCACTTCTCCAACGGGCCATGGGGTACAACAATACGTCCGCCAAGACAAACATTTCTTACCCTTACGGCTTGAAAACAAAAGTGGCCAAGGAAGACGAATTTCCGCCGCCGCAACAACTCACAGATCGATTGGGTAATGTCCGCATAGCCCAGGTTGCCCAACTTATGTTGTCGAAACATGACCTGCTCAAGAGAGGTGTACACTTGGTGGTGCGTGGTTCCATGATCTTGTTGTTGTTGCCTCTTGTCTCAGATGGCCTGACAACCCCCATACGTGTCACCCATTTGTGCTTAGTTCAAGCGGGATTCAGATAACCTTGTTGGATTAGTAGAATCAATGTGGGCGATGACCGACACTGCGTGGAGCAATAGGCAAGATTACTATGTCAGTATCCAGGGGTTTGAGACAGCAGATGTTGATGATCATTACAAAATGCGATCAATTGTCCGCACTTGCCATCGTGCACTTGTCCATAGCAAAGTTTGTCATTGTCTCCCCTTCTTTTTTTTGGATGGCTGATATCCCCACGGCTTGCTGATTCCCATGTGTATTACGATGGTCAGTACATTATTGGAGTAATCAATGTGCAACATAATTGCCATCGATTCCAATGTCCCGTGGTCAAATCCGCAGCTGCACGAATGGAACGAGAAATTACTAGTATTGCTGTCCCAGAGGTCCGCCACAAGGAGGACAATCACTTTATCATCAATTCTGCCTCATTGAGCAACCCTGAACTCCACCGACTCGTTGCCGCACTGCCTCACAAATTGGTGTCACCTTTGGATTGGATGGATTGCGTGAGGGGAGGGTACACAGTCTGGGTAAAAACACCCGATCCCCCAGAGGGAGAGGGCGCGGTTGAAGAGGGCACGCTTGAAGAGCGCGGCGTTCAAGAGGGTGTGGGTGAGGACATGGTTGAGGACAGTGCTTAATCATTGTCGTCCCCTGCCATTTCACTTTCCTCCTTCTATTCTCTCTCAGTGGCTTGCTATTCATACTTGGCTCTAGGCAGGCTTTCATTAGTTCAGTTGGGGCATCAAATTAGATTCACCATACATAACATTGGGTAGCGTGAAGTTGTGTATATGTAAAGGGGGGGGGGGCAGGAAACAATCTGCTTCAAGAATATAATTACGCAGCCATCTCACGTATCTGTTCTTGAAGCCAAAGATCACAAAGCCATTTATGTTTGATACAAGTGAAAATGAGAGCCCTGGTGTCATCACGGAATACCTTGAAAGCGGCCAAGGCGTCCTTGACGTAAAGATGTGCCACTTGTCACGCGGGTCGGCCTCTGAGGTTTGATTTGCGGTGCCATTGCCGTGGAGCTAGTGGACGGGTGCGAATGTCTGGGGGGAACACTTGTTGTGGATGTGGAAAGTTGATGATGGGGATAGGCATTATGAGTCGCAATCTGTTGGTCTGAAGGTGAGGCAGAACCATTCATGGATTGTGATACTGGCGCCACACATGCGCCACCCATAAAAATGGTATTGAAATGTCGTGGCACTGTTGTTTTTCTCCAGCACAAGTTACCAGCTGCTTGCCCAACATCCAAAAACCCAGGTAGCCCATTGCCACTTACGACAATGTCCTCACCCACCAAAGAAACCACACCTTCTCAGACCTCTCCATCTCCGCGTACTCCCGATGATGTGCGAGTGCCTGTTCCGCGCCCGGGCAGCCCGGCATCCCCAATCACGAAGTCACCTCCACCGCCCATTGGCACCGATTCCACCCCCAGCAATGCGTCTGAGACAACCGCTCACTCTGAAGGGGATGCTTGGGATCTTGGATTATCTTCGGAGGCACTCCAACAAGCAACTAACATCAATCATGGGCTGCAGCTCAGGTTCTCCGTCTGGATACCAACCCGGCCCAATGCGTGGACACGGGGTGCAATACTACCTGCGCTTCAGACTGAAGGCAATGAGATTGTTGGCCCGGMCAATGGTTTATACTGGAACGCCAGTCAGCTCAACCTATCCTGGCATCATTTTTGAAATTATGCAATCAACCATTTCAATTCTGAAAATAGCGCCGTTGGGTCACAAATCCGAATCTATGGAGGCACCTCCGCGGTCAAGTGGTACGGCATAATTCCCACCCACCCGGATTACGAGCTTGGTGAAAATGTGATCATCAACAGTGATGTATCCTGGCGTCAGTTTGCTCAGGCCGTTGCCAATGCTGGTCAGCATGAGAAGGAATCACATCTATTGTGCATGGCCGCCAGACCCGTGAGGCTTCTTCTCTTATGGCACCTGTGGTGACATCCTGATTGAGTTACTGATAAGCCAACTCTCCGATGGAAACCTGCTTGCTAGGACCTTGCCTTACATGATGAGATGGCCCGCATCATACACCATCGCATGCAAGCCAACCAGAGCCCCCGCCCCAATGCCCATATAAATGCTGCTGTAACACCCGTAGGCCAACTATTCTTCCATTGGTGAATGCATATTGATAGATACTGATGAACGGCTATGGAAACATGACAGAATCTTGGCGTACCTGTTGAGCAAGCCGACCACAGCTCCTCACCCAATCACCGCAGCCCCTCACCCAATCAGGTGGTACCTGTTGCGCAAGCCAACCACAGCGCATCCCCCGATGTCAAGATCCTTGTTGGTGTAAGGCCGCCAAACAACATGCCAAATGGTCGCGTATTTTCACCTGATATAACCGTGGTGACAACCAGAAGATTTGCCAACCGCAGGCACAACCAACGAGAATTACCGGACATCATCCATATCCCCTTGATAGACCTAACCTTGCCACCGTATTGTTGCAGTCTCTCTCCGGAGCTGCAACCCATTTCACCGTAGTTCCCTCTTCCTGTTCTGTGCAGACATTTGTTTGCTCATCCATTTCCAAACAAATGTCTCAGCTGCCATCCAAAACCTTTCTCTATCATACATAGATCTAATCTTCTCTTTGTCAAAGATTAATACCATCACTCTATGCTCCTGATGACGCAGACCATGTGAATCACAACCATCCCATGCTCTTGCCCCCCCCCCCAGTTTCTCAACTGCATTGCACAGAAGACATTGCCATCCTCAGTGAACTCCGTCCCAAAAACACAATGGGCCTGCATTCCAATCCCCCTGAAGAGCTAATATTTCTTGTGACAGGTAGCTTCCACCTACTGCGCCAGCAGCAACTTGTTGCGCCCTTGCTGCTGGCGCAGTAGGCTTTGTCCCTATCATCACCCTAGGTTTGGCCCCGCGCTGCCACCATGACCCGGTTGAATTGATTCCCAGGTGGTTGTTGTCCTTTGTTGTCCCAAGGCACCTTTCCCAATGTCCCGGTCCTTGTTCCAATCGCACATCCTCCCGACTGATGTCCAAGGTGATGAAACCATTGACGACCGTCTAGGCCGCCAACGGTCCCCGAGTTCATTTGGTCAATCTGTCTTCCACTCATTCGTTTACCAGGTCAACCACAACTAATGATTTGTCCAACCCAATGTAGATCATCGCCTTACTCCAGCATCTCAGCGACGCAGACTGCGCAGCCCAGCGGCCATCCAGCAGGAGGAAGAAGAGGAGTATAACCCCTTKGATACCAGGCACGATCAACCAAACCAAGTTGGTCACACCAGCGTTAATGACAACAACGACAACACCAATGTCGACATTAGTCCCAGTCGTCTGTCAGTTTTTTTCACCAACCTAGGGATTGAAGCCAACCCAGGTACTATTGTTGAAGAGTTGGAACAAGTAAGCCTATTATTTCCATCTGCCAAAATCAAAGCAATGCAGAACTGATCGTGAATCCCATATAGATGACTGCAACTGAGCAATTGGCCGCCGTGATTGGTACCATCTCAGCAGTGATCAAGCAGTTCAAGGATGTTGCGCAGATTGGAGGTGAGCCCGCCCGAGGCCTGGATCCAATTCCCGTGCTGGGTCTGAGTCATGAAGATCAAGTGCGCACGCATGTCTACAGCGAAGTCTTCAAGGTAAGAGACTCCCATTGTATTCTGACAACTCCCACTGCACACTTGTCACTGCCTGACCCACGTCTTGCTTTACAGGAATTCATCCGCCGAGTTGGCCGCGAGTGCTTGACAGATGAAACACTCAAAGCATACAACACAGACCAGCAGGAGAGGTCCTTGTACCGATCTGTCATTGTAAGTCTTCCTCCCTGCACAAGCTTCTAAGCACCTCACGTGTGCAAAGGTAACTAATGCACCTCTCAACCAACAGATAAGGTTAAACGCCCAACCTCCGGCCTTCAAGCGGGCTCATCTCCCACCCAAGTATCTGCAGGATGATCGAGTTGCAACTGCACACGTGTGGGCTCACGTGAAGACTCAACTCAAGCACGTGCGGCACAAGGCACGCAACGTCCTGCTAACCGGGATGAAACCCGGCAATCACGGTTGCATGGAGGGAATTCCATGTCTTATCGAACTCTCCAGATTACTCTGGAGGCACCTGATGAATGCCAGTACCCTGTCCAATGAAGAGATAGATGCTCTATTACACCCCCGACCCCTCCTCCGAACTCGATTTGCGTTCATGCGATTACAGACCATCCACAACTACCTGGAATTGGACTCGCGCAACGTATCGCAATGGGACCAAATGGACCGCCGCCTACTCCAACTTAGGGGCCTCCCAGTCAACTACACCAGGAGGTATGTCATGCCTTCCTCCTCCTCCTCTCCCTCTGACAAAATACACTGACACAACTTCATCAATTGCAACCCAGCTGGCAACGACTCTTGTGCGCTAAGGATGGGGCCTTGTTTGGTGAGGGGCATACCCTTGCCGACCTGGACCCTGCGGAGTTGATGTGCCCGACACACGCCGAGGTAAATGCGCGCTTAGCAACCCTTGGAGAAGCCGCCTGAGCCACAGCTGAATTACCCGATTGAATGACACCGTTGTCTTCACTGCTTTGTCATCATCACTGTTTATCATATATTGTTGTTGAGCCCGCCCGACTCATGCTGTTGACCCCGCGGGCCACACCTCTCATATTCTTGTGTCCTACCTCCCCAACCCCATGCCGGAACTGAATTGAAATCTCACCGCCAATGGTGGCCGTTACGTTACCATGCAAGCCCCTGCTCCTGCCCCCCCTCCCCCTTGCCCATACCCCTCAATCCGCGGGTACCCGCCTGTATCTATCAAATCGCGGATAGCTKCAGATCCGGAATAATGCACTGCCGCATCCGGATCACCCGGCAGTCGGAGTAAGCCCCGCGGCATGCCCACCTGGGCGGAGCCGGTTTTTCCCACGGGCCGTGCAATCTGCCGGAGCATTCTCCGGATCATGAATAACCGGCCGCCCAAACCAAGCCCCAGGATCGACCGCCGACTGACACTGGTCCGCAGGATTAACAGCTATCCGGTAGATCCGCCGGATATCTCGGGTTCCATACAGAACCCGACCGGAGGGTCCGCCAGATATCCTCTGGGCCCCGAGGTTGCAGCTGAGTCATGCGCGAGACCTAGCGGCGCCGGGGCGACCGCCCGGGACGACCTGGCGGCGCAAGGGTGGCGCCAGGGCTGGGCGCCCCAGGGACGGAGATTCTCACGGCGTCTCTCKTGACGGTTCCAAATGGCGGGGTCGCGGGGACGTCCGAGCGGCGCGATTGTGGCGACCCAATTGTTCCGCTGTG
>ESTA-12_PGr
CACCACCAGAGCAGTTTAAGCTGCTCCGGGCCATCCAACCGACGTCGGAGCTTTGACCACGGGCGCGGTCATGCTGTCGCAAATTTGTCCCTCGTTGACCCGTTGGGATGACTGAGTGGTCGGTCACTCGACGTGCTGACTGGTTGCGTGACCTACGTGTCAACCCGCCGAGGTGTATTTGGCCATGGGTCATCCCGCCGCCGGCCCGTCAGTCATAGTTGACTGCTCCGTTTGCCCGCCGGCTGTCAGGCGGTCGAGTTGACTTACCCGTCACGCTGCCCCTTGTGATGCAGTCGGCGTTGACTTTCCCGTCAGAGTGCCGCCTGCCATTCGGTCAATGTCGACTTGCCCGTCAGGCCGTGGGCATGATTGCCGTCGGCTCTGACGTGTCTGTCACTTTGCCGCAATTCCTCCTGAGACCTTTGCGGCGGCCAGACGGGTTTGGGTTCACGGTCGTCTTGCCTCCGTTGCGTCCGTCATGGCGCTGCCGGTCTTTTGCGGCCTGGACCTTCGGTCGGCTTGTTGGATGCATGCCGCTGGTCTTGCGCTGGGTTGACGTGTTTGAAATGGTCTTTATGTGTCTGATGTGCCCGTGATTTCACTGGCATATATGTCACCTCAACAGACATCTGTGCTTCATAAAGTCTTATTGTCCTCCTTCGCCGCCCACCCCCCCCCCCCCCCACCCAACGTCAATCCCACCCAACACGACGGCAACGATGACTGATACTGGCCAGCCTGATGAGGTCATGCCCGCGCCCCGTCCTATCGGACCTCCAGACGCGCGGCCTAGATACCCTATCATCTATATTTCTTACCAACTTTGGGTCGAGCACTCTGTGCTCTTCCCCCAAGGCACTCCACGGTACGCTAGGCATTCCGAGGATCCACGTACCCCGGAGAATTGGAAGTACCACCACGAATGTATCACCTCTGACGATACGGAGGTTGTCCCATTCGGTCCTTGCGAGGTGCCATTCGAACGAATGTCGATTCGTGACTTCAAGCGTGCTATGATCGACCTCGTTGGTGCCACCCGGGGCGACTTTGATTTGACGCGAGTTTTGAGGGCGGCTGATGCTGGTCGCAAACTCCAATGGCGCGGTACCTCTCGTTGGCCCGACGGGCCAATCCTGCGCAACATCGATGTTGCCCGAAACTTCCCAGCTTACGCCCGGATGGCTTCGAATGCGGTGCTCCCGAAGAAGGTTCACCTGCGATTGTATATGGAGGACCCAATCATGAGGCCTCGCTACCCACGCTATGTAAGCTTCTCTTTGCTTGTGGAGCGCGGTCGAGTTGTATTTGTGGACTTTACTGATTGGTCTTTGGAATGTTAGTGGACTTGGATTCCTAACCGTGGGCCCAATGATGTATGGGTGCCCTTTCAGCCCAACGGTGCTCCACCCCCCCCTCCAGAAGATTGTATCGTTCTTGGGGGGGTTCCACCCCCAGATGAGGCGTCGTTGGCCCTTGCGACAATCGAGCGGGCTCCTCCTTCGACTTCAAGCTGGATAATCGAGCCGCCTTCTTCTACGGTCGCCTCAGAGGTAGCAGCTAACGTGGTTCGATCGCCGTCGTACCATTCTAGCTCGGCGAGATCGTCACCTGGCTGGGTGCCACCTGGCTCTGAGCCTGGCAGCACTGATGGTTCTTCCTCTGAGGGCCAATGTTCGATTGCCGCGAGTGTGACCGGCAACCCGGATCAGGAGAACGAAGGCACGGCTAATGGGGGCGCTACGACGCTGGTTTCTTCGCCCGGTTTGTGGATCTTAGATGGGCCTCCGAGTTCGTGGCAGGAGAGGGACTACACGTACATCAGGTCCTCCTCTCCTCCAGAGGTAGAGGTCTTGTCAACCCCGCAGCGACCAATCAGGGCTCCTCGTCGCAACAACAACTGAGCTTGTCATATTTCCCTGCCTGTGCCTGATGTTTAGATGATTATTTTTGTTTCTATCTATCTGGTCGCATTTTTGAACCTTTCCTCACTTTGGCATCTCCTTCTTGTGTGGCCTCATGCTTTTCTCTAAAATGCGGCTTGTTTTGCTCAAAAATCCGGCTGGTTGAGTCTGAATGTCATTGTTCTGATGTCTGATGTGTGGCTGATAATGATATATGTCAATTGTCTGTCACAAACTTTGATTGAATGTGACATGTGAGAATCAGGGGGGGGGGGGTTATTCTGACATAATGTTACTACACATTAGACTTACTCTTTCTACTTTGGCTCTGTGAATACAAACTTTGTCATGTTAGAACCATGGTGCAGCCAAGGCTGAAATGAGAATACATTTCTTATAATTGGTTGGAATGAATCAGGGGCAGGGGCATCAGGAGATACAAAAAGGGTAGTTGTATTGGAATGGTATTACTATGATGGGTTAGGTGGGTGGAAAAATACAAACTTTGTCATGTTAGAACCATGGTGCAGCCAAGGCTAAAATGAGAATACATTTCTTATAATTGGTTGGAATGACTCAGGGGAAGGGGCATCAGGAGATACAAAAAGGGGAGTTGTATTGGAATTATTACTATGATGGGTTAGGTGGGTGGAAACTGGATCTTAATGGTTGGTAACCATATGGATCATAATTGGAGTCTGGTGGATTGTAATTTGGGCCTTGTGGTGTCTGGGTACTTGAGGGGTGGGGATAATACATACTAGGGCCTGGGCTTCTATACAAATTGGATTGATGCTGTGTATGTGTATAATTCATACTGGGTTCTTGTTGCCTGTATTGATCATACATTGAAGAACTGCTTGATTGCCTGGGTAATGTTGCCTGGAGCGGCATATGGAATGTTGTGTGGGGTTGGCCTCTCATTGGCCATGGGTTCATAATTCCTGGGGCTATACCCCAACCTACATGCCCTTGGGTTTGGGGCCGGTAGGGTTGTTGTGTCATATTATTATGGGGGGTGGAGTGGGGAAGTGTGTGTGGCTGTGTAAGGGGTGGAGGCCTGCCACTTGCCTGGTGATGTGGGGGATTTGGATGCGGGAAATTTCCTGGAGAGAACTGTTGGCTTGGATGAAAATGGTTGGGATTATTGGCCATTGTTGGGTGTAATTGATGGGTGTGTGGGAATGCATTTGGTGATCCTGCTCTATTACTGTGCCATGATTGTGATTGAGGACTTGTAGAGTGCTCATATATCCGTTGTCTTGGTTGGGTGTGGGAGTGGTGATGTGTGTGTGCTGGAGGCCTGCCACTGGTTTGATGCTGTGGGGCATTTAGAGGGGGCAAATTTCCTGGGGGCACCTGTTGGGTGGGGTTATTGGCCAAGTTTGGGTGTATTTGGTGGTTGTTTGGGAAAGCATTGGGGGATCCTGCACTATTACTGTGCCATGAGTGTGAGTGAGGACTTGCCCCTTCTCCAGTGGCCATGATCTGATCTCTGTGAATGTCAAGTTGGAAATGCTGAGGCTCAGTAGGGTTAGCCTGTTGATGTTGGATGTTTGCTAGCCCAGCTGGCCATTTCTCTAGTCCAATTTGTATGGCTTCCACCCATTGGCTTGCTGTTGGTTGATGATCTTCTAGGTCTGCTAAATAATTGTGATTGTTGGTTGCATGCAATGATGCACTGTTCAAGATGAAACTGTTGTGATTTGTGTGAAGGGTTTCATAGCTGAGGCCTGGGTCACCCTCTTGATAATCTGCAAGGTTTCTCTCCCGCCTCTGAAATTGGCATGCGGCTTCGTGACAATTGTGCTGAACATTAAGTGTCGCCTGAATCTCCTGTTCAGATTGTAAGTTGTATGTATGAGCTTGATAGGGTTTTGTTTTCATATTCACATTAGACGGCTGCTCACATGTGGATGTACATCTGCCAAAACATGTGTGCTTTCTATGATGCGCATTTGGTAGAAGTTGGATATGCCCAACAGCTTGAACCAGGTGAGACATATAACGTAGCTGGTCCGGTGCTGAGATTGGATTTCCCATATGTTATTGATCCTACCTAGCCTCTTGGTGGTAGATGTGGGTGTTGATTTGATCTGTGTAGTATTGCAGATGATTTGGTTCTTCAGTTTTCCCTCCTTTAAATTGTATGCTACAAGTGTATGGACATTACCTGGACAAATGTGTTCCTTGCAAGTACAATGTGTGAATCCAGTTGGAGGGTGTACACTGCCTTGATGTTCTTGTGTGGGTTAGCATTGATGAGGTGTTGGGGAATTGGATGTGGTATGGCCTTCTTTGAGGGGTAGGTGGCACTCATGGCTGCACTAGGGTTGGCTGATCTGTGATTGTATCCCATTGACTTTTGAATCATTGGATCATTGAACATATTGGTGACTGCTTGAGTGGTGTGAAATACTGTTTGGTCAATGTGGTTGTAAAGTTGACCTCCAGACAGCAAGGCCCTCATGCATTCATAATTTGCAAAGGTGACGGCCAAGTCACGCCCAGGACAGTGGCGATTGGAGTGCACCGACGCGTTACGTAAGATGCCATTGAAACTTTCAAACTTTTCGGTTGCAAATAGGCAGGCTGGTCCAAACCGTCTGATGGATTCTGGGAGGTGATATAACATATGGAACTTAGGTTTGTTGACCCATTGTGCTGACATCTGTATCAACAAATACATGAAGCGGTCAATCTTGCCCCTGAGGTCAGTTAGATATGTGTCCATGTGGGGTATTGAGGTTTGAAATATCAGTGCGGACATTTGACACAAAGCTGTCCACAGTTCCCTCTGCTGATCGTTCATGAACTGGAACAAAACAAATGGGGCTAATTGGAGCACTATGCGGAAATGCTTCCCTACCAAACTCTTGTAATGCTTGACAAAATACTTGCCTTTGATTTGACCCATGTGCAATGAGTTAACCACAAAGGAATCCCAAGATGCAATCAATTGGGGAAGATGCTTGGGTTTGATTGTGGTCATCATGAAGTCTCGGAGTAGGTATTTGACCACTCCTAATAGGACTACATGTAGTATTTCAACTGGTGTATCTTTGCAGCCATCAAATCCTGTGATGTCATTTCAAATGCAAAGGTGAGAGTCAGCCATTTATTGCTCATCAGATAATTGACCAAGTTTTTCACACCTTTGAGCCTGAGCATTGGGCTAAATATTTTTGGCGACTTGTCCCGATGCAAACGGCGAATCTGTGCCTTCTTCCTTGGTGAAGCTTTTCGATCCTTGATGATCATTAGACATTGTCGATTAATAACATCTCGAATGCCATACTCAATGGATCGGTCGTCAAAAAGTTTTTTTGAGCGATTCATGCCTATCTCCCACAAAGCATGAGTATTCTTAATGGTGTCATCCCATTGGCGGGGGGTGAATGGTGCCTGTGTATGAATATGAGTGAGGACATGTAACATGCAATGTTAGGTTAGCCTGCTGAGACACGTATAAATATGTGAGAATATCATGAAGGGTGTCAATCATACCGTATGTCCATGTGAATCTTTGCCCAAAAAGTCATTCACATATTGATGAGTAGACTTGCCATCCTTAGCCGGGGCAGACAAATCACACATGCGGCATGGGTTTAATGATACTGAGGGCATAGGTGTGTTTGCTATCTCAGCGTGCATGGGGGAATCCCCAAGAAAGCATAGGACCATGGTCATAACTAGGACGTCTTGTTGCAAGCCGGCGTCATATGCTTGAAAACCCTCAGTTGAAAGAACACTGGATAATCAAGGTATCATCAGATTCATTCCAAGTTTTGCTTGTAATGGCGAGTCTAATGTTCAACTTACTTGAGCTCATCCACAATTTGATCTGCTAATTCCAAAGCCCCAGCAGTGTTGGAAGTGGCCAAGAAATGGCAATTATACTGCTGGTTGGTCATCTTAGGAGGTAGCCCAGAAAGTGTGTAGTAATATGAAATATGCTTATTCCATTGCTTCGAGCGGTTCCCCGAAGTATCATCGGCGTACAAAGTGATTGGCACATGGCGGATGATTTTACCCTTGGCCTTGGCCCTCCAAGGATTTGGCAAGTTGATTTGTTGGCTTTTACCCATTTTGACACCTGCAAGATAATAAATGTGGGAGGGGAGCGGTCAGCGTCAGCATCATGACCATAAATGCTCCAGGTAATATTTAATTACCACTCACCCCATATGGCATGGTTGCACCAAGTGGCACAAGGTTCCCCCCCCGGCATATGAATTTCAGTGTATATTTTGGTGAACCGCTCACATGGAATGACCAATAATTCAGGTGAATCAAATGACAAATCTTGAGGAATTATCAAGTGATTGCGGATCTGATCATTGTCATCTCGAGTGATCCGGACTTTGGGTGAGACACACTTTGAATAAAGCTGGCCCTCATAAGTGTAGAAGTACACTGCAATAACAATCTTCTTGTTGTCCAATTCGATTGGCTCGAATATATAAAAATGCTTGCCTTTGACCTCAACCATTTGTACACGTATGTCCGCAGGGAGGTCTGCCCGCCACTTTTCACTTTGGCTAAGCTTGTACACATTAATTCCATTTGGATCTTCTGGGTAGAAATCCATGTGTTTGTTGACAATTGGATTGCACATGTCCTATCAAATCAAAACACATGTCAGCGCATGGGACCTCTCTCTCTTCTGGGGTCTAATGTATTTATTAGTGAAGCAGACACTAATCAATCAAACAGACGTACCATGGATATAGTCTGTTTCAGACTATTAGCATAACATTTATTGTCAAATATACTGAGCCTGTATACAGGGTTCATGTTCAACACATTCCTGATCTTTGCCCTTGTCCTAGTAATGGTTGACCAATGTGGTATATTGGTCCCACAAACCCTCATTAGGGACCTGACCTTGTCAAAGTCTTGCACAGACATTAGGTTATGCATATGGCCCATAAGCATCATGCCAACAAAATACTGTAGTGAAGCAGGAATGCCAGGGGGTCAATATCAATAACTCTGGGGCCTAACTCATCTGTATACAACCCCCAGGGCAAAGGGGCACTTACAGTTTGACCACGGAATGGGAACCAGCCCCTGTCCCCGACCTGCCGCCCCTCTTCATCATCGGCCCTTTCCAAAGCACGATCTCCTCCCGGCCCAAAATCATCGTCCGAAACCGATCCCAACCCCCACACAGAAGGCGCAGCACTGGAAAAGTCCGACTGAACCGGCGAGGCCCGTCGCAAACTCCGAATCAACTCGGCGAGACCATTCAAGCTCACATCCGAGAATCGGTCGTTCAAATCGTCTTCTCCTGTTGGTCCGTCATCTACATCTCTCTCTATCTCGTCATCTCTTTCCTCCCCGTCGTTAGATCTCCAGTCCACATCGTTTTCATATCGATCATCCGTCAAGCCGCCATCCAATCTCGCAAGTATGTCGGCTTGACGCCCCACCATTCCCGACAGCGTGGGCGCCGAAGTGTCGACAACCTGACCGGTCTCCCATCCGATAGGCATTCCCGCAGGCCCAGGCCCTGGCGCAAGACTTGCTCTGACCCGATCCTTGTGCTTAATCCACCGTTCATGGTTCTTGATTGAACGGAACGTCTTCCTACTATTACACAGATCACACAAATAAGCAGGTTGCTGACCCGGGAGGAGCCATTCTTCATAATACAATCCCACACGTCGGCGCTGACTGCCTTGCATCCTTCGTTATTTGATTATAGCCGAGTATCAAAAATGAAATCACGCAAGAGGATTATACGGCAATATCAAGTTCAATACAAGACCGTAGGGAGGAAGATGTGGGAAAAGAAGCAAGTACTGGCAAAAATACGGGCTAGAATAGCAAAATTAAAGAAGCGCAGGTGAGTTCTTTTGTTGGAAAATATCAAATTATCTTGTTCAGGGCAAAATTCTTGCTGGTGCAGTTGGGTGGATCAAAGTGGGTGGATCGAAGTGGATGGCGAATCCCAGGATTGTTCCTGGTGGGTATAAATAGACCTGGCTGACGAGCCTTTTTGATCAAACCACCGAATGCATACCTGGCAACCGACTTAATATAGGTCGTATAGAGCTACCATCCAAGACGACCAGATGAACAACCCCAATCCCCACTACCACTACCACCAAACGGCCAACTACACGACCCCCAGCCGGAATCCCCCTCAACCCCGCAACAGCGGTACCCCAAGTGGCCGGCATGTCCCTCCAAACGCCACAGGTGGCAATCCATTAGGACCTCACAGAGTCACCCCGACCGATCGTAAGTAACACTACGTTACCTTAGCAACCACCAATGACTAACACCATGGGTCTTCCAGACCGGTTCCACCCCCATAACCATCAGATGTCCCCACCTGGGAACGACAACCAAGGATCCCCTCGTAGGCCCGCAACCGATGGACGGATGCCTCGCACCCAAGAAGGCCCCGACCTTGGCGACTATAACGATGGTACCGACCTCTCCGATCTCATGGATACAGGACTACTCCCAGCGCTCGAGGGGGAGGGCCCAAGGGGCGCTGGAGCATACGAGGACCCGCCCCTTCCGCCGCCGTTAGAACTAGGACAAGGTGATGTCCCACCGTTGCAGCTTAACATGCCCCAGCAAAGACCGGAACAGCAGGTGCCCCCGGATCTCCAACCCCAACCGCCTGTCCAAACCACCGAAGCGGAGGTCATGCGTCGGTTCATGGATGTGAGTTTGAGGACACGTCTCAAATTCACCAGGCGACCCAACCAAACCTAACCAAACCCTCCTTCCCATTCCCAGAGCCCCGATGGGATGGCCACCATCCTCGGAGCCCTCATCCAGCGAGGAGGAGCAGCGTCCAATCCCGTGGCCATCACTAGCCGCCACATCTATGGGCCAGTAGTCAGAGTAAGCCGATGTCTCTTAATCATCAGCGTGAGCAAGAGACTGATGACACAACCAACCTCCCTGGCCGACCAATCGACCAGGAGTATCTCCGAATCGAGATCCGCCGGATCATGAAGCGGCATACTCTTGCCGCGTACAGCAAGAGTTACTCCCAGAACGGCGAGCGCTTAACTAACGGGCCCTTCCCATTAATTAGGGTGAGGACGCTCCCCACCTACACACAATATCTATCCACCCGAACCGACCCCCTTCCACCTCTTTCCCCATTCCCCCAGGCCCAAGTTCTAGCCCAGCCCGCCGCGTGGCGCCACCTCCACCTGCCAGCTGGTCTTGCCAGCAATACCAACGATGCCATCCAAAATCTTGACCAGTTCCTGCGAACCATGGTTAAACACGAGCGCACTACCCTTCGAAACTTGGTAAGCAGCTATATCTATCAATCAACCCCCTGTAGGTCTGTCGCAAAACTGACCACAACCGGCATTAGCTGCTCATTCAAGTTCGACCAGACCCCCGCAAACGAGCGCCGGGTCCTATACCTCGCCTGTTCGACCTCCTGGTTCTCATTGAGCAAGGGCTGACCCCTCGGCACGAGACACGCACACGAGATCAGGTGGCCGAATGGGCCACCCGACCGGTTAGGCTCCGATTTGCTTTGTTGCGCCTGCTCGCTGTTCATCACTACATTAATCGACCCCCTGGCCAAACCCTATCCCAATGGGAAATAATCGATCGGCATCTCGAGATGCTCGCAGGACCGCTCAGCCCGGTGGAGCTACAAGCGTAAGTCTGCCTGTTTATAATATAAAACATTATAGCGACCACTTATTGAGGTCGGTCGATCATAGGCATATAGAGCTCATCATCCGAAAGGACAGCGAGTACTTTGATGGCATCAAACGCATCGAGGACATTCCACCTGCGACGTTCCATCTTCCTACTGACGCAGAGATATCCCAAGAGATCGCCAGATTGAACCGATCCCCAGTGGTTACCCAGGAGGCCGCACCCCCAGGCGCATAGTGCCCAAGAGTAGTGTTTTTTGATTACATCCATCTCCTTCCTTGTCCGATCTCATGTCGTTTACGCAACTCAGTCCGTCTTATATATACAACCACATACACGCAAGATGATAGATACATACACACAGTTATTTTTATTCAATTCCACCTTGTTCCATCCAATGTGAATGCCAACTTGTATATAGCATGGTCACTCCGACTGCCCGATGTCTCCACCTACAGCTCCCAACGAGCAACCAATCCATATGCTAGTAAAACCAATATAAAACCAATCCCACAAGGACGATTCCGGGTCATTCAGGGTGGGGAAATCCGCCCGATGAGACCCCGAGAGCCCATCCGGCCAAACTATGAAAGGTCGGATACTAGGCCATCCAATCACCCAGGCCCGGACCGCGGATCGATCCGGAGCCAGCAAATCGGCCCAAATCTGCCTACCACAGTTCTTGACAGGGAGCGGTGGCCCGACGGCGGCCTGCAATCGGGCCGCCCGTCCCGACTGTTCAACTCTCCAATCCATAGTCGCACGAGTCTCACGTGCGTCGGCGGCCAGACCGTGGGCCGCCACCCAAAGGCCAGCACCCTGACCGACTCAGGCCAGCCGCAGGGCAGCGCGCCGACCGAATCACCCAAGAATCCATAATCCCAGGGTGTTTCAGCACCCTGAGACAATGATCTGGAGTCAGCGCCTTGCCGACGGGCGACCGCTTGCCCGCCGGGCAGATGTGCGTCGGTTCGTTGACCACCCCGACCCTATGGCTGCAAACCTGCCTAACTGACGTCGGATTTCAGCAAGGTTTAGCAGGGTCGGGGCTGGTCGGTTTGCCCGGCAAACACCTCGCCGGGCTGCGGTCGAGCTGCAGTGGTGGTG
>ESTA-13_PCor
CACCGCGGGGGCACTTTTGACAGGTCGCATCTGTGACTTGCACGGAGTGGTGTCAAACCCGAGAGGAGGACGGGATTTCTGGGTGGCTCCACCCACCCTGTCGGAWTCCCCGGGAGATCACAAGATTTTGTCAAGATCTCCAGTGTTATTCCGACCGTCCAAAGCCAACCAGTGGCTCGTGATAGCCACCGGTTAATCACCTAAGTGATCACAGTGATGCCCACCATCACGTGAAAGTGATGATGGAATCACCAACTCCGGGCCCTTCGCGAGAGAGTGGTGAAGTTCACATCAGCAGCAATCAAGGCTGCAAGAGCGGTCTGGATCCTKTTGCAACGATGTCAAGCCCCACCTCCGACGAGCATCAAGATGCCATACCTTGACCCCCACCGGTTCCACTTCCTCCTGATCGACCAGKTTTCCGGCTTGCGGCCGATTTTACTCTATGGGTCCGAAAGGAAGCGTTTCGTTCCGGTGAACCAAAACACTCCGACCAGGAAAGCGTTTCAGCCGATTTTGTCAAGATACGACCCGACGATACCATCAAGGTTGAATTGGATATGACAACATCGGATATGACCGAGCTCAAACGAGCTGTATTTTGAGCCGTGGTTGCAAGTCAAGAGGACATTAGATTTGGACCCATTCTATATCAACTTGAGACGAACGGTGCGCTTCACTGGAAAGCATGCACGTTCTTGTTTGAACGGCTTATTAGAACTTACAACTTGCCTGCCGAGTTCAATGACTTTTCCGACATCTTCAATACTAGCGAAACACAAGTGTCAGCCACAGTTGGCTTGACAATGGACTACCCCAAGAAGGAGATCTTGTCCGCTAAGAAAAACTCTTCTGACGTCGGGGTAAGCTTCCGATTTTGTGAGCTCCCACCTCATTATCCAATGGCTAACTTAGTTGACATGGCACCCAAGTCAACCAAGAAAAATGTCCAGGTCAATAAACCACCGAGCTCACCCGATCTCACCTTTGTTGTTTGCAAACGGTCGGCTCTCACTCCGGCTACCAAATCTCACCCAATCAATTTGTCATTGCCTGCCGGTCGTCCTTCAAAAAGGCAAAGGACTGAGCCCTTGCTAGATGAAGATATGAGCAKAAAACAATTTCTCAAACTATGCCGCATCCCCCGTCGTGATTATCACACCCGACATCTTTTCAAAACACATCGCATCCACCATTGGACGGCCTTAAGGAATGTCACAGCTAAAAAGCTCTCAMAGCTCAGGTTCTGTTATGGCCCAGCACAGCTCATCCTTCAAGGAATCGGAAAACTCACTCAAAAGAATGTGCCATCCCCGGAGTTGTGATTACTGCTCAAATGAATGGCTTCTCCTGAATTTTTTTATTACTACTATCTATGCSCATCTGTCATGGAAATTTCAATGCACCATATCATTCTAATTTCTAGTCAATACTGTCCCATTGKTCTTGGAAATTTCAAGGCTTCATTTCATTCTGGTCAATACTATGCTTATCTGTCATGGAAATTGCAATCCTTCATCTCAATCCATGAATCATTTCAAAATTGCTTTTTATACAGATGCTTTGGATATCTGGGTGATGAGATTTGTGCCTGATGGCCATGATTTCAAAAGCTTGATGCATTGCTATACAGCAACCCTGAAGACAGTTGAGGCTGACTTCAAGATGAAATTGCAATTAACAATCAATTGTTTGTTTAGATAAGTTTTTCTTTCCTTTCACAAACAATTTTTATAATTTTTAACATAATATAATGCAACTGTTGCATTATCCATTTTTATCATTCACATTTTGATTATATCAGAAACTTGTTGGGTTCATTGGATTTTGAACTTATGGAAAAAGAAGTTTTGGGAAATTGGGGTGATGGATCATCCATGTGCAATTTTTTTCTATTTCAGAAGAGTCTACAAAAGGGGATGTTAACCAATGTGAGGCATGCAGCTTAAGGAGGCTGGGACCCATGAAACCGGACAWGKACACCCAAATTGCATTGGCCCCAAGTATAGCATTCAGTAGAGCCCCAAGTATAGCATTCAGTGGACTAGTAGGCCTACCCCCAGCCTGTCAGCCTCTGTGATGGCAATACCAAGGGTGTAATCCTCAGTTTCTACTGCCTTCTCTCAGTTGAAAGMATTTTTCATATCTTTCCTCMCATCTCAGGGCCTCAGGTGTTGCTGACCTCCTCCAATTTCTAAACACACGGCTGGCAGGGAAGCAGAGTGGGTCATTCATTTCAAGGGCCACAAAATGCTTCATACTTCTGATGAAGGCAATGATTATTGGTGGGTTGTTGTTTGGAGCAGTGAAATGTGGAAAAGAAGTTTGACTGAAGTGTTCTGAGAAGAAAAATACTGGGGTTTCAAAGACATTGGCCWTTGGATCAGCCATTGAWGGCATGATCATCCACTTGTTAATTTTATCCAAACAGGGTGCATCTGATTCAACCTTGGTGGTTTCAATACATTTCTCAAGTTCTGCCATGTCTAAGAAAGTTGCTTGTTGTAAGTATAAAGATTTCCTTCTTTCTATTTCTAGTCCAATTTGTGCTCTAATACCCATGAATGCATCTTGTCCCCTACCAAGACAGAAGGCTGCTGCCCTATATCCACAATGACCATCTCCTTTGACATTTATGAGTTTTGCTACATATGGCTGTAGGTAATTTGGGAGTTTGTTTATCAGATCTGAATCTGTGGTGGCATTCWTGTGAGGGGCTTTGGGCAGTTCCAAKAATGGGTCATTTGATTCATGTTTGGTTGGATGTTGGATTGTKTTTGCTTCATCCAGCTGATTTTTTTGTGGATGATGAGTAAGTGGATATTTGGAATCTGATGAATAATAAGTGATTTTTTGTTCTGTGGTGGTCTTGTATTTATAGTCAAGCATTTCATTTTGTTGAGATTMTGTATTTGCATTGGCTGATATTCTGTGATAAGCAGAGTATGATGATGATTGGATTTCAATCTCTTCAGTTGAAAATTTATAGGAAGTATTATTTACATTTTTTGATACATTGGTATCAATAAATTTGTTGAACATTGGTTCAGCTGAGGMAATTGGGTGAGATACACCAATGGATGATCTATTTGATTGATTGTATAGTGTGGAGGTTTCAGGTGGATTTGATATTGGTGTTTTTTGATGAAGATCTTTCAAGTGGTGGATGTATGTGTTTGTATTTGATGTTTGSTTGGAATAACTTTTTTGGTTTTCTTCATTTGGATTCACTTGGGATGAATTGAGGGAATACATGGAGTGTGGAATTWGTTTTTCTATAGGAAAATCCTGAAAATTGGATGAATTCATGATTGGGTAATTTGAGGGTAGTTGGAGTCCTGGATGGGGTAAATGGGAGTWATATGAACCTGTACCTGCATATGATGAATTGGGTATGAAATACACGCCATCAGCGCCSCMGGSATKAGCCGGTTKAGCACGGCAGWTCKWGCGGTGCTCGAACAGCCGTGTTTGASCKGTGGTCKGACAGGCACTGATCSGACCGAAGCACCTGMCGKCGGGTCKGACAKKCCTGTCSGAWCAGTCCMTGATAGGAGGAATACTTTTTTGGGAATTTGKACAGATAGGGTAAACCTGTCGACCACGAACAGTGTTCTGATGGTGGGTTGTTGGAATGATGAGCTTGTTTTGATTATTGGACTWGTTTTGATTATTAGGGGGTATCAAATATACCAAATCCACAATTGGGAACCAGTGAATTATCCAAAAACGTTTTTSKKMATTWGTAKAKMCAGGGTAGTACKTGWTGAGCAACMAGCAGTGTTCTAAAGATGGTGGGTTKTTGGAATGACSAGCCWGTTACWTGAKTGTGGATTKGMCTWTWTTTGATACGCCCTATTGGAATGTTTTGTTGTTGGCTCAATTGCAACTTGTCGATTTAAAAAAGATGGGGCTAGTCTTGTTTCCCAAGTAAMAACATGTTTTTTTTGGCCCATTAMTTTGCTGATTATCAAAATGTGTTTTTTGGGGTGAATCTGAATWCTTCTCCTGACTGCCTTTTGTATCAAAACAGGTTGGTTCAGATTTGATTTGGTTGAGGTGGGCTTCTTGTAATGGGGTATTTTTTTCATCAKATTGCTTGAATTGAGTTTTCTTGGGGAGTTGGGCATGTTCAACATTTTTCTTGATTGTGTATTTTGCTTCTGATGGGTCATTCTTGTGTCCAGGTTGATCTTCATCATTTTTCCTTTGGGTTTTGTTGGATTTTTGGATAACCTGGTCTTTCCATTCTTCAACACCACTTTCAATAGATTCTTCCCACATTTGGTTGGTAATGGGTGTAAATTCAAGCTGAGACAACCTTCTGTATACTTCTGGGTGGCGTAATGCTKCAACATTCAGGATGTATCCATTGTAGCTGGTGTGTTTCACTGAAAAGGTATCTGTCAKACCTTCTTTTACTTCATTGGATCGCTTGTGACTGATAGATATGTTACATTTCCCATCATGGCAATTGTGCTGAAAATTCAAGGTTGATTTGGCAAACTGATGATTGTAACAGGAGTAGATATGTAAATGTCAGAATGTTAATTTTGTAGAGTGATAACTGGAATCTCAAATAAATACCTGGGCCTCAACACATAAAAAATGTTCAATGCTTTTGAACTCCCTCATATAGTAAAAATTGTTTATCTCTTTGACTGGTGAGTACTGGCATAGATGTAGAAAGAATGAATTGGATGGATCTGAAGATTCTTGCCATACACCAATGACACAACCAATGAATGGTGTAGTCTTTGGGTGCTCAATCTGTTTAATCGGAAATAWTTAGGGAAAAATCAAAATTAAAATTGAGMCTTAGCCAAACTATCTGGTCAGTTACTTCTTACCAAGACATAAGTCCCTATCTCAACATGCTCATATTCATTGATTTTGATTGATTGTATCTGCTTGAATTTCTTATTTGGCTGACCATCTGAAAGCAAGCTTGGTACCCCTTGCCTTTGATTTTCTGGAACTMTTTTGAGCCTCAAAGATGGGTACAATCTAGGCTTCCCTGGATTCAATCCCATCAGTTGTTGAATTTCCACATCTTGTTCAAATACTTCAGAAACCTTTTCTGAGCTCTGGATGACAAATSGCTTCTCTACATCATACATACTTGCCCCAGAAAGGATTGAACGCATGACTTCATAGTTTGAGAATGTGTTGGCTATGTCCCTTCCAGGTGAATGTCTATTTGAATGTACAGACGCATTCCTCAGAACACTKTTGTAGGCTTCAAATTTCTCTGAAGCAAACAAGCATGGTAGTCCAAACCTTTTGACTGATTTAGGGAGGTGTTTGAGAATGTGATACTTGGGCTTATTTGACCACCTTKCAGACATTTTGGAGACATGGTACATGAAAATATCAATATGTAGGCTGAGCTCCTGAATGTACAAATCTAGGTTATCTGTTTTTGTTTGAAACATTAGAGATCCCAGGTAGCATAGGGCAGACCAAAGMTTCCACCCCTCTTCATCCATCAATGGGATCAAGAACACAAAAGGGGCAGCTTGAAGGATGGCTTTATAATCTTTCCCAACAAGGCTTGCAACATGACGGATCATGTMATCAGGCTTGATGTAATCAATGTTTAAAGATTTGATGTCAAAAGAATTCCAATATGCTTCAAGCTGAGAATGTTKAWCCTTCACTGATTGCATGAAGTCAATCACCAGATATTTCACAATACCAAGTAGAAACACATGCAATGATTCTACAGGGGTKTCCTGAGATCCATCAAATCCTATAAATGAGGACTTCAAGTCATAAATATAAACTTCACTTCATTAAAATGATTGGCCTCACCATTTAATCGATAAAAGGGATTGTGCAATCTTTCAGGCTCCTCCAACTCCATCCTTTCAATTCGTTCCTTTTCCCCAGGATAATCATGTTCCAAACTGTATCTTTCTAGCATTTCTKTGTTGATTGTGTCATTGAGACCATGCTTCTTTCCTTCCAAATTGTAAGCATTTCTTGACTTATCCTTTCCAATTTTCCACATCTCCTTTGCATTCAAGATTGTCTCCTTCCATACCCTAGGCCTAGTATCCATCTAATAATAAATAAGACATGAGTCTCTCACAGAAAAAATATGAGTGAAGCTATCACACTGTTGTATTGAAAAACTCACCTTGTCACTTCCACCATGTAGGCAAAAGAAATCACGGACATAGGAAGTAGACTTTTTATCTCCTCGTGATTCCACAGAAAGATGACACATCCTGCAAGGGTTGTTGGAGACTGCTGGCATTGGAGTACTTGTGACTTCAGCATGCATGGGCGAATCGGCTAAGAAAGCTAATACTACACTCATGATAAGGACTTCTTCACCTAAGGAGGAATCATAAGCACGAACACCATTTGTAGATAAATCGCTACAATAAAAAATTGCAATAAATCAATCAGAGTTTCAAGCAAAAAGCTTCAATAGCCCAAGAAAGAATCAGTAACCAACTTTAGCTCCTTGATTATAGGTTCAGCCAACTCCAAAACACCCGCAACATTAGTTGTACCCAAAAAATGGCAATGATATTCTTGGTTGGTAAATTTTGGATGCAGACCTGCAAGAGTGAAATAGAATGAAATATGTTTGTTCCATTGCTTAGATTGGTTTCCAGAGGTATCATCAGCATAAAGGGTTATTGGAACATGGCGTATGATCCGTCCTTGAGCTTTTTCTCTCCATTGATTGGGGAACAATATTGCAGTGTAGGTTTTATGAGGAGAATCTGAGACACCATCCAAACCATTGGAAGCATTCTCCTCTGAAAATGAAATCAGTATTTATCAGCAAATATCTAAAGGGAAAAATTACATACCAAACAGAACATGATCACAGATTTTGGAGAGATATTGACCATCCGCAAGAATTATTTCAGAATAAATAAGATCAAACTGTGATATATTGATAGTCAAGAGGTCTTGATTAAATTTTAAGTTGGAAGGTATGCACATGAAAGTACCCTTTGACCCCTTTTTATCTAAAAAGTGAGGAATAATGCACTTGGAAAGTACTTCATTTTTACACTTGTAGAAGAAGAGAGGAACCACCACTTTACCAGTGACAAGTTGTACTGGTTCATAAATATAGAAATGCTTTTCATTTGCAACAACCATCTGAACCCTGTATTGACGAGGCAGACCTTCTCTCCATTTGAAACTTTGACACAGGCTATCCACAATGGCTCCCTCTGATTGATGAGGAAAAAACTCCAGATGATTTATGACATAGCTGTTACCTAATTCCTGTAAAAATTTTCTTGTATTAATGTAAGCTATAAGCATTGGAACTAAAGCCAGAGAATTACTCACATTTGCAAGGATAGTCTTCAAGCTGATGGTGAATAATTTGTTCCCCCAAACACTTATTGATTCCACAATTCTAAAATTCACTAGCTTCTTGAGATCACTTCTTGTTCTCTGCAATGTTTTCCAATCAGGAAGATGAACCCCTTGCCTAGCAAGGATCACCTTTTGTTGATTGTAAAAACTACAAGACACAAAATGATGTAAGTACCCCAACATGAGGCACCCAGTGAAATGCTGAAGGAGACACCATCAAGCCATCAGCAAGATAGAGAAAAACTTGGAAAAATGGGGAGAATGCAAGAGCCATTGGGGGATAGAAAGTCAACATACATCCTCATTCCGGAMAGGATACCATGAAAGATTTGATTGTGAAAGAATCAGACGTGGTTGACCAATAATAGCACATTTCCCATTCTTGTATTGATGAAATTTTAGACTTGAGTAAAGGTAATCATCCCAATCCAACTCTGGACTATCTGAAACGGGTGAAGTAMGGGTGAAGAATCCTACATCTGATTCATCAGAAAGAAGCACCTCACTCTGCACTTGGGGAGGTGGGTCCAAGTCCATTTTATCATCAGGTGAGGTGGAACATGCCACATCTTCACTGAGAGACTCATCCAATTTGGAAGGGGAGACCTCTAAGGCAGCAGGGCCAGGATTAGTATTCACATGACTGCTTGAAGATCCCTTCAAACTCCATCTTTCTTCATACTTTGCTACAGTTTGGCGATGTGTAGCTGAATTCAGGTGTCTAGCTTTATTGTGTGACTCCATCAAGTGGCCACCACAAAACCAACACTGGAATCTGGGGATTTCATCTTGGCAAGAGAATTCCCTGAAGCATTTGGATGGATCTAGAGACAGACTGATTAGATCTGATTTGTATTTTGATTAGGGAAAACACTGACCATTCATTTTAAAACTCCAAAGAAACTCTAAAAATCACAGGAGGCTGATGCAGATCAATCAAAGGAGACCAAAAGCGACCAAGAAGGGGAGGGAGACCCAAAACCCCCAGAGAAAGTGCCGGAATGACAAGAGGCCCCAAAATGAAGTGATGTGTGTGGGAAAAAGACTGGTGCTTAAGGAGCCGAACGGACTTGATGACAGGGTGCTTTCCGGTCAATTCCGTCCATCATCCCATCTTGTTTCAACACCAATCACCTATCATGCCATTCGAGATTGCTGAAACTCCAGTTAGCCTTGGTCCCACCTCTCAAGCGCACCTGCGATTTGCGCAGAGACCCGGAAATTTGTCGGKTAACAGTTTWGGTAATGTTTCAGTCAATAGTGCTGGAAACGTTTTGGCTAACAGTAGGTCAACTGATTTCCTGAAGTATTTGATTGCTGAACTGATACACTTTTGAGCTTGCACAAGCAGCACCMCCTGGGCCAGACCGGACTCAACGAGGAACATCTGCACACAGACAGGTGGCCCCATATCACCGAGCTTCTCGACCTCTTACTATCCAAGGGCCCGTACACCAAAGCCATAGCGAAAGCGGAGATAATGAGCCGAGTGATCACAATATGTATTTTGATCACGTTTCTAACTTTGATGAGACCTCCATGTTAACCAGTACCCAACCTCAAGCGCGTACCAGGACCATTCCAGGAGGGAATTCCCAGGTAGCAGGGACTATTGCCCAGCTTTGGAGGCAGGCTGGTACCAGCGAGGMATCAGCAGCATTTGTCCGCTCACTTATCAATGTACGTACAATCATGGGGCCATGATGACGCCAGATGACGGTACTGTGTTTGATATTGGGCTGAAAGCTGATTACATACTACTAGACGTCAAGCAAGGAAAAGATGATGATATTACTCATGATGCAGTATGACCAGATGAATCGCTCCAATCCTCCAAATGTGGTTGCCAAAACCATTCCTAATAGTGGCTCAGAGGACCTTCGAGTACGTCTCAACTAAGCAGAACACATAGCATGAGGAGTCGTTAAGCTGAGATTTCCATGTAGGACTTTATACGCACTGAGCTGAGGGAGATTGTCCTCAGAAGCAATCTACTGGCGTACGGTCGCATTCAAGCTGGTGACTTGACTCACATTGCACTATGCCCCGTTGTCTTGATGATTGATGCGATAGATCAAAAAGAAATAACCTGGAAGAAAACTAATCTACCAGCTGGTTATATGGAAGGCAAGCACAAAGCCCTCTCCTCGGTGCAAAAGCTCGTCAAAGAACTGCTCAAGTATGAAAAACAAAATTTGACCAAATACGTAAGTTGTTCATTTCTGTTACGTAACAATAAGACATCGAAGGACATCAAACACTTACGCAATACAATCACCTAGCTACTTACTGGGTTGGAACCAACCAACGATGAGACTCCAGTATTCAGCCTCACAAAGATCATCGCTCTGGTAGGATTGTGACTTGATCCAGTTCAATCAGATGAACATTTCTGATATTGAACATTTGCCAGGTTCTCAGGTCCATGTCTGCTCGCTATGCATTGAAGGCCCCAGAGATCAATACAGCCATGAGGGTTAGGTTCGCTTACCTTCGTCTCCAAATGCTCATCCATCGCCAAAAAAACCCAGACTTGGTCAGASAACAGCACACACTGGCAGGCCATCAACGAACACTTGTATCAGCTGTACTCCAAAGGGGCTGAGCTCAACTTATCGTAAGCAGTCTCACATCCTCCAAGTGAATAAKAACACAGCAGCACCACTGATCAAACATATGCTATTCACCTCAGTTTTGCTCAGCTTATTATTGACATCGATTCCACGCTTTTCAACGAATATAACACTGGGAAGGACATTTCGCAAATCTGTGTTGTGCTTCCTAGTGATCAAGAGGTCAATGAGGCTACACAGAAGCGCATGAATAAAAGCAATCCGATGAACCACATGAGCGGAATGCCACTCGCCACATGAGCGGAATGCCATGACAAATAGTACAGACCCCACTTTTTTGCTTTCATCTCTCTCTCTTTTTTCCTGGATATTCATTGATTAAAAAAACCAAGGCATTGAACCCTCCTCTCCCTATTCAATCTGCCATCACATCTATCCCCTATCTCTGCTTGCGCTACATATCATTTGTGCAATGTGAGGACAAGTTTTTGTATCKCTCAAGCCACTAACTGTATGGCCGACATCTGATACCCGCTTTATGCGTGGTGAGGACAAGTGTGTGGAGTCATGCCACTGAGTGCATCACCAACATCCAACCGCCMGATATGGAGCGAGCCGTCAGCCCCCGCCTTTTTACAATGGAGAGTGTCACKTCKCTTTCTCGCTGAGAGGCCGCGGATTCACCGGTGAGACCCCTGGTGAGTCGAAATCCCCGCCGAAGTACGTGACACTATTGTGGTGGTTCTTGTGGGGGCCCCTGGGGAGCTCACGTCAACTGCACCTCCACGAAATCAAGCCGTGACTCTTCTTGGGATGATCCCGGGAATCGTGAGACCCCAGTCTCGTGAATCCKSCGGGATCCTCTGGACCAACTTTTTTTGGTCCTGGCCCCCGCAACCAAGACCCGTGATTTCCTCGGCACACCTCACGAGACAATCACGTCGAACTGCCCCCGGGGTG
>ESTA-13_PGr
CACCACGGGTGCAAGAAAAGTTCTTGTGAACCAGATCTCCAACTTTTTTGAAAAAGTTGGTTGACCAAGTGGTTCGCTCAACTTTCTGGCCCGAGAAAAGTTTCGAGAAAGGTTTTCAGCCGGTCCTCTAACCTTTTCGACCAGGAATGTTCGGAATTTGGTTAGATTACTTCGCTTCAACTTTTGGAATGCGAAAAGTTAGTAATCCGGATTACCAACTTTTGAAAAGTTAGTAATCCGGATTACCAACATTTGAAAAGTTATCAACACCAATTGACCAACTTTTGAAAAGTTATCAAGAGGTTTCTCATTCCTTTTTTGAACCTTTTGCTGGTCTCGTGTCCGATCCATCCGGAAGTCGTGGACTCGATCGAAAAATCTCAAAGTCCCTTGTCCCCTCATCGCTGCCTCTCGAAACCCCCTCCGAGATGTCCAACTTCACAACCACCACGCCGAAGATGCCTGCCGAGAAGATTACCGCCGATTCACCGAGCAAGTTGCCCGATAAGAATAGCTCGGCACCGGTGATACCAACTACGCCTGCGGCAAGGATCCAGTCGGAAACCCCCGGCGAGATGGTTCCTGCCCGACCCATCAAACATTCAACTGAGGCAACCGAGCAACCGACTGCAGCCCCCAAACCTTCCACATTGCGGCTCCTCATCCGCTACGACCCGTGGATCGTGGATACGATCCTGCAGCTCGCTAACCCGGACGTTGGAAGCAGGCACTCGGATCTTTTTCCAAACCCAATGCTTTACTTGGATGTCACTACCCGGTCGATCTCGTATAAGACCTTCCAGGATAAAGTTTTCAAGCTGCTTAAGACGGTTCCTGCAGATCACGACGTGGCGGGCATAATCAAGTACGAGATGAAACTAGGACATCTCGTGTGGGTCGGGCGCATCACCACTCGTAGTCCCTATGGTCCCGTCTACTTCTACCCTTTCCCAGCCAAGTACGCCGCCTTCCGACGCAAGCTCTTGAATGCTAAAAAGGGATTTGTTGGCGATGTTCGAATCAAGCACACTGAAGAATACTATGAGTCTTACGCGAGGTCACGTCCCCATCATACCGACAATGAGTTGACAGATGATGATCAAGCAATAGCAGAGGTATGTCTTGTTTCTAATCTGACCAATGTAAATGAGGCAACTGACAAGATTGGTTGGGCTTCAGCGGATTCAAGCCACCGATACCGAGACAGAGGGCGAGGCCGAGGCCAATTTCATCCACACCACTCACACCGATATTTGTGCGACCAATGAGGAAGCTATCAATGATGAATCTGCAGCCTCTGATCACCAACCACCCGCTAAACGTCAACGTCTCTACTCAGCCAGTGTCGATATCAGCATGTTTGAGTTTTTCTTTATTTGTCACCTGCGCCCGGATGACGAACACACTGTGTCGGTCATCGACAACAACGACTTCTATCACTGGTCGGCCTTCAAAGGAATGACTGAAGCCGACCTCGTCAAAGCTGGATTTCGCCGGGGTGCAGCTCGTTTGATAGTGGCTGGTGTCGTTGCGACTGTTAGGCAGGTTGAAGAACGATTTGGACCGGCAGTCTAATTGATTGGCTTTTTTCGGTTATTTCTGATTAATTATAAATTGGTCATTGCATTGCTCACATGATATACCCTATTCAATTGGCAAATCTATCATCTACTAAGAATTTTATTGATTTATTGTTTCCTCATCGAAATTTCTTCTATCTACGTCATGGGAAATCTAGGAATCAAAGATTAATTATATGGAATTACTATACTACTTTCTTTTTCCTTATTTTTTCTTTGAGATTATGTTTCCAATCTGATGATCTTGTTTGTCCTACAATGAGGAAAACTGGGAATGAAACAATGGGAATAAGTGGAAATACTCCTATCACTTACCATATCAAGCTGGTAAACTCCAAAGGCACTTGGCACATGGATGTAATTTGAGATACCACAGATGCATATACTTATTGCAAGGACAAGATGTGTTGAAATTTTAATCAGTACTGAGGCTGGTGTGGTTGTGTTTTAATTGTTTCCATTTTTCTCTCTCTCCCATACATAAAGGCCTTGTTCCATTGCTGCATCCATCATGTCACTTGGGATGGGGATAATGGTTGTGTCTGAGTGATTTTGGTGATGGGATGGGACATGGTGGGAGAATTTGTTTAACAGGAAACTGTTAGTGTCTCTGTGTTGGATATGATGACTGATGGAGTTGCCCTCTTGTCTTCCTGTTGGAGGCATGGTTCTTCTGCCTACTGAGCATTGTGATTGAAAGCAGTTATGCTGAACATTCAAGCTGCATATGATGCTCTAGATGTGTTGGATTGTTTTGAAAGTGGTTGCCATCCTTGTCAGCTGGGTTTTATATATAAACACACATTGGGTGAGTTCATTACTCATGAACTTACCTGGGCTGGTACATATCCATATGTGAAGGTTTTGACAAGGATTGTCGTGCCATTTAGTGGTAGAACTCCAGTTTTTTGGCATCGATTAAGTTGAACGTGAAATTGATTTCTGGCTACTTCCCATATGTTTTCCACGTATCCAATGGTCCCATGTTGATTACTGGGGGACTCTTCCTGATTTTTGTCATCAATTATTGTTTTTTGTTGAGATCAGACTCATAATTATCTGGATATAGATTCATGGGATAAAACATTACTGACCAGTACAAATGTGCCAGGCCTGATGACATTCTTTTGGTTTACCTTCAAGGCTGATATTTTCTGGATGGGATATGAAGGGAAATTGCTTTTCAAAATAGTTGGAATATCTTCATATGGGGTTGGTTTCCCACGGGGTCCATGGATAGTAGGCCTCTGATGGCCATTTGGTAATGAGCGGGTGTTGTATCCCATTGATTGTTGAATGTTCAAATTGTGTTTGAATATATTTGTAATTTCAGGTGAAGCTGTGAAGTATGTTTTGGTCTCATGGTTGTATAGTTTAGTTCCTGATGACAACCACCGCATGATGTGATAGTTGTTGAAGCTAGTTGCAATATCTCTGCCTGGGCTCTGTCTGTTCGAGTGGATTGAGCTGTTCCGCACCACACCATTGTAGCTTTCAAATTTTTCTGTAGCAAACAAGGCCGCAGGTCCATATCGTCTGATAGATTCTGCCAAGTGAATTAAGTGGTGGAATTTTGGCTTGTTGACCCACCTTGCATTCATTTGGGCCACATTAAATAAGAAGACCTTAATCCAATGTGTGAGTTTCCATATGTATTCATCCATGTTTTCTATGTGTGTCTGAAAAGCCATACTTCCAATGTGACATAATGCAGTCCATAAGTCTATCTCCTCCATTGTCATCAGAGGAAATAATACAAATGGGGCAGACTGAAGGATCAACCGGTATTCTTTGCCTACGAGACTCTTGTAGTGTGCAATCATATAGCGGGGCTGAATGGGTGGCACACTTAGGCCTTCCGTGCTGAATGCTCCCCATCGTGCCTCAAGTTCATTTAGTTGATCTTCATTCATTCTACTCATGAAGTCTTTCCACAAATACTTGACCACTCCAAGAAGGATTACATGTAGTATTTCAACCGGGGTGTCCAGGCAGCCATCAAAGCCTTTGAGGAAGCAACATGGGTTGAATATTCGGAGTGGGGTGTCCTGCTGCATTTGAATAATACGTTGCCTTTCATCAAGTGTTGAGTGTTTCAGTTCTATGATTTGGGAATTGATCCTGTCCTTGAGGCCGTAAAGTTGTTGTTTTCTTTCATATTCTTTCTGGGTGCTAGATTGAGAGGTGACCCACAAGTCCTGGGTATTTGCAACAGTTTCACTCCAAATTCGTTTTCCTGGTAGGTTTGGACATCCAAAAAATTCTCGGATATAGCTCATGGAGCTTCTTTCTCCGCCTTGGGGGCATTTCAAATGACACATACGGCAGGGGTTGTTTGAGGAACCAGGGTTTGGTGTGTTGGTAATCTCAGCTGCCATTGGAGAATCTGCCAAGAAACAGAGTGGTACACTCATGAACAGCACTTCTTGGTCAAGGCTGATGTCATATGCAACTGAGCCTTTGGTGGCTAATTCACTGCAACAAAAGGTCATGCAAATGTTCAACATTATGGGCTGTGCAGATACTTGTGAATTGGGTGACATACTTTAGCTCTTCTACTATGGGCTCAGCAAGCTCCAAAGGCCCAGCTCTGTTTGATGTCGATATAAAGTGCACATTGTATTCCTGGTTTGACATTTCCGGTGGTAATCCACTGAGGGTGAAGCAGTATGAGACATGTTTATTCCATCTTTTAGACTTGTTTCCAGAGGTATCATCAGAATATAATGTGATGGGGACATGGCGAATCACTTTTCCGCCCGCGCGTGTTCGCCATGGATTAGGCACTTCATATCTTATGGTGGGTGCCCCACGCCCCAGAGCTGCAAGAGTGTGTAAAGTACCAGATTAGCTTTGTTGAATCATGCAAGAAAAAAAAGGATGAAACAGGTATTGAACTTGCTATTTATATGGTGTCTGCATTTGTCCATAAATCTCTCCCCTCGACCAGTTCTGATTTCTGAATGCAGCAGCCCAAAGTCTGATACGGGTACTTCGATGAGGTTGCCATCATTGAATTTGATGTTGTTTGGTATATATATGATAAATTCACCAGGCTGTGCATCTTCGGTTCGTAAGGTTTCAAATTTTGGCTGAATGCATTTGGAATAGACTTCATTGTTAAATTTGTAGAAAAAAATGGGCACCACAATTGGCTGGGTTTGCCATCTAAGCATGACCGGCTCGTATATGTACCAATGTTTTCCTGAATATTCAACCATTTGCACTCTTGTCTCGGGCGATAGATCTTCCCTCCATTTTACACTTTGGTGTAGGGCATAGATGTTTTTCCCCTTGGGGTCGTGAGGAATGAATTCCAAGTCTGGCACTACATAGGGGTTGGCCAGTTCCTGTGAGAATTCATGAATCACAATTCAGCGTGGATTTTTTCCAGTAACACTACCATACGTTTTCAATCACTTTGACTTACATTGCCAATGATATTTGTCAAACTTATCATGAAAGTCTTGTTGTTCAACACAGACAGGTTCTGCTTCAATTCGGCATTTAACATTTTTGAAATGCCAGTTCTGGTCCTCCTAATTGTGTCCCAGTGTGGTAGATCCAAGTGGCCCAATATTAAAATAGATCGAATTTTATCATACAGTTTGCGCGACATGAAACTGTGTAATTGGCCCAACATCAGGGATGCAATTAGATACTAGATTACCCGGAGGACATGGGGACCAAATTACAAATCATGAGCTGCCAGCTTAAACCCCAAAAGTGATGATTCATTTTCTCAACTCACCTCTTTATTGGCGAAAGGGTACCATGCGGAGTCCAAATCAACCCTGTCAGAATTCGTGGGAGATGGCCCTGTTGAAGCACCAGAGCCCATTTCTTCATCATCCTGACCATTGAACCAATCATCCAAGTCATAACTGATCTCACTACCATCATCGGAAGATCCTGAGTCATCCAAATCTGAGTCAAGGCCCCACTCGGCAGGGTCGGCATTATCTGGACCGTGGTTGACTTCATCGTTTGGTGAACCTCTTGTATCATTGGCAAATCTGATTTCCTCTCTGACACTGTCAATTTCCTGAGCACCTGTATGATCTTGCTGAAGCTGTGGTAAATTGAAAGCATTCAGGAGCGCCAATTTATCTTGATGACCCTTGCTTCTCAGGTGTCCGGGAATATTTCTAGCAAAACAAGTCCTTTTGTCACATATGAGGCACCGGTATCTCTGCTGTCCTTGGTATTTGGGAAGTTTTTCAAAACCTGCAATGTGTAACAACACAATAAAATAATTAATATTGACCCAAAAAAGCACATTTCAACCCAAGGAACATGTGAAAGAAATCAACAAAGTGAAGGCAGCAGACCCAGAATGTCATCGTCCATGAGGCCCGGCTGCGTAGTCAGTGTGTCTGACAGAATAATAAAGGAGCTGCTGAAATTTGTTTGGCTATACTTGTTGGAGTGTGTGGATTATTCTCTAGAGTGACCGTCCAGCAGGGGAAATGAGCTGGAGGACACCGGGGGAACCCCAGCGGTCTGACACAGCCGGTGCGCACCGCAGTGCTCGCAGCGAAAGATCGGAGATGATGAGGAGAAGGTTTCAGCCAGACCACTCCACCCTCAAACCCGGCATTTCCCCATCTCCGAAATCCGACCACGCATCAATTGAACACCACTTTCCCCTCCAAACAGCTTGCCTTGGATATTATCAAACAGACCTAGGACAGTGAGTGATGTTTCCGATCTTATACCACCTAATCTATTGAGTTGACATTCCACCCACCCCTCAGGTTTCATTTTGATGGCCAGCCATCACCATCAGGAACTCGACTGGGACCCTGCAGTCGCTGATGGATGGGAGTCGCTCAGTGGAGATTTCCGGCCCGACCTTGCCCCACTTCCCAACCATACTGATGTGCAGCACCACACATACCATAACACTACAGGACCTGCAACTCGCTTCATTGCACCCAACCCATCCCACCAATACCACTATCAAACTGCCTCCGGTGCGCCCCACCTTGGCGCGATTTCAACGGCAGGCCCAGGGATTCCGTCTGAATCTCTTGCACCATCCCAAAGGTCGACTGTGGCCCATTCAACCGGATCTCTGTTTCACATAACGAACCCCGCACATAGCCTCACAGGCCCCCCAGCCCAAGTCGGTAGCAATGGAGCACAAGGAGCCATGCAAATCGCGGATAATTCAACCCCCCAATCAACATCCCCCTTGCCGATGACCTCTGTTGGGCATCGGACCCAGCATAGTAAGTGTCCCAGCAAACATCTCAACCACCATTACACTGACATATGAAACTTATCCGACCCCAGCCCCCACACATGGGCATCCAGGTCAAATTGGAGCCAGTGAGGCAGGTGGGATCGGCCCAGTACGAACCCCATCACAAACCAGTCTCCCCAATCTGTCTCCCTACCCCCGGAATTCCACTCGTGACTCAGTCAGCAACCTTAGTCAACATTCAAGCTCATCGGACTCGGCCTCAACCTCGATCCGTTCCGAAACCCTCACTTATATCCGCGAGAATTACCAACAACTGCAAGAAAACCTTGACAATCATGAGGAGTTTGCCCGCATTGGCCAACCGCTCTTCAGTGTAAGCACCCTTCCTTCTTCCTCACTCAAACAGCCCAATTACTGACCACTTCCTATCAGATTCCGGAGACAGAGCGATGGCCAGCTGCCGTTGCATTGATCTTGCTTCAAGGCCGTGCAAACACAGCATCCCCAGCAACCACGATGGTACTGACCAACGAAGACACCCCCAACCTCAAGACCCTCGTGAGCTCCAACATCCGGTTGATCCTGCTCAATCCTAAACTCGACATCTACGGACAAAGAGGTTCCCGCACCAATCTAGACGCCATATCGCCATACTCGATGATGAAGGTCAGCGCTACCATCACCACTCATAGTCAGACCAACCACTAGCTTAACTAACATCCTAACAACAGACCCTTCTGGACTCGCAAAGCCCTCGCTTTCTCAAACAGCTGCCGAGCAACTACAATGACAATCCTGCCTGGCTCAACTCATTTGATAATCTCATCAAACAACAGCTCAAGGCTGACAAATTCAAGCTCTCCAGCTTGATTCAGACGAACTTACCCTCTCCACCAGAGAAAGTCCCCTCGATTAAGGAACTTGTCTCGTCTGTCTTCATCGCGATGCACCCCCGATACAAGAACACACCAAAACAACAGGTCTATGGGCAGGTCCCTCCGCCTACACGGGCCCGACTCGCGTATATTAGGTTTATGATCAACCTCAACCGTATCCAACGAGAGGGTAAGAAGAAGGGGGAAACCCCAACCATCTGGCATCAAATCAATGATGATCTCAATTCACGAGTAGGTCAAACCCGCATGTACAGGTATGCCTTTGGGCAGCTGATCCTAGCCAAAGATGAGCGACTCTGGGATGGACAAACCGCCTTGGACGAGGTTGACCCGGACGACTGTGCCCTTCCAACCGAAGCCGAAATCGCCACTGAGATAGCCAGACTCGGAGGAGACACGTCTACTCAATTCACTCAAGCAGCAGCCGGTACTGCCAGCTGATCATATCTCTCTCTTGTGTCTCACATTCATGATTTGTTTAGAGAACCCATTTCTAGTTCTGATCTTCGAATACCCATTATATCCCTCTATCTCAAGTCTTTATCGCTAGTCCTATTCTTCTGATTTCATTGCCTGTTATCCATGTAACTATAACACTCCATGGCCATTTAAAAATTAACCCAAAGGGAAATACAAATCTATATCGCACGGGCGAGCGAATCGATGCGCATTGTGATGCGCATTGTCAAAAGTTATGAAACTACCAATTACACTCATGTCCAACCATTTTCGTTGTCAACTGGTTGGGTGTTGGTTTTTCCAACCAAACCTCAACCCAGATTTGCACTAGAATCTTGGTTTTTAAAACCACTACACAAACGTTTTGATCAACGTTAAGGTCATCTGTCAGTTCTGCTTTGGTTTAATTAACCACATCAAAACGTTCTCGCAAACGCTTCGGTTGACTCGAGGTCTCGATGCCGTTTTTTTAAACAAAATCACAAACGTTTCTTGTTACGTTTTGAAAAACTTTCTGCGCCGACTTCCAGGGCGACGTCCCCTGCCATTCAATTGAAAAAGTTCTGAAGCGGTCAATTTAACCGCTTCGAAACGTTTTCCTGCACCTGTGGTG
>ESTA-13_PHord
CACCACGGGTGCACCCTCAATACAAACCCGGTCGACTTGAAGACAAATACGTCTGCTCCAATTGAGTTTTTTCGTCTTCAAGTCGACTCCAAATCCGAAGTCGTCTTCAAAACGAGTTATGGTTTTGAAGGCGACTTCAAATCCATTTTAAAGTTTGGGTCGAACACCCTTCGATTTTTCTCGGTCCTCAAGTCGACCTGAGAACCTGTTCGGGTTTTCAAGGCGCCTTGAGGACCGCTTCTGGTTTCCAAGCCGGCTCGGAAACCACTCATGGTTCTCAGGTGACTGAGATCCATGTGTGGTTTCCAAGCCGGCTTGGAAACCAGAAACGGTCCTCAGGTCGACCCGGGAGTGGTTTCCAAGCCGGCTTGGAATCTGTTGACCGCCGAACATGTCGACAGTAAAATGGGAAACAGGAAGGAGGGATAGGAGGGATGGAATATAAAAGGGGTGATTCGAGTGGGTCCCTATCTTCCATCCCCACCTCTCACCGGTTCCTCTTCCTTCCTCCTCATCCTTCCTATGCCTCGCCACACCAACGACCTCGAAATCGTTTACGACSCCTGGCTGTGTGACAGCATCCTCAAGCTCTGTGCGGCTGAGAAGGCACAGGGTTTTTGGCCGACCAACACCTCTCAGATGATGTCGGTCAGCGATCGCATCAGCCATTGTTTGTGCCGATTCAAGAAAGTGGTATTTAACTTTCTTGATTTGGCACGCACGGACTTCATGGTTGGGGGCATCCTGAAGTATGAGGATGCCTCCCGCCATCTTGCTTGGATCGGCCGCATCCGCAGAGGACAGCGGTACCACTTCTACCCCCTGGTATCCGCTTCAACTTACCGCCGGTTTCGACGGCTCATGGTGAATATCCCCAACAAAGGGGATTTTTCTGCCTCATTGTTAATCAAATTTTCCCCTGAACACAAGGAGAGAATATCAAAAAATCCTGTAAGTGATTTAATTGATTTATCTTTCAAAATGGAGGGGCAACTTGACTAATTTAAAGTTGTTGTAGTCCCCCCCTAGCCTCAGCACCACTGAGTCTGACTACACTCACATATCTTGGCCCCCCTCAGAAGATGGGGTTGAAGCAGACGGCAGTGAAGAAATCAACACCAACCAGGCCCCACATCTCCCCCTTATCCCTCCAATTGAGGGCAATTCTCTCTCAATTGCTGGTGCACACCCCGCCACCGCTCCATGCACCGCTCCATGCCGGGGAGAAGCCAATCTCACCATGGCTGAATTTTTTCTCATTTCTTACTTGTCTGAAAATGACAGACACACTTTGTCTATAATGGCTGAACATTCCTTCTACCACTGGTCTGCTTTCAAAGGAATGACTCAGACAGAGCTCACAGACCTAGGATTCCGTGTGGGCCCAGCTCGTTTGATAATATCTGGTGTGGCCAATGTGCTCAAGCGGCTGGGATCTTACAATCCTCAAGGCTGATCTCTTATGCTTGTATTGTACTTGTTATAAATATATTATATATCTATATGGTTTCATCCTTCAGCAATGGGTTCCTTCTTCCACAAATATACTTATTCATGTTTACCAGATTTTTCATTCAGAATGTGGTCCCCCAGTCCTGCTTGTTAATGTATGTTAGCCAACAAAATACATGTATCAAATTCTTTGCAAAAATCCATTGGCCATGAAATATCTATCTGGCCATCAAATAACTATCTGTCAGCTTGTCTCATGCTGATCATATTAATTGGGTGATCAATTAATGTAGGCAAAACACAAAAATTTATCCAATTCCTTTCTCAATCACACACTATTGGCCATAATTCACCTTCAACTGTATTGACATAACTGGGATGATGGGGTGATATTGTTGCCAAATTGGGTCTGACTTGACTTTGGTCTGGTCTAATAATATGGTTGGTGGTAAGGTGAGCCAGATGTGTAATATGAGGTTGATGCCCCATCAGTGCCATCATTTTGGTGGTAATATGCACCTGACAAACCATAAGGGCCAAATGCCGGGTGGTAAGATGTACTTGATGAAGCATGAGGGGATAAATTTGAGCCGTAAGGCAGGTGGGAATTGGGGTTGTGGGGTGAGCTTGATGGATATTGATGTGTTTTTTGATGGTTTGATTGATTTGGTTTCTTGTTATGGCCACCATTGTTATTCCATTTGGTCTGTCCTGAATATGCAGCTTCTAGCATGATTGTATCTGTAATGCAGTTCATTGGTAGTGTTGAAATTGTTCGGTGGACATGAGGTTCATGATGTGAAAAAACATTCAAAATATAGCTGTTATGGCTTAGGTTGTGGTTTATCACATGCTTAACTGTGTTACCTTCTTGTCTGCTTGTTCTTGGTATGTTTGATACCACAGGCTGACACCCTCCATCATAACAATTGTGCTGCACATTGAGACAACATAGTATTTGCTGTCACATATCAAGAAACAATCTGGTTAGAAATGGTTTGTTACACAATATTCTGCATCCTTACCTGTGTATGAATGCATCTAGCCATATTTTGTTTTTCCACAATCCTAAGTGAGCAATCCTTCTGCAAACCCCTCAGTATGCAATCTTGAGTTTTAATTATGTATATTTTGGGGTTGGTAACTGCCCAAATGGAGAGGACACATCCAATGCCTGATTCAGACTCAGGTATATCTTCCTGAATAGTGTCATAAGGTTCAACATGCATGAAAACTTCATGAATTATGCACTGTAGATATTGTTACTCACCATTATAAATGAACCTTGTTGAATGACTTCCTTATCATTCAGTTTCAATGAACCTACCTGTATAATTTGAGAGTTGGGATGATTATGTTTTATTTCTTCAGGAACAGGTTGTGCCTCCATTTCTGTTATTTTGGATGATTTAACATATGGGTATTTTCCAAGGTGAAAAACTTTTGAGTTGTATCCCATGGCCTGTTTAATCAGAGGATTTCTTGAAAATATCTCCCTCACTTGGACTGATGCTTGAAAATATTTTTGGTGAGAGTCATCATAGAAGTAAGCACCAGAGATAATTAACCGCATAATCTGGTAATTACTGAAACTGATGGCTATATCTCTCCCAGGACTGAGTCTATTGGTGTGAACTGCTGCCATTCTCAGTCGACCATTGTAGCTTTCAAACTTCTCAGTTGCAAATAAGCCTGCTGGGCCAAATCTTAGAATTGAGTCAGGGAGATGTAACAACATGTGAAACTTGGGTTTATTTGCCCACTGGGCTGTCATCTGAAGTATGTGATACAAGAATATCCTGATATGCTCTCTCAATTCTTTGATGTGGCTATCAATGTCAACAATTTTGCTTTCAAATATTAGGCTTCCAATGTAGCATAATGGAATCCATATGTCCTTTTGTGATTGTGTCATAAATGGGAAGTACACAAATGGCGCCAACTGTACAACTGTGCGGAAATCCTTTCCCACAAAACTCTTCCAGTGTGTAATCATATACTTGGCTTGAATGGGGGGAATATTCAGGCCATCTAAGTTCAATGATCTAAAATGTGCCTCCATTTTGGTAAGGTCCTTTTGGTGATGCATGAAGTCTCTTAATAAATATTTGACAACMCCTAGGGAGAAAACATGCAGAATTTCAACAGGAGTATCTAGGCATCCATCAAATTCTTTCAGGTGAGCAAAAGGATTGCAAAGCCGTTGGGGTTCTGAATCCTCAATCAACTGGATTGCTTCTTTGTCATGTTGATTACTGCGCCTCATTTCTATGAGCTTATCTTGAAGTTTGTCTGTCAATCCAAATTCATCCATGTGGACATCATACTCCTTCTTTGTCCTACTTGTGAGGATATGCCATGCGCTTTTAGTTTTCTCTACTGTTTGATTCCACTTTCTTGCAATTGGTAGCATTGGGATCCCAAAGAAATTCTTTATGTATTCAATTGTACATCTATTTGCAACTTGATTGACCCTCAAATGGCAAATTCGGCATGGGTTCTTACAATTTCCTGGAATGGGAGTATTTGTAACCTCTGCTGCCATTGGTGAGTCTCCCAGGTAACACATCACAAAGCTCATGATCAAAACTTCATCTTTAAGACTGGCATCATATGCAAAGCTACCTTCTGTTGTCAGAGAACTAGTCAACAAGACATGGTTAGTAATTATTTTAATAAATGGGCAGCCAATGACAGATAATATAGTCACATCACGGAATTTATCACTCACTTCATCTCTTCCACAATTGACTCACCAAGCTCCAAAGCCCCCGCCTCATTAGATGTGCTAATAAAATGACAATTGTACTCCATGTTGCTTTGATCTGGAGGTAGACCACTCAATGTGAAATAGTATGATACATGCTTGTTCCATCTTTTGGACACATTACCAGAGGTATCATCTGAGTAGAGTGTAATGGGTACATTTCGGATGACTTTCCCTCTTGCTTTGACTCTCCAAGGGTTTGGGATTGGAATTGGGACCAATTGACCCAAATCCTGTACTTCAAGTATTTGATGGCAAATTGTATCTAAAAATGACCTTCCAGAGCTTGTTGTGATCTGTAAATATGTGCGGTCAAAGCGGTGAACTGGAATAGTATGCAGCTCAGGTGAGTCATAACAGATGTTTCCAGGTATGATAATTGCCAGCTGTGATGCTCCATCTCTGAAATTATTGTTCTTGTCTGGATAACATTCTGTCTTTGGAAATATACATTTAGCATATATTTCATTTTCCATCTTGAAGAAAAAAATTGGTATCACAAGATGCTGATCAGGTCCTTTCAGTGTGACTGGCTCAAATATATAATAGTGTTGATTATCAACATTGACCATCTGCACACGTGCTTTGCTAGATAATTCTTCCCTCCACTTTCTGCTTTGATATAATGAATGGATGTTCTTCCCATTAGGGTCATGTGGATAAAACTCCAGATGACCAACCACAAATGGATTTGCAATTTCCTGAATATACCAAAGAATTCAAAAATCAGCCAGATATAAGCCCAATGGAGAATCTTCAGAATATTAAGCAATTTTAACCCACATGGCCTATAATGTCTTTTATACTGAGTGAAAAACACTTGTTATTTAATACTGAAGTTCTTTCAGTAATTTTAACATTAAGCATCTTCCTTATTTTCACACGTGTGCGCCTGAGTGTATCCCAGTGGGGTAGAGTCACATGACAAATATTTAATATCAAGCGGATCTGGTGGTACATTGCTCGGGACAATACATTGTGCAGGTGGCCAAGCAAAAGAGCCCCCACAAAATACTGTGCAGAAATCAGTATCAGGTCAAGAAAGAATGAAATTATACAAATTAACACCAGAGGTTGAACATACCATTTTAGCTGGGAAGGGATACCAGTTACCACTTGGCTCAACATGTTCATCTTTGGCCTCATCATCATCATTATCTCCAATTAAAAAATCATCATGATTAACCAGGGATCCAACCAGAGATGATAAAGGATCATCCATGAACCATTCATGAATGTCAAACACCCTTTCAGAATTACCATCCAATTTGTCATCAACACCACCAAAACCCAACCCCAAACTCTCATTTGAGATTGAGTGTTGCATGGAGTGATCACATTGCTCATTACCATTGTTTTGTATTGTATAAGAGTTTAAATTGGTTCCTGATTCATAACCTTGCATACCAGAAATGGGTATATCAAGTTCCTGAGAATCATAAAAGGCCAGCCTGCCAGTGTCTAAACTTGCCGCCCCAGGTGTGTGATGAGAAAGAGTATCATTATTTACACTTGCTGGCCTCTGATTTGTATTTGAACCTTTTTCCAAAAAATTTTTATGGCCAGGAGTTTGTAGATGTCTGGTAATGTAGCGCAATTCCAGTAATTTTCCACCACAATGAATACACTTGAATTTTTCAATCCCATTTCCCTGATCACATGAAGTAAAACCTGCCAAAAGGTCATAAAATATTCATGGTTCAGTATCTCTTGACCCAAGGATTAAAGGAATGCAAATTGCTTACCAGGAATATGCATGATAGCTGTAGAATTGGCACTTGGCCAGAGGTGTAGTGTAGGGGGACTTGTAGGGGGACTCGTATAGGGGGGACTTGTGAWTTTTTTTTGCTGTGTGGGGCCCGCGCGGGTTTGTTCACTTGCCCCTGTGACAGTCAGACTGTCACAGGGTGGCCAAACCCGATCATCGGAGAAGTGCGGGACCAAATGAAGTCAGGTCAAAGCACCCACCCGGCAAGATTCCTCAAGCCATCATCCCTCCACATCACTCAAGTCGATACATGCAACAAAAAAAGTAAGTTTTTTTTCCTTCTTATAATTCCCACACCATCATCAWAKWGACTAGCAAGCTAATCAACGATTGTAAATCAACAGGTATGACTTCAATGTACGTGGGTGCCCAATATACATCTGCAACGCCACACGAAGGACGGAACACAGCCCCATTGCAACCAATACCACCCCCCCCGGTTCCTCAGCCACGTCAATGGACCGCAGGGCCAAACGCTTACCACCCCAACTTTGGCGGCGTTGAGGACACATCAGGTATGTCCCCACCCACCTCCTAATCCTCGTTAGGACCAAGATCCTCAGGGGTTCTCCCCCCTGTAGAGCTTCAACCGTTGCATCGGGACGGCCAGATAGGCCCCATTCAAAACGACACCGGAGGTCGTCTAGCATCCCCCGCAAATTACCAAACGCCCGCCCGACGGTCCTTGCATCCAATGCGGGATGAATCAGACAACACGGAGTTGTCTGAACAACCGTCGAGTTTGTCCTCCAGCCAATGTTCAACCATGTCGTCTCGCGGGAGGATCACTGCTAGGTCGATTGAAGCAGTTCGGGAACGGCTCCAATCGATGGGTAGCCAGTATCGACTCAACGAGGACGTATTTCGATGGGCTCAATCCCTTTTGGATGTAAGTCCCTCCCATTATGTTACATAAATAGCTAGATATTTAGAATTTTTTGATTACTGCCAGATGCCCGAAGAAGAACGCTGGCTCATGACCATCATGCTCAGCTTGAATGGACAGATAGGCGTGCCGCTATCGGTCACATCTAACCCTGACAACCAAGGAGCAAGCGGTCGACACAACCCTTTTCCCCCAGCATTCCGAGCATTCCTTCGCAGTAACATCCGTCAGGTGTTGTTACAACCTGACATTGAGGCGTATTCCCGACGAATGGCCAAGAAGAATCACATCGAGAGGTCACCCTTTATGATAGTCAAGGTGAGCTCCATATCTTCWTCTCTACACCCCTGGCTCTCTTTGGTAAGCTGAAAATTTTGGGATTCATCCAACAGGGACTTATTAATCAGCAAAGCCCCGAGTTCAAGGCAACCAACATGCCCCCTGATTACCTAACCGACTCCGCTTACAAACGCCAACTTGATCAACTGCTGGGGCAGATCCTTAAGGGGGAAAAAAACAACTTTTCTAACCTCCTCCGCATCGGCTTTGGAGGGGAAACCCCATCGATGCCGCCCCCACCTTTAGATAAGCTGATCAAAGACGCCTACAGTACCATGGATCCGAGGTTCCAAGACGTCAGCCCATCAGCCGTCGAATCAGACCAACGCATTACTTTACCGCGGCGGGCCCGACTGGCTTACATACGAGCAATGATCAACGCCAATCGACTAGCCCGGCTTGCCAATCCTGGGGCCAAGACCCGATGCTTCTGGGAGGATATCGACAACGACTTGGACCGTCGTAGAAGCAAAACAAAAGTGTTCAACGCCGTTTTTGGCCGCCTCATCATTGATCAGGACGCCCATCTTTGGAACGGAACCAACACCGTTGACGACTGGCCCGAAGCTGAGCAAGCCCTCCCAACTGACACCGAGGTACTAGCAAGCATCCAGTCAGAGCATGGGGCTGACTTAGATGCTTGCTATGGGGCAGACGAGAGCGTCTGATTTCATTAAGAACCCCCTATTGTCTAGTTGTCTAGGGTTTTAATTCTACACTATCTAAATCATGTCTAGTCTATATACAAAGTTGTTTCCTCTCTCAATAGTTTATAAACACGGAAAAATCACCTACCTATGAAATGTCACAACCATGGTTGCTCCCACTGCATGGAAGCTCAGCCCGAGCATGAGGAGTGATAATTACAATTGGCTCATTTAGCCAATGCGCCCTSTATCTACAGACTGACGGAGCTGTCGTCTGAACGACTGTCGGTCGTCTTCGAGGCGGATTTGAATCTGCCTCGAAGACGACTTGGCCTCACGAAGGCAGCTTCCACGCGTTTGACAGTCGACATCAAGGCGGAGCCTAAGCCGCTTCGCAGACGACTTGACTGTGGAGACGTGTCAAAGTCGCCTGCGGGGCAGCTTCGAACCGCCTCGGAGATGACCAAGAGGCGCCTCTCAAGGCGCTTTGCAGACGAATACGTCTGCTACTGAATTGAAAATACACGACTTCAAGTCGTCCTGGTGCACGACTTGAAGTCCGTACTTTTCGTCCGTGGTG
>ESTA-14_PCor
CACCGCGGAGCCGAGGTCGCGTCAAAGATGGTCAACTGGGTCGCCACTGTGACCCCGCAGGGATGGGGCGTCCACAGGGTGGCATCGTGTTATACGTCCCCGCGGCGAGTAGGCAGTGCGGCCATGCGTCGAGCCCCACGCCTCGTCACTGTGACTGAGGCGCACCACGGACGCACGCGGGGCGGGCGCGGGCCGCGACGCCCCWTATATAACCGGTGGCTTTGGGGTATTAGCAATGGTTCACGGGCCGGATATAGTCCGGTGTCCTAGCGGATATTATGAAATACCCGTGGTATTTTGCCACCCGCCAGGCGGGTAGGGATCAGGTATCCGACGTCCGCCCGGATGTGAATCCGGGGGCCTGCGGCCAGGGTCAGGGGACCGGCGGACGTGCGGATTCATTTGGGGCGCACGGGTGGGCGCCGCAGTGGGCAGCTCGGATCGGCACATATCCGTGTGCTCGATCAGAACCTCAGTTGGATATCCGCATGCATGAGTAACCGCGGACTGAAAGTCATAGCTGGCGCGGAGCCGCCGGCTGGGGCAGGAGGCGCAGACAGGAGGAGGGTGATCTTGGCTGCATTTCATGGTCAAGCAAGAGGGGGGGGGTAATGTTGACCCGTTATGGAAATACTACGATCTATCTAAGGGGAGGGCATCTATCTAATCGGTGGGCACTGGGGGGATAACTAGCACGGGGGGGATGACCTGGAGATTGTCAGCTGCGATTACCTCGGGCCGCAATGCGGAGTTCGACTTCTTCGTTGGTAGGGCAAAACACATCGGCGGTGTTGATCGCGTCAAGGTCGGCCGGTGACTTTCCAAACAAGTCCGCGTCTTTGTTACACAACAATCGCTGCCAGCTAGTCGGATGATGGCGGGTTAACATTGTGTATCACTAGCTGAGCAGGGGTAGAGATCCACTTACTGCTGAGTAAAGGTAACAGGGAGGCGCCTCAATTCCAAGAGGCGGATGTCAATCTGATCCCATTGGGATAATGCTTGCTCATTGCCCGTGCGTATGTGGTTGTGCATTGTCTGCATACGCATAAAGGCAAAACGGGTACGCAGGAGGGGGCGGGGTTGCAGGTGGGCATCAATCTCTTCGTCGGTCAGGGTTTTGTTGTTGTCCATGAAGTGTCTCCAGAGTAATCTGGAGAGCTCTTGGATTGGTGGGATGTAATGGAGGGTGCTATTTTTTAACACACCCATAAGGAGGACGTTGCGTGCCTTGTGACGGACGTGCTTGAGGTGCGTCTTCACTTGGCCGATGACGGACGCGGTTGAGACGGGGTCATCCAAGAGATACCTGGGCGGGAGGTGCTTCAGCTTGAAGGGGCCGGGTTTCTCGTTCAGCTTGAGCTGACAGGGGGGAGGGGGGTTGTTGGTCAGTGAGGGGGCCAACACTGTGGCGAAGAATGATGTGATGGGGCGGGTGAGCCCTTGAGGTGGTGTGAAGGAGCATTGGGCTCTTACCATGACTGCTCGAAATAGGGAATGTTCCCGATGGTCAGCGCCATACGCTTCGAGAGTCTCATCCAACATGGCCTGGCGGGCAATGTGGCGGAGATACATCTGGAATGACATGGTCAGATCAGAAAAGGTTGGGCACGGGGCTGCGCGATGACGCCTGACACATACCTTGAAGGGTGCAGTGTACACGTGGGTTTTGACTTGATCCTTGTGACACATGAGGGATCCTGGATTATTGCCATTGCCCGTGAGGGGGCGCGCTGGGCCGGCCGCGGTCATCCTGGCCATCTCGTCAAGTCGCTTGATCCCGGCGGTGAGACATATTAGTAGCGCCGCATTTTGCTCGGTCTGTCCCATCTATGTGTCCATGTGGCATGAGCGGTCCATTAATCAGCTGGGTTAGACTGGTTGACTGGCTGGGAACGGKTCTTACCTGGCCCAGTTCGTTAGAAATCACCTGGAGGTCGGCCTCAACACCCAGAGTGGTGAAGATATACGAAAGTCGGCTATTGTTATCCTCTGTGGGGGAGCCTTCTTGGTCCACATCGTCGGGCTCGTCATCGGAACTAGGAGAAAATGGATCATGGGCTCTGACCGGGGCAGCTGATAGTAGGCGCCGTCGCTGGCTAGCTGGGGCTTCGCTGCCTGGWGTTGCCACAGCAGAACGGGTCAGCTTGCGGGGATTATTGTGTGTAAAGGGAAGATTTGAGGTGTTACCTCTGGCACTGGGTGACCGGGGGCGTCTGCCAGTTTGGCGGCTACCAGGGGTTGCGGTGATATCTAAGTCGGACSACATTGAAAATTAAAACCGTTGGTCTCGTGGTTATTTGCGGGGGAAAGAACAGCAAGGTCTGGGAACTTTACCTGGGGATTGGCGTGAAAGGGCAAGCGTGTGGTTGATATCACCTAGGCTGTCATCGTCACTCTGATCGGGCGATTGAGCCAGGAATAAACCTGGGGGCATTATGTGTGGATGGGTGAGGAAGATGGGCCTGACAGGCAAGTGTCTTCGCAATGCCGCAACCGTGTCAAGGCAACCTGGTCCCAAAGGCGGCCATGTGCCCTAACCCTATGACCCTATGCTGTCACCATTTGGATGGTGCCAAGCATCACCACTCGCGCAGCAGTAAAGATTATGTCCTGATGCGGGTTGGAATCATTCACCCAATATTGGCTTAATTGGTTTATGGGGTAGGTTGCGGTTGTATGGCACAGCACAATGAGCACGCCAAGSGGTGGCATCATAAATGGGGTGCAGTCAATGAGTGGACTGACTGTAAGGAATGTTGCAGTAGCATTGTAACATTCCTTGGTTGTGGCATGACGGCTGTTGACCAAAAGCGCATAAGATGGAGGCTTTTGAGTGAAACAGTTGATATTGCGGCTATTGGATCTATATTGTGGTCTACAAGAAGGCAGCTAAATGTAGTTGGAGGGGAGTGGAGGCAATCATAGAATCTATGATGGCCTCCACTATCGCAGAGACTGGGAAMGTGAAAGCAGGGGGAACAAGAAATCTAWTGGGGATTTTGGGTGGCGAGTAGAGGGGTATGAGAGTTGCGCGCTGGTATTCTAATGGAGGATGATGCTTGCACACATTGTGTTTAGTGAGGAAGTCTCAGGMGAGGTGAGCTTGGGCCCTTGCCACACCGAGACACAGCAGGCGCGCGGGTCCCTCTTCAAACCCTAGGTCACGTAACTGTTGCTCGTCTGACAATGTGAAATAGGTCCAGTGGTGGATCTTCCGCTGCTTGATGAGCTCGCGAGTGTCAGTGTCTTCTTGTGCGATCCACGAGAGGGTGAGGAACTCGTCCATGGTCAACAACTCTCCTGGCGGCGGCGGCGCGGGCACGTTGGGGTCTGGGGCAGGTTGGGTTGGCGGGGCAGGGCAATTGGCCGGGGCTTCAGGGTTGTCTGAGATTGGCCCTCGGCGAATTATCTGGACGGATAATTCTCTTGGAACAGTTGGGCTGGGGACCATGACCATGATATCGGGCAATGGGGTTCGACCGTTACCCAAATGGACAACGGGGACGGCTGGAACTAGGATCATGATATCCGCTGATGGCGCGCGCGGGTGCTGGGCAAGTGCGGCCACCACGTCGTCAGTCTCCAATACCTGGTTGGGTTGGGGTCAAACAAATTAAATAATCAGTGAGGGTTGGTGGAGTGGGTGCGTCAGGGGTGTGGTGTGGACGTACCGGCTCATGAGACACACACCACAACTGTGAGTTCTGGCCATGTTGCGCGGCATCTACCATGGCCACGACAAACCGGCGCCATGAGGCCTTGCCCTGGATCATTGCATTGGCTCGTCGATCATACCAAGGGTGATGGGGGATGATGCCTTGCCAAGTGAGGGCGGGGGTCCTCCGGTTGGCTCGGATTCGGTCTGCAGCGCCTGGGTTCTGAGTTGAGAAATGATTGATTGCAAAGGTCTCGAATGACCGCCAGCCATAGGCCATTTCTATTGCATCATGGAATAGATCAACGGGAGGGCCCAGGAGTTTGTTTCCCACCCGGTACTGGTGGAGGTGGGGGTGCTGGAATTCGTTTATGCCTCCCCCTGGCAGATCAGGCCTTGAGACGCAGTACATCAACTGCAGGCCTCGTTCTGCGGCATTGACAACTCCTATTGCATCTCCAATGGCGAACGGAGACGCGCGACCCTCACCCAAAACAAGAGATGGCTCGCTAGGCGTCTCCAGGTCCTCGACCTCTGCGCGTGGGGCAGGCAGCACCGGTGGTGTTGCGCGCTCGGTCGCGGGGGGCTGGGGTTGTTGGGGAGTGTGTTGAGGAGTGTTCATGTTGCCAAAAGGAATTTGATGATCCGAAGTCGATTTTGGAAAGGAAAGAACGCGGGATGGGAGTTGGGGAGGCGGCAAGATAAGCCAGAACTGCAGGCCAGTTGTGGAATGGCATGGGTGGCGCTTGCTATCACCCCAAATATGACCAGTATTCCGCGTGTGGCGCATGTAATGGGGGGTGTTGGCCAACACTCATAATTGAGGACAATAAAAGTGTGCTATTTACAAGATAAGGGACCCCAAGCTATTGACAAATCATAAGTTTACTGGACCCGAGGGCACGCTTGGAGCCAGTGCAGGATCAGGATCCAAGATATCGTCTTCATCATCTGTCTCTTTGTCAATTATTTCATCAGTCCCATTGGACCACACTGCAAACCCCCCCGGACACAATCCAGCCAATCGCCCGGTTGAGTTTGTTCCACTGGGAGCAATGATATCAGGCGGTGGAGTTCTTGATTGCTCAATGCTGCTGAATTGATTATGTAGTGATTGTCTTCACAGTGATTCACTGAGCGCTGGGTAATTTGCGTATCCTCACGTTCCATTCGTGCGGCTCGTGTGTTAACCACTGGACAGTGGAACTTGTGGCAATTGTGTTGCACATTTATTGATCCCATGATATACTTTGATGGGCATAGCAATCAGTCTCCAGGCATGGGAAAAAAACATGTGCGGCTAAGAGATTAGAATGTCCCAAGGCACACCTTTGTATGGACCACGGCATCGTAGGGTGTGCGCACTATGGATCTCATTTGATAGTGATCGTCCACATTGGTGGTCGCAAAGCCCTGGACGTGAACATAGTAATTGGTGGACCCCCGGGATTTGTTCACCCATATCGACTTGATCATTCCAACGAGATGTTTCCCACCTCTCTCAAACTTTGGAAAGCAATCAGACCTGTGCACTGGAGCAGCAGTCAGTGAGAGGGGAAGCACATTGCTCACCACCAGACATACTCCTTGTCGAAGCAAATTGTGCTTGGAGACCATCAATTGGGCGACTTGAGCTATCTGAGGGTGGTCGCAAGGATTGTCAAACTGGCTTGGAATCGGTAGCTTTTCCTCCTTGGGTATTTTGATGTTCAGGTCAAGAGGATAGGATGTGTTCTCATCCACCTTGTAATTATACCCCATGGCGCGTTGCAAGAGGGGATTACCAGTAAACACCTGCTGTACCTCACTAGCAGCAGTCGATGTGCTGCCTGACTGTTTGTTGTACATGACGCCGCCAGATACCAGGAACTTGAGGGCGGAGTAATTTGCAAACGTGACCGCAATGTCTCGACTGGGGGATAGCCTGTTTGAGTGGATGGAGGCCTTTCGTAACACGCCATTGTACGATTCAAACTTCTCCGTAGAAAAGAGCGACGCGGGGCCAAATCGGCGGATGGACTGGGGGAGATGGAGGAGCATGTGCAGCTTGGCTTTGTTGACCCACTGCGCATTTGATTTGATGATGAGGCATATGAATTGGTTAATGTGTAAAGTGAGCTCGTTGATATAGCTGTCCATGTTAGAAATTCTGGTCTGGAAGATCAGCGCGCACATCTTGCAGAGTGCAAGCCAGATTTCCCGTCTTTCGGGCGAGAGCAGATCCAATAGGACAAATGGGGCTGATTGTAAGATCACCTTGAAGTGACGTCCCACCAGGCTTTTGATGTGTTTAATGAGGTAGTTGGCTTTAATGGAATCAATATTCATGGACAAACAGTTGAGGGAATCTAATCGGCCAATTAGGATTGCCTTCTCTTTTTCCTTGAGTTTTCCAATGTCGTCCCGCGCAAGATATTTCACCACCCCCAACAGGACAACATGCAGAATTTCCACCGGCGTGTCCAACACCCCATCAAAGCCTGCAAGAGAGAAACACAGTCAGGGAAGCTACACCATTGGAGGACCGCTCACAATTTACCTTCCAGAGTTAAAAAAGGGTTGTACAGCCGGTTAGGATAGTTCAAGTCCAAAACCCCCATCATTTCCTCAAGMGCCGGGTTGGTTCTTGACTCTATAATAAATCTTGTATTGATGGCATCTTTCACCCCCCACGTTGTTGACTGAGTTTTGAACATGGTAATATTTCTCAACATTGCAATGTTATACAATGCATGTGATCTTTTGAACGTCACGGCCCAGTCCCTTGGAGGATTGGGACTCTAAATAGCATTGAAAGACCACACACGCTGTCAGATTGAGATGAGCTAGTCTAGGGATCATGGAATATGATACATACATGTTGGCCGAATTCATCGACCTGCAGGTATTTTTGGATATAGGTCTTGGACTTGACCATGGATTTGCGTTCCACCGATAAAGTACACATCCGGCATGGGTGATTGGATTGCCCAGGGTTGGGGGTATTTGTCACCTCGGCATGCATAGGTGAATCAGCCAAGAAGCAAAGCACGACCGAATGGACTAACACGGGCTGCGAAATAGTACAGTCATAAGCAGCAAACCCATCTTGGGCCATGCGACTAAAGTCCACAACACAGGATCAGCAACCATGATAAGCCCCGTATAATATATGTAACACCAACAGCTCACTTTAGATGATGCACAATCTGCTCGGATATCTCGAGAACGCTAGCCACATTTGATGTTGACAAAAAATGGCAATTATATTCCTGGTTTGATAAGCGCGGGGGCAAACCAGACAGCGTGAAGAAAAAAGAAATATGTTTGTTGAATTGTTTTGATATGTTACCCGAAGTGTCATCAGCATAAAGGGTGATGGGAACATTGCGCACAACCTTGCCCTTGGCTTTGACTCGCCAGGGGCTGGGGAGCGAGATCACTCGTTTGTCATCTGGGGAGCCATTGGACTCTATGAGGCAGTGATTGCATGCGTCAACGAGGCGCGTGCAATCCGACATTAGAATTTCCGAGAAAATTTGGTCAAATTTAGTGACTTCCATTGATTGCAACCTCGGATCATCAAACTCCAGATGTTGAGGGATGGTGATCTTGACATGATTTCCCTCTCTGATTGTGTTTGTCTCGTTGACCTCCAGAACCCTTGCGCACAACAAGGAGCCACAGGTAAAAAAGAAGACCGGGATGACCACCGCGGAGGATAATAGCTGTAACGGTTCAAAGATGAAGAAGTGCTTTTTGTTCACTTCACACATCTGTGGTCGGTGCGCTGGCGCCAGGCCTTTGAGCCATTTCTGCGACTGAGAGAACTTGTAGATGTCACCCTCGTTGGTGAGTACTGGATAAAAATCCAAGTGCTTGCTGATCAGTGGGGTCGCCAAGTCCTGGATAAACAAATAAAAGTCCAATCAGGTGTGAACATAAAGGAGCAACCCCACGCCCAAGCTAAAGGCCTGACGCACACGAGCAATTAAATTTTCGGGGTTGAGGGCAAAGATTGGTGTGCCAAACGGCGAGTTTGAGTACATGACACGGGCTTCTAGCAGCTTGCGTATCCTGGCCCTTGAGGCTTGGATGGTAGCCCAAGCAGGAAGGCTCACATCGCACAGCGTGAGTATGGCACAAATTTTTGTGTACATTGAGCGAGAAAGCATGGAGTGCGTATGGCCCATAATGAGGGACCCAACAAGTTCCTGGGGGGCAAGAGATAGGATATCACGTTAGCCAATGGATCTAGGTGTTAGATGCAGTGAAATTATCACAAATTGGGAGTTGACCATTTGGCTTTTGAAAGGATACCAAGGGTGGGACTTTTCAGGCCCTTTATCCACGCATGGACCGCGGCATTCCGCGGCATATTCACCAGGCAACGGCTCTGCTTCATTTTCTTGGATTGCCTCGACTTCGGCATCCAAGAACGCCAGCCAGTTATCATGTCTGACTATCCTGGCAATGGGCACAGCATCATCCACCCCGTAGGAGATGGGATCGGTGTCGTCAAGTTCCTCTGCTAGGGTGCTGATCAAACCAGGGGCCAATGGCTCGTCCATGCCATCGAGGAGCCCATGTACAGATTGCCAAAGCAACTCTTCACGGGCGGCATCTTGCTGGGCTGCATGTCAAAGTTCCTCCGCTGCCACTTGTTGTGCTGTTTGGACAGGTGGCTTTGGGACTTGATTAGTGGATGATAACGCAGCTCTAGCATTGAGGATATGAGCCGGTCTTTGCCGGTGCCTTGCTACGTCAGTCAGCACCTTGGAACGGGGGCAAATAATGCACCGGTATGTGTTGCGTGCCCGGTCAACCACCAAGAAGTCTGATCAGATGAAAGAAATGCCACGCTTAATTCTGCGCTATCAAACGTGGAGATAAGGGAATTCCAATGCAGAGAGACGGGTGATCAGCCCAATCCAACTCACTAGGATCATCCATACGAAGCGAGGTCTCTGAGAGCAGGAATGAGGGGGGGGAACGGCATGCAGGCTGATCATGATTATTAACGGTGACATGATACCATGTATAATGTGGCAAGCTTGTATCATGTGCCTAGTGCACCCACACAACACACTGCCACTTCTCCCCCAACGCGCAACATGTCTCATCCTGACAGACTCCCAATGAAGGCAGCATTCAATGAATATTGTTCCTTAATGAAGTGTTGGAGACACAGTATATATCAATTCCAAGTGAGAAGCGCGCGGGTGCACTTGGACACGGTGATGAAAGGTGGGAGAGAGAAAATTTGGGCAACAAGGGACATGACACATGTGAGAAGATATGAGCTACAAAACAACAGCCACATAGAGTATGGGGTTGTTCAGTGGGATATCTAAGAGGGAAACGAACTGCCATGACAAGCGAACCGCTCATCTATCTCAGCTTGTAGCCAAAGAGAACGAAGCTGTTTGTCCCTTATCCGGACAAAAATGATCGAACTCGTCTCGTCGCGGAAGATCTTGAAAGCTGACAGCGCTTCACTTGGGGATGCGTCCTGGGCGTGAGCATCATGATACAAATCGATTGCACGCTCTATGTTGCAAGTTGCGATCGCGGCGGAGCATGCTTGTTTCAGAGGAACCTTGAGACGTCCAATCATATTGTGTCGGGAAGATTGAGAATCGACCATAGAATCATTCCCACTAGCGGTCACAACCGCTTTGGAATGCAAGCCAGGAAGGGATTGCGTGGGAGTGTTCGCAAGTCGGTTCGTTGGATGCAGAGGTGGGATTGCGATGGGTGGACTGGGCGGAATCTGTGTCTTTGAGTAAATGGGCCATTTCCCGAATATAATATCTAATTTGACGAAATCGCCTAAAGGCACACCTCGAAATTTCAGTGCATGCGGGTGGAACTGCACATGCGACTGGGTCAGTGTTGTGCACTATTGAATGGAGAGTGAATGACAAGGAATAGAGGAGTGAATGACAAGGAATACAGTAGGAATCAACATCACCTCCACATATCTTGCCCAGACCTCATCAGAAGCCAAGACTTCATATTTTGACGGATCATACTGGAATCCAGGGGCCTGTTTGCATGCAATGAAAGCATCGTAGTCCTCTTTGAGAGAATGGGTAAGTTTTGATTTGACGACGTTAAAATCGATGAGGTGCCGAGCTTCCGGGAATTCCTTTCGGAGCTCTTCAGCCAATTCTTGATGAGTTGAGTCAGGGAAGCCTGATTTGGGTTTTTTACCCATCGCAACCTCACAAATGTAAAAGCCGAGCATTGAGTAGACCATTGGACCCGTCCAAGTCAGAGTCTGGGGACCAGATGGTGGGGATGTGGGGTTCGTCCGAGTCCAGAAAACCTGCCGCGTTGGATTTGCCAAGATCACCTGGGGCGTGGGCCCAGTCAAGAAAAGCTGGGGCGCGGCGCTAATCAGAGAGGTTTGGGAACGCGATGGCGCGGATTCCGTGCGAGCTGAGCTGAACCTGGCCCCATTAGTGGATTGCTTTCTGGAGTGGTCTCGAAGTCGAGTGGTTGATCGAGCGGGTCGAGAAGGGGGAAGGATGTGGCCATTGCATATTGCGGCTCTTCTTTTTTCCGAGGCCTTTTGCTTGGCTGCATGGGCCCAGATCTCCTTGACAATGGCCGCGCCCTCTGAGTCGGATTCGTCCATTGTGGGAGCCGTATTGATGAGCTGGTTGTGTGAATCGGTCGGTTGGGGCTTAAGAGGTGATTCAGTTTTATTACATACACAGCAGGGTCATTGGCGACCACCAGAGTCAAAGTGTCGCCCGAGTGGCCTCAATTGGACGACGAGGGGACCCATGTTGCCTCACCGGCGCCACTCTGAACGTCATGGCGTCCTCACCCACGGGGGCGCCCGCGGGGCGAACTCGCCGGTCACACAACCGCTCTGTGACTGTACCGTCCTGGAGGCGGGGTCCGCATGCCCAAACTCGCGCGGCCGTG
>ESTA-14_PGr
CACCGCGGGTGCAGAAAAATCAAAGTTCGACGTCAACCTACCCCAGCTGGGCAGCTCACGTCGATCTTCCAGCCGTCACGGCCGATCCCCGTATGGCATAAGACCGACCGCCCCAATCCCGGCTGGAGACGTGCACCACACAGGTTGCTCCCAGGATCACGATTCCTGGCTGTCGCCGACAGTCCCTCGTCTCCACGCCAGCCGAAGGCCGCAACTCAGGCGGCAAGGAAGCACCCCAGCTCGCAGCCGCACCAATGAAATGGGTACATCCGCTCGACAGTTCATTGTCCGCCCACCACCGCCGGACAACAGCACTAACGTCACTTATCCGGGCCTGCGCACCCCAAATACACCAAGGGTGCACGACTCCCACTGAGTTGAAAACGTCTGCCGAACGTCCAGCCGTTTGGGCCTGGAAGCCGACCCAGAAGCAGCATGCTGTGTGCCTCGGACGCGCCGTCGCCTCCACCTCGACTAGAAAACAACCACAATGTGCGTTGTTCTGGAGGCGACACGACAACCCCCCTACTCGACTTATGCATCGACCTCACTTAAAACGACTTCCGACCGGTTGGAAGTCGTCCCCGCTATTTATTGCGCATCTAGGTGAATGAACCTGCACCAGAAGGGGGCTGGGCAGATATATCAGGCACCCCTGGAGCTCGAGGCGGTCTGTTCTGGGCTAATCATCATAAATAATAATAATGATAATAAATTCCCAACATTGACTGACAAAGAATTGAGAACATAAAATAGTGAGTGGAAACAACAGAGATGAGACACACAGAGAGAAAGATGTGATAAGAGACAGAGAAAAGATAAATGAACAATATTGAAGATGAATAGAAAAAAAGAATAGATGAACAAAAAAGTCTAGATGAAAAATAAAAGGATGTCAACACCTAATTGCAGATACAAACTTACTTATTGGTAGAGCTGAGCAAGCACAGAGAAAGAACAAAGATACTGAGTAAAGCCATCAACTCTGGTCATCCACCAACAATGTCATGAGTCAAGGCGCAAAGCAGAAGCACATGAAGAAGTTGAAGAAGCAAATCAATAATTATGCAGCGTAGACACGTTTAGGTAGCACCCCAAAACAGTTTCTTCCAAAAATAGTTGAAGTTGGGCATGTTGGTGTGGACCAGGCTGAGAAATGGAAGTCACAGACGTGGAGTCTTGTGACAGGGACTGGACACAACAAAATGTTATAGCATTGATCCAGTGAGGATCTCAAGATGATCAATGAGAGCTAAGACTAAATATGGAGTGTTGTTTTGATAAAAGCATACACTAGTTATAAGCATCTTAACAGGGCATGTGGCGAACTCCCCATCTCACCATCCCACACTCCTAATTGTAGATGTCTTCTCACACAAAAGAGACTGACTATGTACATGAAAAGCATCATAAATCCCTGCGTTCTGCCAACGGAGCATCAAAATACTCCTCTTCAGGGCCATCATCCTCTCCCAAGTTGTGCCACACTGCCAAACCCCGTTGTAGCATTGGGATAAGCTGCCTTACTTCTTCCTCACCCCGTGGGATGTCAACCCAGCGACGTAGCCCCCTCGCACCTGGTATTTCCAGTGAATTTACCAAGTAATGCAAAGTGTCCTTATGTGTCACTGTCTTGTTGTTTTCCTCAGACTCCTCCCGCTCAACACAAACCGTCCCTGTTGAAGTCACCTTGCATCCTCCTGCATGGCAATTATGCTGGACATTGATTGTAGACACCACATCCTGCAGGTGTAATGATTGATTCAGCCATCATGCCAACTTCAAACTGAAATGACACAAAAACAATTCACCTCAACCCTGACAAACTTGGTAATACCTGTCTTTACAACCTTGCGCATGTTGTAAAACCTGTCAACATCTCCCCTCTCATACTTGGTGTAGCATACCCAGTAAGAGACAGCTGATTTCTTCCTTGCCTCCCAAATATGGTCTACGCACCCAACCGAATGGAGTGTGTTTGCCTCCACTGACCGTATCTGTTAGAAGTTGAATCAGAAGTAGTTCAGTTAATGCAGTCAAGAGCACATCCAAGTCCCACACACACCAATACAAAGACACCCTTCCGTAGGGCTCGATGGGAATTCAATTGCATGCCAACCAGCTGAAATAGCTGCCGGCCTGGTAGATGAAATTGCAAAGGCGGTGGAATCTGCCTCTGCTCCCCAGGGCGCAGTCGAATGTTCAGTGGGTAAGGGAACTCGGCCTCAACTGACGCGCATTTCTCGTTGTAGTCCATTGATTTCTGGACTCGTGAGTTGTTTTTGAAGAGCTGAGCTACTCCTGAGGCAGAGGTGATGTAGACCTTTGGGTGCTTTGGGTGCTCGAAGTATCCGCCACAAGTGAGGTGCCTGATAACCTTGTAGTTGGCAAACGTTACCGCGATGTCTTTTCCAGGACTTTGCCGATTTGAATGTATGGAAGCGTTCCGTAGCACGCCATTGTAGCTTTCGAACTTCTCGGTGGCGAAAAGACTTGCTGGGCCAAACCGTTCGACCGATTCAGGTAGGTGCAGAAGCATGTGGAACTTGGGTTTGTTTATCCACTGTGCTGTTGTTCTGATAATGTAATAAAGGAATTTCTGGATGTGAAAGCGCAAGTCGGCAAGGTACAAGTCCATGTCTTCTATACGGGTTTGGAAGACAAGGGGGGCCAGTTCACACAGCGCACTCCACGAAAGTCGTTCATCGTCATCAAACAATTCAAAGAGGACAAATGGGGCACTCTGCAGAACCACCTTAAATTCCTTGCCGACAAAGTTGGACGAGTGCTTGGCCATGTAGTTTGGTGATAGAGATGGGATGTTGAGAGATTTGGTGCTGAATGATCGGTACCAGCCTTCGACGTCTCCCAATTGGACTGGGTTTGCTCGGCCCATGACATCCCGAACCATATATTTCACAACACCTAGTAGGAACACATGCAGCACCTCTACCGGTGTGTCAGTACACCCATCAAAATCTGCAAAAGACTCATGCAAAGGAGGTAAGCATTCAAAACTCAAAGGAGCAAAATAGAATATATAATCTCACCCGGTAGTCTAAAAAAAGGATTAAATAGCCTTGTTTGATCAGTTTGGTCAAGCTCAGCAATTCGACGAATAAATGCCTGGTTGGCCGGAGTGGCAGAATCGCCCTTTGCAAGAATAGTGTACTTGAAGATCATTATTTCGTTGTTAACTGCATCCTTTACGCCCAGGTCACCACCCAGACGCCCACCCGGGTCTTTGTTCGTGGCTGCTTTGAAATGTCCCAAAGTAGATAGCAGTTTGCAATTACGCCCATCCATGATCGGGGACCATTCTTGATCTGTTCCGCTAAAATGTCAGTGCGGAGTACTGGACCTTCCTCAACAAAATATGTAGCATGATTAAACTGACCCAATACCCATCAGCACTAATTTGCAGGAAGAATTGCAGATAGGCCATTGTTTTCTTCATACTGACACTACTGACCGACAAATCACATGCACGACATGGATTGCGAGAATTGCCGGGCATGACAGTGCTTGTAATTTCGGCATGCATCGGACTGTCCGCCAAGAAGCAAAGCAGACTTGATGTGATCAACACTTCTTCGCCCAGGCCGCTGTCGTAGGCAACACATCCCTGTTCTGTCAAGGTACTACAGGAAGACAATTGCCATCAATAAAAATTTCCAGAACTACCTGGGTGAGCTTTGGGCACACATCAACTCATCTACAATACCCTCAGCCAGTTCCATTGCCCCAGCGCTGTTGGAGGTCGAGAGGAAATGACAATTAAAATGCTGGTTGGTGAGTTTTGGTGGAAGGCCTGCCAGCGTAAAGTAATATGATATATGCTTGTTCCATTTCTTTGAACTGTTGCCAGAGGTGTCGTCGGCATATAAACAGATTGGCATATGTCGTATAGCTCTTCCAGCAGCCTTCAATCGCCACCGATTAAATATGGGGCCAATAACCTCTCTCTCAGTCCCTAGCTCTACATCGGCCGGCATGGTCAGTATGAATGGCAAGAGGAACATAACAAGAGAGGTTTGTAACTGCATGGGCTCACCGTACATCCTGTTACCACACAAGTCAGACATCAGGCCCCCTCCATCAACAGTCATTGACGGATAGTCCACTCCAAACTCTGCAACCGCTATGCGAGCCAACTTTGGAGAGTCGAAGGGGGGGTTCTTTGTGATCATGAACATCAACTGACCCGTTTCGTTGCAGATTTGGATGTCAGGAGTTTGACACAGGGCGTACATTTCCCCATCTAATTCACAGAAGAAGTCGGGCACCACAATAAGACTGGACTTGAGCTGTACTAACTCATGCAGGTAGAAATCTCGACCTCCGTGTCGCACCATCGGCGCCCTAGTGTTAGGCCCAAGTTCCTTGAGCCACTTGCGAGACTGAGACAACCGCGACACAGGTTGACCAGCACTGATTTCGGGATAGTATTTGAGGTGAGGTTTGACAAAAGGATTGGCAATCTCTAGTGCAAGCGTCTTCTGGAGACTGAGATAGTGAACTGGCCGGTTGAGCACCGATCGGCGACCAATAACGTCCATCCCAATCATCTTCCGCAATTTTCCCTTTCCACGTCGGACAGTAGTCCAATCAGGCAGCAGTGTTCCACACAGGTCAAACATTGACCTAACGTGTTGATACATCTCTCGAGAGATGATCGTCCGGGTGTGTCCAATGAGCAAGCAGCTAACGAGATACTGCAGTTTTTTGGAGAATCCACATTCCAGGGAGGTGATTCAGCAATGGAACCACTATGTCTCAGAGGCTTAAATAGTCCAAGTACGCACCTCCTTTGCACGGAAGGGCCACCAATCCTGATTTGGAACCCTTCGTGGGCGAGCTTGACCCGCCGTTTCCGCATCAGCAGCAGTCAGATCATCCACTGGGGGGAAGTCCTCCGGTATGAGTCCGTCCCACCCGCCGCTCTCGCTGCTTCCCCTTGATTCAGATGAGGCCCGACTTTGGGCAATTGCTGGATCATTGAAGCAGTTGTCTCGGTCGATGAATTGCAGATCAGCGTGTAGTTCATCTGATGTGGCGTTGATTGGAGGCGAAGGGGATGGCAGGTTATCATGAGCCGATGTCCATTGCATGTCAGGCGGACCCCGCGCTAGTAAATCGGCCGCGGCCTTGTTGGCCTGAACCAACTCTTCCCGGCGTCGAAGTTCGGCAATGTGACCTGGCTTGCTCTCATGGACATGCCGATTAGCAGCCATGCTCCCTCTGCCTCCCCCTCCGCAAATCCTACAGAACCATTTGTCCCGCTTGTCACCTGGCAGCTGATACCAAACACCTTGAAGACGCAATTGTGTGGTCAGTTCATGCAACTAACATCTGAGGCTAACTTAGAAAAAAATGAGATTTGTACTTCTGTCAAACTTCTGAGCGACTCGATCCCGTGAATGTTGAACCATCTTCTGAAGCAAGCCGAGTATAGAGTTACCGAGGTACAGTGGTTGGATGGATCAATGGTTAAAAAAATGTCTCTGAATTGTTTTCAAAGGGTTAATGCTTCTATGCTCAAGATGACTCTCGATCCTTAGCCAGCGGGATGACCAGGCCTTCTCCGCGGATCAACGGAGCCACATTTCACTTGGATTTTGCCCAAGTGCCTCGATCCAATTGACCAACATGGATGATCACTGGTGAAGTGGCAAATTCTCATCCACGTCCTTGGATTGATATTTGCCCCTGAGGGAGCGGATAGATGGACACATATGTGTGATTAATTTTTGGTCGGTCCCTGCACCCACATCCAGCTATCATCGCCAAAACATGTTGATAGCTGGATCAGGGTGGAGCCGTGGGCCCGTGGTGAATCCGAGACAGACACAGATTGCACAACCGGCCAATGAGAATCCACAAAATATGGCAGATGACTCTCAAGGTCCCTGCACCCTGATCCGGCTATCATCTCCAAAACATGTTGATAGCTGGATCAGGGTGGAGCCGTGGGCCCGTGGTGAATCCGAGATGGACACATATTGCACAGCTGGCCAATGAGACTCTCCGAAATATGGCAGATGACTCTCAATCCCCAAGTGTCATGACCGATCATGATCGATCGGTTGAATGAATGTTGTGCTCTTTTGGACAGACACAGTCAGGCAAATCATTCACGGCCCTGGGGCGGTTCATGATCACTCCTCCCAACTTGCTGTTGAAGGACCCGCAGTACTTAACTGGCCGGACTTTTTCTGTTTCCTGCATCCACACCTCTTCCCACCGGTCTTCCACCACATCTTTCAAGTTAAACTGTTTTCAACCAACTTTGAATTTTTCATCGCAAATTCTTGGCACACTTTTTCTGGCAAAAAGACATCCACCAATCGACCTTACGCATCTCCCCCTCAATCCGACCAGTACAACAGCAAGTATGTCAACCACAAGCCAGTCAGACAATGAGAGCCGGTCTCCAACTCACCCTGCCCAATATGGACGGACGAATCGATCAAACACCACCAGTTTGGCCAACCATCGAACTCGTCCCTACCCCACCTCCTTGCCACGCAATGGAGGGGGGGGTCGCCTGCCCAGCGGGAGTAACGATACTCGACCCAGTGAGTCAATTTCTCGCAATCTTTGTTGAGGCTTGTTCGTGGTGTTGTCAACCTCACTGATGCTTGCTCTCTACTGTGTAGGCCCCTTGCCGAGTCCCACTGGGGTTGAAACTCAGTCAGCCCGTCACCGACCAACAGTGGGAACCGTTCGCCATTTTGGACGGCCAGGCGCGGGTGTAATACGAACATGGCCCCCTGCCATAGTTCCTTTTGAGATCACGGATTCTGAATTTAACCCTCAGTTTGTGGAGCACCTCGGTCGGTCTTATGATCTTCGTGCCCCGTATATGGACTTCGCCGAGGAGCTTGTGCAAGTGAGCGCATGAGATGAGCTAATGTTTGCAGTCTTTTCTTGCAATGAGCTGATGATCAAGGGCCTTTTATTTTCAAGGTGCCTTCTGCTCGACAGTACAGCATATTGTTGTACTCGGTCCTCTCCATCCGACAAGCCGTCGAATCACTCATTCGCTCACGGGATGCAGCCGAGAATGGAACTTCCACCGCAACCGGTATTCCTTTGTCGGTTCAAGCTCGGATCTACCCTTACCAAAACCACTTCAAGGTTTGATGTCTCTTTGTTTGTCCCTACATCGTTTGAACACGACCCCTGATGACCGATCATACTCTACTTTACATACAGACTTTTGTGCAGAACAAGGCTAAGGAGGTGCTCATGAGCGCCACGCTCGATGTGTATTCAAGCCTCCCGGTGAGGGGTGCCCCAGCAGCTGGCAGAACCCTTCTGGATCAGGTCATGGTGAGTGGCCTTTCAGCCTAGCTCCGAGTCCCATATCCGGTCTGAACCAGCATGTGCTATGTGTGCTCCAGGATCATGTGAGGGAGCAGTCGGATGAGTTCAAGTTAGATTACTTGCCTGTTGGGTTTATTTCCGGAGACCTTTCGGCCCTTGCAAGTGTGAGCACGGAGATCCGTGAACGGTTGAAGCATGAGCGAGGAGCCATGCGTAATCTTGTGAGTGTTGCCCGAGGAATTCGATTCAGGTATTGGGGCTGATCATGTCATGATATGTAGCTTCTTACCATGGTCCATGAGCCCTCGGGTCGTCCAATCACGCACCCGGTACCAAGTTTGACAAACCTGATCATTGATGTAAGTAACTCCTCCTCAAAATACCTGTCAATTCAGTGGTGAAATGACGGTGTGCTCTGCAGTTGACCCAGCGGATGATTCCGGGCGTTGAGMGMGCCGCCGMCCACGCAGCCGACCGKCGTTTGAGATCSAGAATCGCACACCTKCGTATCCAGACCATCTCGCATTACGCCAGACGCGGCTCKGGTGAGWCCAACCGMCAGTGGGCGATAATAGATGAGCAACTGGTCGATTTGAGGGCMAGGGACCCGCTGTACCGCCGAGCGTGGGTCCTGCATTTGTSCCCGTGTGWCTCTTGASAAAGCTGAAACCCTTCTTTTTGGTCAGCTTCTACCGGCTGATCATGCAGCTCGATAACGAAATGTTCGGCGATACCCTATACGCTGACATSGACGTAGACCGTATCCGAACCCCCACTGAAGACGAGGTCCTGGCCCAAATGGCTGCGATGGCGGAAGAACGATTGTCCGCTGTACCAKCAAATGCGCGCTCTGCGGAATGAGTGATTCSKGCCCTGTGATGCGCTACTTTTCWGTTCCKTGGTCGCCCTGCGGGCATGCCTTTTTTTTGCGTGTTTCTTCTCCTTCGTCCTGTAKATGCTTTTGTCCGCTACCTTGCTGCAGCGGGTGCATCCGCGWAGCCCTCCACAAGACCAATGACAATCACACACGTTCCTTAGATACCTWTGCCTCACTGTGAGAGCGCGAGTGCGATGAGCAKCGCCGATGACCCAAMTTGAAAGCCTGCGAACGGCCACCCCCTGKMWGGKGMCTGGTCAAGGGCTGTGTCTGGCCGGCCCAGCCTGCTCTGCGCGAGAKTCGGATGGKCGGACAMCGCAAGCCGCACGTCGTTGCGSCGGTTGTCTGACGGCTACTTCTCCACTGGGGGACAGGMTKCTGGGCTGTACACGTTACCTCCACGGTGGGGTGTTGGCTGAGGCACGACGGCTGCCGCCGTCGCGAGACGAACGTTCTCGACGGTCAWTGKSSGCGATTTCCCAGACGGGCACATAKCAACCGTCATTGAGACCTTGTACGGGGCCCGTGTATGGGGCGTCGAGCCTCGCTGGGAGGTTCCGTCTCGCGACGGGCCAAAWCTACCGTCWCCCTCACGGCGGACTGCACCCGGGGTG
>ESTA-15_PCor
CACCACCGGAGGCTTCCTCAGGAAGCGTAACGTCGGCGCGTCCTGCTGGTTGGGGACAGGTCTGGTCTGACCTGTCCTTCATGTATCTGACCGCGGGGATGTGCCGACGCCAAAGATGTGTCCAACTTACGTTGGTCGGACCCATCTGACCCAATGGTCATGCCAACAGCGCCAGCACATGCTGTAGGCATGACTGCATGGTCAGTTGAGCGGCGGGCATGACGCGCCGGACAGTCTTCTGCCCTGATGAGCAGGCCAACGCAGAAATTGCGTTGGCCATGCTTGATTGACCTCGTCGGCTTGATGACTCTGTCAGCCATGGTCGCATGGGCAATGCCATCCAGCGTTGGGCTGTCAGACATGGCATGCCAACGCTGGCATGGTGTCAAGCCACCGCGACAGAGCATTGATGGGGATTCTTGTCAGAGGGTCAGTGCACGATGACTTCCAACCCAAGTCATCATCCCGACCAACCACCTCCCAAAACCGATCACCTACCTATAGTAAAAAAAAATGCCACCGATCATCAAGCGCAAGTCTCCGGAGGACCAGCTCCCGACCCAAAGTGATGCCGCGCCACCTGACACGGCACCACATGCTGCAGCCGCCGCCGGGCCAACCGCACCGGCAGAGCACACCACGGCCGCGTTGGGGCCACCTGCCACCTCTTCCACTCGCAAGCCCGCAAAGAGCTCCCCAGCAAAGAGGAAGGTATGTTCATTTTATTGTGTCTTTATATACATACGCTCACCATATTGATTTTCTCCCAGCCGCGTCATTCCGCCCCCGCACGCGTGGAAATCACCACCAGGCGAAGCGCTCGCATCTTCATGCGAACTCACGCCACGCTTGGTAGCTTCGACATGGCGTCTGGCGTCATAGTTGCCGAGGGCAGCTCCCACGGCAGAACCACAACCGTCACCATTGAGTAGTCAAGGACAAACATCTGGTACAACCATCTTCGGCATTGGCATTGAAGAATAAAAAAGTAGATACATACATCTCATGGACTTCAAATCAATCTTGGGTCGGTTGTTGAAGTTGACGCAACAGGGAGCAGTTTTTTTTTTGCCAATTTTGTAGCTTTCTTATTTTTCTTTTCTACTGTCACTCCCCAACATCCCAGTCCATCATGCATCGCACCAATCCATTCAAGAGGCCCGGATAATCCAACTGGTATATCAGATATTTGCCGGTACAGCGCAGGTGATGAGTGAGAAGCAAGATTGATGATATATTGCTTGTCGTCATTGTGAGTGAGCTCAAGAGTCTTCAATGAGCTCTTCCTTCGCTCCACAATGGCCGTCCTTGTTTCTTTCAGTTGACAATCTCCTCGGTGGCAGTCATGTTGGACATTCAGTCCAATCAGAACATTCTGCAGCGTCATAAATCAGAAAGAAGTCAGTCTATTGTATTAACTGCAGCACATTGGAGCTGTACATACATTCAAGTTTACAAATACTCTTTGCGAGGTTCTTTGGATTTCCCGCATCTTGTAATAAGAACATTCTCCGAGTTTCTGAAACAGGGTTGTGTGGATGTAGAAATGGCTTTGACTTTGCGGTTTTGTAATCATCCAGATGGATTCAATACGTCCAATGCGCTGATTGGATCTTTCGGTTTGATTAAGGTTGAACTGGTAATTCAAAACAAGAAGAGATCAAGATGTTAGAGTGATAACTCGTGATTTTGAAAATCAGTGGTGAATGTAAATACCAGCATAAAGTAATCTTTCTTCAGTACGTGCTTGCTGTTCAATTTCAGCTCAAAAACCTGCGTCAAGTCATGTCCGGGAAAGGAATTCTTTAAATTTTGAGGAGTCTCAACTTGATCAACTTTGGGTACGGAGAGTTTCTTGATGGATGGAAAATTGTCATTTTGAAGGGAAGTCTGATTGTAGCCTAAAGTCTGCTGGATTAAGGGATTTTGGTTAAAAGTATTGGTGACTTGGGTTGAAGATTGCACAACCTTTCCTTTTTTTTTATCAAAAAAGAAACCACCAGAGATGATTTGACGGAAATTATGATAATTACTAAACGTAACAGCTATATCTTGACCAGGGCTGTGGCGGTTGGAGTGGATGGAAGCATTTCGAAGAATACCATTATAACTTTCAAATTTTTCTGTGGCAAAGAGGCTTGCCGGACCAAATCGAAGGATAGCTTCTGGAAGATGAAGTAAAATATGAAATTTGGGTTTGTTGACCCACTGCGCAGAATCCTGGATGATTTCTTTTAAGAATATATCAATATGATTCTTCAATTCAGAAATGTATGCGTCCATGTTTTCAATATGGGTTTGAAAAATTAACGCGCTCATGCGGCAGAGAGAAGACCAGATTTTTATTTTGGAAGGTGTCATGAACTGGAAAAAGATGAAAGGAGCTGCTTGAAGAATTATCCTAAAATCTTTACCAATTAAACTTGAAGAATATTGTACCATACTCGTGGGTCTAATGGAAGGGATGTTTAATGATTTTGTATTGAAAGAATACCATAATGCTAATAGTTCTTTTTTTTTATTCTCACTCAATCCTATCATGAAATCGTGAAACAGATACTTGACTGCACCAAGCAAAACCACGTGTAAAGCTTCAACTGGTGCATCCTTAGCCATATCAAAACCTAATAAAAAGGAAAGTCAGAAATAAAGCGTGATTTCTTGAAGAAAAAGCAAAAGAGAGAACCTTGCAACTCCAAAAACGGATTAAACATTCTAGTGGGATCATTTTTTTCCATATCTAGCAGACTTTGCGGCATTGCTTGATCCATATGCGGAGGCAATTCTTCATTTTCTGCTAGTATTTTGATTTTTTCTGATTCAAAATGAAACAACTGCTGTACAAATTTTAGATTGATTCGATCGCGCACAGCTAACTCGGCGCATTTGGAGTTGAACTTGTCCAAGGTCATTCCAGTTTCCTTGGCGATCTCCCAGAGCTTTTTAGTGTTCTCTTTTGTTTGTTCGGTAGTTCTCAGATCGTTTGCGCACTTAATTGGAAAGTCAAAGAACAACCAATCAAGATTAAATCAATGAACAAAAAACAAAACACACAGTTGAACAAACGTTTGAGCCGTGCAGGTTCTTCTGAAAAAAGTTGGCAATATACGGCATCTTCTTCCGATCGTTCAAGGTAGAAGAACTCAGGACACAATATCGACAAGAATTCAGCGAGTTCCCAGGAACATGTGTGTTCGTAATTTCGGCATGCATTGGGGAATCAGCCGTAAAGCACAGAACACTCGTCATAACATGCACTTCTTGAGAGATTGTGCTATCGTATGCTTCGAAGCCGTCAATTGCCATTTCACTAAGTTCACAAGGAAAAGAAACAGAGACATATAAGAAAAGGATATGCATGGATTTGAAATAGAGAACAGAAACGTACTTCAACTGCGCAACAACCATTTCTCCGAGTTCCAAAGGACCCACCGTGTTGGATGTGCAGAGGAAGTGGCAATTAAATTGCTGATTGGATATTTTAGGTGGTAATCCGGATAGCGTAAAATAGTATGAGATGTGCTTATTCCACTTTTTAGACTTGTTTCCGGATGTGTCATCGCAGTATAATGTAATTGGGATATTTCTCAAAATCTTTCCTGCCGCCTTTTTTCGCCACGGATTTGGCAAAGAGTACACTGAGCAGTTCTCAACTTATTTCATTATTCAATCATTCAAAGAAAAGCAGATCAAGAATGTGAGCAATATAATTGTGAAACACGCTGATATCATGAACTACTTACTGATCATTTTATCTCCACAGCAATCACGCAACTTTGATCCATTTTTCAGTGTGATTTCGCTGTAGGTTTGAGAGAATTCATCCACAGAGAGGGATTCCAAATTGCTATTGTCATAGGGGATTTCGTCTGGATTGGTGGCAGCATGTATCTCAACAGTAGAATGATCTGAGTTGGCCTTGAGGACTGGTCTGTAGACTTTTGTGAGGCGCGCGCCATTCTGAGCGTAAAAATAAATGGGGATTACAATTTCGTGGTTTTTTAATTGTACAGGTTCAAAAAGATAGAAGTGCTTTTGGTTGGATGCAACCATTTGTACTCTAAGGTGTGATTTGGTATGTTTTAGCCACTTTGCGGATTGAGAAAGTTTGTAGACATTTAATCCGTGTGTCTCTTCTGGCAAAAATTCAAGGTGTGGCGCAACAAGAGGGTTCATCAAATCCTGTTGAAAACCAACAACAAAGTCAGCTGGTCCGCCGTTGCAAATGCAAGCTCCCCGCCAGACCATCAGGTAAGTACTCACATCGCTAATAAGCTCTTTCACATTCAACCCAAAAATTGGCTGACCAAAGACTGTTTCGTGTTCTATGACAGTACGATTAATCAGCGTGCGAATTTTCTCCCTCTGTAATCGCAAGCCCTCCCAGCGGGGAATATGGACGTGGTACAAAGTCAAGACTGCACGGATTTGATGGTACATATCACGTGATATGAGCTTGTGAAGGTATCCAATCAAAAGAGATCCAACAAGGTACTATAAAAGCAATCAATGGTGTAAGTATTTCCTTCTTTCCTATCTGCTTTTCAGGTTGTATTCTTACCTCCTTATTAAGAAAAGGATACCATGTGGAGTTGTCGGGCGCAAGTTTTTCGATTTCGGCTTCCTCACGCTGAAAGAGAGGACTTGTAGCAGCGAAAATGTTGTCTTGTGGCTCGGCAGAAATTTGTCCAACAGCTACGTCAATCATGTCGGTCCATACCAATTCGCCTTCCTCGTCATCCGAATCCTCCTCCTCGAAGATACTTGGCACGGCTTCCTCGGGATCCTCAAACGTTTCGCTCTCATTCTGTCTCAGATCGTCCTCGGTAAGATCTTGATGTTCTTCCAAATCAAGCTCAGGGAAGGTCTGATCGAGATCCATTGGCTCCTCATTCAAAACCGCAGCGGCCTCTGTCCTCAAGCTTGCTTCCTCTCGACGAATATTGTCCGCGCGCACAAGTCTTTGATGTCGATCGCTCATGCAATGTCGCTTCCGATTGACCATAGTTCTTCCTTTACACAACCAGCAAGAGTATACTTTCCCCTTTGAACTGTCTTTTTCAATGAAATCTTTGAGAGAAAGTCATGTGTAAGTGTTTTTTGTTTCCTTTCTTTTTTTTCAATTCCTTTTTTTTGTTGGCTGGCTCACATCTGAAGTTTGTGTCCATCTTGCTATGTTCTCAATTTTTTTAAAAAAAGGCAAGCCGTGTTGAGTCAAAATTGGAAAGACAAATCAACTTCAAGTTACGGTGATCAGTGATCCTCTTTTTTTCCGCTAAAATTGCTCTGGTCCTTCTTTTCTGTCCGAGCTCACTTTTTTCACCACACCACCATCAACAGCAAATCCGGAGGACCCTATTTTATTCTAACAGGCGGACTCTCCACACCCATTGGATCTGCCTTCTGCCTCTCCCCACAAATCCACATCCTCTCCCTTCCCAATCCGAACAATCAACCTCCAATTACACAGCATTCCTCCCCCCCCCCCTACCAACCGTTCTTTTCCAGTTGCTTATTCCGTGATGTTGATGAGTGACTATATCCTTGGAGATAATGATGATCCCTCCACTCAGTTTGAGGGAATGCGAGACTTAGTACCCTCACCCCCTCACTCCAACTCAATCCATGACAACTCTTCCTTTGACTTGGAGATAACTGACGGGTCCAACCTTTTTGGAGCTCGGGCATCAGATGGTGCCGTCAGTAATGACATCACCATGGATGATCGATCGTCTCTTTTGATTACATCTGAACCAAATATCGACCAAGTCTGCTCCGAACTTCAATCAAAATTGAAGCTTGATCCGGAGCATTTGAAGATCGCTCTCTTAACAAGCAAGGTAAGCTTTACTCCAATCGGTCTACATCCTTTATTAATTTCCTTCCTCATTCTTGTGCACCAGTGCTCCCCCGCCGCAAGACATGCAAGCATCATATTCTCCATTGCTGCGTTCTCTCAGCTTGGGGTCCCTCGCCCGGTTGCAGCTGCAACTCACTTGTTTGACGAAAGGTTCAGGGTAAGCAACCTCTCGCAGACTCAACATCTCTTCTTGTATGCTTTTTCCTGACTCTTCACTCTGAATAGGAATTTGTACGAACAACAGCTCGAATGATCCTGTTAAAACCAACTCTCGAAGCTTACTCCAACAACCCCCATCGCAATGGAGCCCTCCCCAAAACGTTGTACTACCTCACCCTTGTGAGCCTTTTTTCACTTGTTACATTTGTAATGATATTGATGCTACATTTCACTACAGGATGCTGTTGATCAACAGCCCAGCGAATGGAAAGAAGACCACCTTGCACCTGGGCAACAAAAGGATGATCCAGCGGCTCTTGAGGCCTATCGCGAAGCTGTGGGGGAACTCTTGAAGCACCAACGCAGCAACTTGCGTACGCTGGTAAGTCTGATTGACTTCTTCTCTATCTCCAAGCCGCACTCACCTCAGCCGCGTCTTTCTTGTAGCTTTTGTCAAATATTCTCGAAACCCAGAGGATTGCCATCAAGGGCAGTGTCCCAAACCGCCATGAGATGATAACAGCTGTGAGTACTTGTTCATTTTACGTTCTCCTGCTTGCTTGATGCTTATTTCACTCATATTCTAGATCTATCAAGAGCTCCCACCAAAATCGGACAAGATGACGGCAGCCGAGATAGCGCATCAAGTCAGTACAAATTGGGCAATGCGAATTCGAATGAGCTACGCGCGACTCGTCATGGTTCACTACTACGTCCACAAGTCGAAAAAAACTTCCCAGTGGGCGGAAATTGACGAGCGATTAGGTATCTTAAGGGGTTCTTCACTCCAGTTCCAAAAGCAGTCAGTTGTGTTTGCTCCCAAGTACTCTATATTGCTTGCTTGCTAACATTGGTCTCCCTACAGACATGCACAGCTTGTCTTAGATAAAGACAATGACCTATTCTCTCACAAAAAGAGGTTTGACGAGATTCCGAAGTCGGATTTCACCGTCCCGTCCCTTGAAGATGTCCGAGAGGCAATGGCTGCTGCAGCCCTTGAGGACAACAGCAACAACGACTAGGTAGGGCTGCCTTCATCTGCTTCCTTGCTCTCAGCCGGAAGTCTGTATTTCCTCCCATTTGTATTCCCTGCAAGTCTGCCCTTTTCTCTTCCTTCCCAGATTTCTTTTCCCCTTCTCTTGCAACTCGTCCCTTTTCTCTACTTTTCCCGCGTTGTACCTCATGTCCCCCCCCCCCCAATCCTGCTGGTTTTCCTGAAAAAGAAAACCTGCAGGATCCATTGCAAAATCTGATCACACCGCGGGTTTTCCTGAAAAAGAAAACCTGACGGCTTATTTGACAGTCCTTTGGACCGGATCCATTTTGGATCATCTCTCCCTATCCGACGGGTCTCACTCAAGTGAGAAACCCGCCGGATAAGATTTTTTTTTTTAAACTTCTGGCTTAATGCCTGACGTCGAGGTCAAGCTGACGGCAAACTCCCACCGTCAGTCAGGTCAAACGGCAGCCGTCGGGCCGCCGGAAGTTATCTTCCGGCGGCTAAGCAGCAGACTCCTGCCGTCGGTCAGCCCACATGGCCGCCGTCGGGCCGCAACAAAAAATATTACGGCGGCTCAACGGCAGACTTCTGCCGTCGGCCACGTCATATGATTGCTGTTGGGCCGCTGGAAGATATCTTCCAGCGGCCCGACGCAATTTTACCCGGCGTGGGCCGGCCGTCAAAATACGCCGACGGATGGCATGCCGTAGGCTTGCTGTCGGAAGATGTGCCGACAGCAGCCATGCCGTAAGGGTTCTGTGGGCAGAAACGCCGACGGCAGGCACCTACGACGGGATTGTATCGGAAGGCACGCCGACGGCGGCTTCCGATACATCCCGCTATCAGACATCTGGTCGGTCACCAAAAAATTTTGGTGGGGTCGGCCAGGTCGCGCCAACGTAATTCACTACGTTGGCGTTCAGTCGACCACACTCCGTGGTG
>ESTA-15_PGr
CACGGCGGGCGGGATCTGCGAACTTGCATAGGGTCAGTGTGTCGCACTGGCCAGAAAGCCGCCCGCAAGCCGGACTTCCCCTCCATTTTGACCTCGCGAGCCTTGCCGGCGTCCGCAGGGGAGGTAAACTCACGGCCCCAGTCAGCTGGATAGCCCGCAACCCGTGGCGCAGACAGCTCGGTGACTGAAAGGTCATCAACCCGTCAGGCTGGTTAGTCACTGGGCATGCTACCCGCCTGGTTGACTGGGGTCGTCAGAGAGGGAGCTATCATCATTGAAGTGCACCCGTCATCATTTGAGACTGATTCTGTGCCGTAATCTGAGCAGGCAATTTCCAGTCCGCAATGCCCAACCCCATATCTTATCAACAAGATAAAATTGCCCAATGCCGAGCACTGTTGTCATCTGCCAAGTTGTACCTACCCCTAGCACACGCACCACATAAGAAACTGGGCCCATTAAATCCACCATCCCATTGACGAGCCGCTTCTGTCCCTTTTTGATGCCTTGTTAGCTTTCTAACTGAATTGCTTCTACCAACCATGACTGATTCCACTCAATCTCAAACACTTCCATCACCCCGGGCCAGCCATGCGCATGGGGATAACATATCCGGGGTTGCCGCTCTCGATTCCCAGACTTCTGAATCCCTGCGAGTGTTTCCACTGACTACACACCTAACCGAGTCCATGGGGGGTGCCACTGAAGAAGGTCTCTGTGGCGATAATGAGGCCCATAAGGTCAGGTGCCCTTCAAACCCAGCCACCCCTCGTCACAAGGTCTCGGCCCGCCGATGCGTCATTGGCTCTGTCAAAGCCCCGCCTGTCCACCCTTCAAATACCCTTGCCAACACTCCCATCACCCAGTTGGAAACGGCTCACGGTGCACCAATTGCAATGTCTCCAGCCCCCCCCTCGCCTATTACAGTCCCCCCGACTATTGAAAATACAGGATGTCCGGCTAAGCTACCCAGCATGCTCGTCCGCCCTTTGCAAACCCAATTTCTTCAATACAAGCTGATGTCTTGGTACCACGAGCTTCAATACCAACACGCTCGAAATGAAAAAAAGACTAAAGCGGGCGAGTTGTTCAATGAATACGTCAAACGCACGGCCGATGTCCAACACTACAATTTGTTCTTGGAGGGACACTCACTCGATTCCAGGGAGGAAACGTATCATATATTGATTGGAAGATATTATGTGAGTGTGGTTCACTTGACCCGCGATCTGAAAGTATAATATTACAGTGCTAAGAGGACGCATTGGACTATTCATTTATCTTTAGCAAATCAAATCCGATTTACGCCGCAACAAGCAGGCCAACCTGGAGGAGTTACTTGCGTCCTTTGACATGAGCAAACAAGTACGTCCAATTTCAACATCATTCAAGATTCCCGGGCTCATGTGTTTGTTTCTGCCAGCTGTATGTCAAAATAGGTCAAGTTCTGGCTGGAGATCCTCCTCCTCGTGTGAGTTATGAAGAGGCGTTGATGGAAGACCGCGAGGAACGTGATGAAGCGCGCGAGCAGCTTTCTCAAGCTCAAGATGGTCCTTTCAACCCACATGTGCCCCTACCTGGCCGACACACCCCCTTATCATCGGCAAATTCATCGCCGCACCCGGCTAATTCCCCATGTACGACTATGGGGCCTGGTTGTGGGGAGGATGTTTCGGGGTCCCCGCCTCCAGTGGTAGAGCCGGAGGAGTTATCTGGTTTGTCAAGACATGTGGTCTGCAAACTTTTCCTCATGATGAGAGGCCTGGTCAGTCGCGCCGAAGGGCAGCTTGCCTGCTTTGAAAACAAGCTCAAAAATGATGAATCAAACTTTCGTGATAACATCTCAAACGAATTCGATCGTCACGAAATGGAGATGAGAAACTTGCTTGCTGACCATCAGCTTATGGCGGTGCGCGATCACCTCTTGAAGGAAATCGAACGACACAAAAACCGGATGAGCTGTGTGATCTCTGGTCGCAACATCGAACTCCTAGTACACTCCGACAGGCGCAGACAACTCCGCCAAACTGATGACCGATTAAGCACCCAGATGCTAGAAATGCTAGAGGCATCTGCCACTGAATCCAAGGGAGCTACAAGCAGTGATACAAAGATCGATCAACATTGAAACTATCTATTCCTTTATTAGTGTGAATGCCAATAAAATCGGGTGATTATTTATCCTTCTCCACCCATGAATGATCCTTACATACAGCCTTAGATTCTTAGCAGATAGCCCCTTTTATCCTTGATTATTAGTCTCAGCCTTATATCCAAACAAACAAAATCGGTTGATTTAGCCTTAGCAGATACATAGCTCCTTTTATCCTTGACTATTAGTCTCAGCCTGATATCCAAACAAACAAAATCGGTTGATTTAGCCTGAGCAGATACATAGCTCCTTTTATCCTTGACTATTAGTCTCAGCCTGATATCCAAACAAACAAAATCGGTTGATTTAGCCTGAGCAGATAGCCTCCTTTATCACACTTGATAGCTTTATTATTTATGAGTCTTGTTGTGTTGATTCAAAATCACTACTAGTTGCATATCACATGACATCGTGGTTCATGTGCAGTTGCTGAACTCACTATTGATTTGCTAACTCTTTAGACAGTTGAAACTGATACTTATATATGTTTGTATATTACATATTGGCGTGTAGATGGGGGCACTGATCTAGTGTAAAGTCAGGTAAAGTCTATCAGAAAAGCGTAATTACGATGACTAAATTGTTTGTTGGCATCATGCAAGCCAAATGGGTACCAGTCAAACAGCAATCCAGATGAGGCAATATATCATTAAGCTTCCACAACTGCAGCAATCTTACTTGCCGCTGCCTCTTTCTGCGTCTGACGTGCTTTGGTGCTGGAAGCCCATTCCTTCATCCCTTCGGCAATGGCGCTCTTCCAAGTCAACGGTGATATTGGCTCCAAGTGAAAGGATGCCAGCTGTCGATGAGCTACAACTGAGTGCAATGAAGCCGAATTTAGTATAAACTGTTTATCATCTGAATGAACAAGGATGTTGGCCGGGGGGGCACCTTCACCCTTTTTGGAATCAGATCCATTGTTTGGAATGATTTGACATCTTCCTGAGTTGCAGTCGTGCTGGATGTTGAGACACGCTTTAATGTCCTGATGGGATGGATGGGATGGCACATTTAAAAGTACACAAAGTCAATCACTTTTGGTCAATGCCAAGTCCCCCGTCTCGGCAACATCTGGAAGGTGACTTACGCTGACCGAGTAATAATCATGGCTGCCAGTTTTCTCGAGAATCCTCATTCTGTAGAATCGACTGATGCCTTTCTTACAAAAATGTGTCAGATTGATCACAAATCTTGTGCGATGGGGTTGTTTAATTTGCCACAAGGACTCAGCGCGTCCAATGACCTGCTTCGATGAATCGCCACCGGGGGTGAGCTAGTTTAGGGATGAATGAGCATGTCAGATTTGTAATCCATTGGGTTCGATTGTTGATCAACTGCTAAGGAGGGAGGTGAGAAGGCGTACGACACAGAAGAAGCCTTTCCGCAACACATCCTTGTCGCTCAACCGGAGCTGGCTGACTTGGGAGACTTGTGAATGAGGAAATTGATTGAAATATTCGGGGATCGGTACTTTCTCGGCTTTGGTCAGGGGCGTTGGGATTTGAGTAGGGAATGACGATGAGGAGCCCAATAGACAACGATTATAACCCATTGATTTCTGAATCAGACAGTTTTGGCTGAAAATTTGTGAGACACATTCGGCAGCGTAGAACTGTTTATTCGTTTGACGGTTACAGATTCTGGCACGAGATAGTATCAAACGCAGGGCATCAAAGTTTAAGAAACGCAGGCCCAGATCTCGCCCAGGACTTGAACGATTGGAATGAACCGAAGCTGTTCGCAATACGCTATTGAAGCTTTTGAAGTTTTCTGTGGAGAAAAGGCATGCTGGTCCAAAACGCTCGATTGATTCCGGGAGGTGTAACAGCATGTGGAATTTGGGCTTGTTCACCCATTGCGCAGATCTGCGGATCGAATGGCATAGAAATATGTTGATGTGTTTCTTTAAGTCATGTAAATACTCGGACATGTTATTTATTCGAGTTTCAAAGATATAAGTTGCGAGCGTCAAAAGTGAATTCCACCAGGTAATTTGACTCTCGTTCATGAAGCGGTACAGAACAAAGGGCGCAGTCTGCAGAATGATTTTGAAGTCTTTCCCTACCAACGACCGGAAATGGGAAGATAGATATTTGGATTGGATGGATTCGATGTTGAGGGAGTTGACATTGAACGCCTGCCAGGCAGCCAATACCTCCACGAGTTGAGGTGGTTTCAAACTTTTCATGAAGTCATGGGTCATGTATTTGACTACTCCCAGGAGGAAGACATGAAGAATTTCGACAGGAGTGTCCTTGCAGCCATCAAAACCTATGAAGAATTCCATGGAATCAATGTCACAATCCTCTGGTGGTTCAGCAGTACACCCTGGGGAATTGCTGTAATGCAACACAGACCTTTCAATTTCAACATAGAATTGAACAAGCGTTCAACATCCTTTTCGGCTAGGGCCTTGACATCATTGTGGAGTTCAGGGCAGGTCTTGTCTTGAATGATTTCAACAAAGGCTCGATTGGTTGTATCCCGGATTCCTCGCTCCTTCTCGCCATTTTCAAAGTGGCATTTCACCCCGTCCTGAGCCGTTTCCCATAACTGATAGGTCTGTGTTTTGATATCATCCCAAGATCGACTGGGAACTGGGCTCTAAATGTTTCAGATACTTAGCAAGCGGGTGACATTTAAATGAATCCGGGAAAGAATGTCTCACATGATCACCAGATGAGTTAATGTGAACAAATGCCCGGACATAATCTTKCTTCCGCTTATCATCCAGCTTGGCCAAGTGTAATGAACACATCCGGCAAGGATTGAGACAGACATTGGGAACAAAGGTGTTGGTAACTTCGGCGTGCATTGGGGAATCGGCCTGAAAGCATAACACGAGGGACATCACCAGGACATCCTCCTCAAGAGCAGGATCATATGCAGTGGATCCATTGGTGGCAATGTCACTAGGGAAATGCCCATGCCAAGGAATATGTTAGCTGAGCAACGGATTTGGTTCTGCTTGGGAGAGACACTCACTTAATCTCATCCACAATTGGTTCAGCAAGTTCCAACACTCCAGCTTGATTGGAGGTGGCCAAAAAACGGCAGTTGTACTGCATTTTGGCGCATTGAGGTGGTAAGCCAGCCAGAGTACAGTAAAATGAGATATGTTTGTTCCAACGTTTGGAAAGATTTCCGGAGGTGTCGTCTGCATAAAGATTTATCGGCATATGACGGATCACCTTCCCAGCAGCTCTAATACGCCAGGGGTTGGGCAGTGGGCGCGGCGTGGTTGCTCCCCCTATCTCTACAGAAATTGATGTGCAGCATGTCAGTCATGCAGCTGAAGCCTAGCAGGATGTGTGGCACTCACCCCACAGTTGATTGGAGCATAACGAGGTGAGCATTCCGTTGGCACCCATGTCAATCTCATCATAAGTTAGTGCAAACTTGGAAACATTGATGGGAACCAGGAGGTCTGAGTCAAATTCCAATGCAGAGTGGATCTGGAGGTGTTTGCTGGTCTGGCATGGTACCTCAACCATCTCGGGAATGGCACACTTCGCGTACAGTTCCAAACCTTCCTTGTAGATGAAGGTTGGCACCACAATTTCCCCGGTGATCAACTGGGCAGGCTCAAATATGTAAAAGTGTTTCTTATTGTTCGCAAACATCTGCACACGCAAGTCAGGAGATAGGTGCTTGAGCCATTTCGAACCCTGCGTGCATCGATAGATACCCCGACCATGACATTCTTCCGGATAAAACTCGAGGTGAGGGTGGACATAGGGATTTGATAGCTCCTGGACCCGTCAGACAGATAACCAAAAAAAAATGGACTTCAGTCAGGATATAATAGAGCTGCACAATACAGATGAATCGTACATGGCTCAGCATTTGGGCCACACTAAGTGTATAGCATTCGTTTTTGAACACACTTGTGGTTTGGCGCAATTCAACATCAAGCATCTTACGGATGTTTTCTCGTGACTGACGTAGGGTTGTCCAGTGTGGAAGTTGACAACCGGTCAATGAGATGATGAGACGGAGGAGAGCATACACGTCTCGAGACATTATGTGGTGCATGTATCCCACAATGAGCGAGCCAATCAAGTACTGTAAATGAGGTTCTGATCAGCTCTTCCCACCAGTGTTGGATGGCCCGGTCAAATGAGCCAATCACCTCTTTGGACTTGAATGGATACCACGAATCGCTTGGTACCTGCATCCGCCTTTTTTTGACAAAGTCCTTTGGGACCGTGTCCGGAACCAACTGGTTGATTGCCTCGAATAAGTAATCGTCCCAATCGATTGTGGCCTCAGCTGACTCTGCTAACTCTTCATCCCCATCCAACATAGTCAATTCAGACTGGTCTACGGTGGCAAAGGGGTCATCATACTCAGATTCTGATCCCACTTCGGTGGTTGATTCCACCATGCCGATTGAGTCAAACACCTCCTCATCAGTGTTTGACACGTCCAAAGGAATTGGCTCAACACTGGCCTGTGGAGCCCCTGCCCCTGCGTCCTGGGCTGCCCACTCGGCTTCACGAGCCTCTTTTTCTGCCACGCTTCTCCGATGTGTCTGAGTCCGCATGTGGTCCAGATAGCTCAGGGTGGGAGCCCTGCCCACACAAACAAGGCATCTATAGTATGTTCGACCAATTTCTCGTCGGTCTACAACAAAATCTTAAGCAAAAACCGCGATCAATGATATCAGTTGATCGGGTGTTCAAGTCAATGTGACATACTCTACAAAATGGTCATTACCTGGGGGTAGCATTTTGGATGCTGTTATGTCACTATGGGCAGCTCCCAAAATGGGTTGTGGTTCAATGGTTCATTGACATGAGGTGGCTATCCGGGTGCCTGATATGACACTCTACTTTGCTTCAGTTGGACAAAGTTTGGCTGCAAGGCCCTACTTTCACTTGTTTGACTCTTATCGGAAGCCTTCCAGAGAGCCCCATCATTGTGGCCAAAATTCCTGCTGCTCCTTGAAGACTGATCGGTCGATGACATACAATCCCCAATGGGTCACTTCACTTGGCAAGAACCATCTGGTTCAATGCAAACCATGGGAATGCTGCTTGTTGTGTCCATGGATGAATCAATCTGTCTCAATTCGAGACCAATTGGCCTTTCCACAAATGAGCTTGTCTGTCTATCTCACATCACAGGCCAAAAGTCCTCATCAGTGCTGCTCACATGAGCATTTTCATTGCTCATTGTACCCTTCTGGCGACCGAACCGACCAGATTCTAGCTCAAATGAATCCAGATGTCAGTCAATTCTCTGAGACCACACAGTCGGTACAATCGATAGTGGACTGATGAGTGGCGTCATCAAGCCAGTTTTGTGCATTAATGCTGGCACAAATGGGTCTATATGTTGGACAATCATCTGAGACCAAACAGTCACCAAGTGGGTGCAGGCCCAGTTGTGTCTCTTAAGTCAATCGTTTGCTCTTGCAGGTGATATCACCTTCGCTTCTCGGCAGGGAATGGTCCAGAATTGTGCTCAAATGAGTTGTATCCTATTGTCGAGCCTGTTTGTTGACCAGATCGTTGACCGAGCCGGCCATAATGCTAGGAAACAGTCTGAGACTGATTTCTCCCTGAGACAAGCTTCACATTTGATTTTGCCAGTGGTGGGTGGTGGGATGCAAGAGCAACGAAGTTCAAGTCCTCTTGACTTTAAGAAGAGCACACCTCGTTCCATCCGTCCGCTTCGTTCCCCAGTCCACTTCCCTGCCCGATCACCTCCCCAACTCCTCTTCAATATCTGGTGGTTGATCATCTTGCTCCTGCTCCCCTGCAATTGAGCCATTGTCTCTGTCCCCATCAACTGACTGTTTTAACTTGTTCGCTCTGAAATAGTCCATCATGTCACACCGAAATGTCTCCTCTCGCCGGTCTCCCCAAGCGAGCCTTAATCATCGACTTAATCATCGTCGCTCCCCCAGTGCTGGTACTGTCCGCAGGCCAAGTACCCGTGCTCAATCCAGTCCGCGTACTCACAACAATCGCTCGAACATCAGCATTGGTGATGGTAAGCCCAGATATTGCTCACCTGCCTCCCAAGAGTGACAATTTTTCACATTTGCCCCCTTGATTAGGTCGTTTCAACCCCATGCGAGGTGTCCAGAATACCTCACAAGGGACTAATGTCCGCGGAGCCACGTCACAAGAAGTCCCCAGTGGCTATGCTAACATATTTGAGCAAGAGCAAGGCCCCCGCCTTGATCATTCTGGCAGTGAACTCGGATCAGGCGATGACCACATAGATGAAGAGGGGCCCTCCGATGAGGAAAACCTCTATGCTGTTTGGCCTCCTTTGCGCCCGGCCGGTACCGCTGTTACGGGCAATGATGAGCTCAAAGGTCTCATCGAATTGGATGAGAATCATCTGCAGCTCGTCCATCGGCTCCTGCCTGTGAGGATTGAACCATTTTAATCACTCAACTTACCCTTCTGTCTAGCAACGTGACATTTTCCATTCTTTGTTGCAGACTAGGCCTGGTGAGCAATGGCGAGTCTCATTGATGATGATGGTATCTACCATGCAAAGACTTGCCATTGTGCCTCCACCGGGGCGACCCTTGTTGCCACCCGCTCCAACTGTGAATTTTTCCTTCTCTCAAGACATACGTGTGAGTCCATCTTGACCTCGCATTCCTTTTATGACTACATTGAGTGATGCCACCTCGACCTCTTCAGGACATACTCCGACGAAAGATTCGCCAAATCCTCTCCACTGGAAATGTGCATGCGTACACTCGCACGCAAACTGTTGCAGGGATTCCCATTGCTAGCACCCCACTCGTGTTGTTGACTGTAGGTTAATGATCCCACTCCATCACGGTTTGTTCAGAAAAGTATTAAGAACTGCCTACATGCAGGCATTTCTTGAACAACAAACCACCGAGTTCAAGAACACCCATCTGCCAGCGGACTGGCCCAGAAATCACCTCTCTGCTCAGCGCGTCCTGAGTTTGATGAAGGTCCTCTTAAAGCATGAGCGAGGCTCACTACGTAATCTTGCAAGTGCATTTGTTGCTGACACCTGACACATGGACACTGGCTAATCCAAATGCAAACCTTGGCAGATGTTAACCAACATCAAAGAGTTCCCCCGCCGACCCATCGATGGCCCCATTCCCAGCTTGATGGAACTGGTTATGATTGTGAGTCTGGAGCTCTAACTAATGCCACTCTAACTGTTATTGAATGTTCTTGCTGGCCATAGATCGATCGAGCCATGGGGGGACGAGATGAAATGAGAACTGTAGAGGCAGTTCAACAAGCATATACTGCAACCATGAGGATTAGGATTGCCTTTATACGATTAAAAGTAGTTCACCACTACTTTAACCCGGACCCAGCCAACAATATCACTCAATGGGACTTGGTCGATCGACAGTTGGAGCACATCCGCAGACAAAGCGACAATTACAAACATGCGTCAGTCGTCTTGCTTGCTTGTCTGTCTGTCAACCTGCCTCATGCTCATTGGCTGGCAAACTGTTCTCCAGCTACGCTCGTGTGGTCATCCGTAAAGACCAGGAGTACTTTGGAACCCGCGAGCTGCATGAGATCGACCCCAACAGTGTGACTTTGCCCTCAGATGAAGAAATCGCCGAAGAGATGGCCCGGGCCGAGGGGGGACCCCTTCGACTCGGTAATTCGAGCGCCGAAGCAGTTGTAGATGACGGCTTGTTTGAATAAACAAGCAGGCCAGCCTCTGGCCTTGTCCAACCCTTTTGGTCAACAGCATGTTGATGGGCATGGCTCGCTTCAAGAACCCCAAATTCAAGATAAAGACAATTCTATTCTACATGACTTTGCCTCTCCCCCGATAGCCCTCACCATGGGCCTTCAGCCCTTGTCAACTACACAGTTATGAGCTTAAGCACCTCAATTACCGCGTCTGCCAATGAGATTGTTGCCTACATATGTGTTATTTTTGTTTCTTGATTGATATCTTATCACTAAACCCCTATTATCCAAGCTGCTCTTCCCTGATAGCTCTCACCGTGGGCCTTCAGCCGTTGTCGATTACATAGTCATAAAGCTAAGCGCCTCGATTACCCCGTCTGCCGATACGATTGTTGCCTACAGATTTGTAATTGTTTCTCTTGATTAGTCGCTTATCGCTATCTATCGCTAAGCCTATTGCCTAAGCTGCCTGAATTACCCATATGACTGTGATTGCGAATCATTTGAATAGTCCAATAACCCCGATGAACTGTCCAAAACCCCCCGGTCGTCCGCACCCCGTTAAGCCCCCCTTTGCGTGAGTGTGAAAGGTGTCGGGGAACCGGCGGTCGGTTCCAGGAGTCCCAGATCGTTGGATGATTGTCCGATGCCATGCCTGAGAGCAGTGAGCCATCGGTCGACCCTCCCGACCCAGATTGGTCACTCAGTCTGTCGGTTGACTTGTTGCCCCAAAGGTCATGAAGACCAATCGCAACCTTCACTACCGACCGGCTACTCTCTGTGGTGTAAATGATCCTCTCGACCCTGCCCGAGCAGTCAGTACACAAAGTTATGGACTTGAGTTATAGGACATCTAGTCGTATGAGGTGCCGATGGGATGACCACCAAGGTCCCAAAACTGGTAGTGGGACCGCACGCGGGTGTGACCGAGGTCCGACAAATACCAGACATTGAACTGTCTTGTTGACGGCACACGTGCGCCCCGTACTCACCTCGTCATCAGCCGCGGGGTCAAACAGAGTCGAGCAGACACCTGAACTGCTGCCCTGCGGGCGTCAAACTCGTCCCGCCGTG
>ESTA-16_PCor
CACCACAGGAGCGATCGGCTCGCTGTGGGACGCTTTCTAAACGGACAAGTGAAAATACTGTCCTGGAAACAAGGAGAGTGTCCGGGTGGCGTTGAGGGTCCCATAATGTTCTATGGACCCTCTCTCAACGTTATGTTGTGCCCCAACGTCCCAGGAAACCTGGGTGGTTCCAGACTTGCCTGTCCTCGGGACAGGCGGGTCCCCTAGGTTCTCTCAACGACACAGAAGTCGTTGAAGGGACAGGGGAGTCATGACCAAGCGTTGTCAGGACACCACTGTCCACTCAACGCTTTACAAAGCGTTGAGTGGACGGCAATGTCCTGAACGTCAACAGAACGGTGCTGGAAATCGTCCAGGGCACGTTTCAGCTCATGACGTTGATGGAACAGACATCAAGGCTGTCCCCTCAACGTGACAGAGCGAGATGTTGGTGGGACGGTTACTGAATTGTTGTGTGGACATCAGGATCCGCGGAGCGTCAAGCAAACGACACAGAGGTTACAGAACATTGTAGCTTTTGGGTAGGGATATTGCAGCAAATACGCTGTTCTTCGATAATAAGAAGGTCCAATGAGTTCGTTAAAGATAAAATAGTACATTAATTGCCTTGCTTTGCCGGCTTCTTGCCCACCTTTTTTTTTTTTTCCCTGTACTCAGAAGTGCTGATTAGCCATTTTTTGTGAAGGAATGATGGGAAGAGAATAATTTGAAGCTAACTGGCAGATCAGGTTTGGTCTCATTGGATTGAGTAGTTTTATCTTCTTTTTCCTGTTCTCAGAAATGTCCAATTAGCCTCATGTGTGAAGGAATCATGTAAAAATGAAAATTTGAAGCTCACCGGCACATTAGATTTGCTATCATCTGATTGAGTGATCCTGCCTCGGTTGACCATGTACAATCTCAAATCAACACTCGATCCTCCGCTGCTCTCGTCACTCTCGTCTTCGGCAGGATCAAGTTCATCGATGTTGCCTTCATGGTTTTTGGATTCTGAGCCGGAGGCTTTTTTGGTGGTTTGGTGTTTTGAGTCGCTTTCTTCAGCGCCGTCTTCCTTGTCAGAGTCACTATCTTCGCCATGTAGCTCTATCATCCTTTCCTCTTCATGTTTATAGTTTTTTTTTGCGATTTCTAATAGACTTGTATTGGAAGAATCCGACAGGTAATCAGACTGGTGCGGCGATGAACCTGGCACCTTCTATTTGTTGTACGTGGGAGAAGAAGAATTATTTCTGTTGTTTTTCTATCACTGAATGAGATGTACTTTTTTATATAATAAACTATGTATTTAAGAGACGCAGAAAACACATGCGTTTTCAGGGATTGCAAGCCAAGATCAGATACATCACATTAAAGGTGATTTCACAATATGGCAGAAAAAATAGAAAGGATATGATCGTTGTAAGCCCTATGATCTACAGCCTGAAAGGTGTGTTGCTTCTTCTTGGAGTTTCGGCTGGGCTTTCATCTGGCGATGCAGGTGGGGTTTCAGGAGGTGTCTGACATTCAGCGGCGGGCTCATTGACTGCACCCCAGCGCTCCAATCCAGCATGACAGACTTTGATCCATTCGCTTGGCAAGATATCCGGAATTGGAAGATCTGCAAGTCGGCGGTGGGTTTCTGGGGAATGTAAAGACGCCGAGTTGAGAATGAAGGAAGTGTCCCCTTTATGTTGGACTTCAGGCGTTTTTATGGTTGTGTCAAGCCGTTCAATCCGGGTACTTCTGGTGCTGGTAACCGGGCAACCTGCTGTATGACAATCGTGTTGGAGGTTCAGGGTTGTTTTGATGTCCTTTGTAAAAAGAAGAAAGGTTGCTTTGATCAGCCTAATGATCACTTCAAAACATCGTTTTGCAAGTCAAGCTCACCATTGAGTGAACAGCACAGGTGCGGTTTGTCTTGGCAAACACTCTCATCCCATAGAAAGGATGAATAATTGATCGATCCATTCGATTCACGTGAACAAAGAAACTACCGTCTGCAATCCAAAGAGAACGAACCAATCCAATGCACTCTTCTGATCCAGCTCGAATCTGGACACAGCAAGCGATTCAAGATTGCCGGGTCATTAATTGGTGGTTAGAAGCATGTTGAAGATTGTGAATGAAAAATTGACTCACCAGAATGAATGATGATTTGAAGATATTCTCGTGCGCATTTAACTGTAACTGGGCAATCTGGCAGATATTTCCGCCCGGAAACTGGCCAAGCAAAGATGCAGGAACAGGCTCTTCGTCTTCTTTTTTCAGAGTAGATCGTTTTTGAAAAGGGTATTGAGTTGCAGGGTTGGACAATTCAGAGTTGAAGCCAAGAGATTTTTGAATAACAGGATTGTTGGTGAAGAAATTTCGCAATTCCAAGGAACATTGAGATGTTGATCCAGTGATTTTGTTGTAACTGACTCCGCCAGATAAGAGAAAGCGCAGTGATTGGTAATTTGAAAAATTTATAGCTATATCTTTTCCAGGTGCTTGTTTGTTGGAGTGAGTAGATGAGTTCCTCAGTACGCCGTTAAATGATTCAAATTTTTCTGTGGAGAATAAGTTGGCAGTTCCGGCACGTGAGATGGATTCAGGAAGGTGAAATAAGATGTGGAATTTAGGTTTATTGATCCACTGCGCAGTATGTTTGATGATATGGCTCATGAAGATTGAAATGTGTTGCTTGAGCTCCTCCAGATAAGTTGGCATGTAGGTGATGTGAGTTTGGAATACGTAGGAAGAAAGATGAGCAAGAGAAAGCCAGAGTGCCCTCTGCTCGGCAGTCATAAGAGGAAAGAAGATGAAGGGGATGGCTTGAAGGAAAATCTTGAAGTCTTTACCAATTAGAGATTGAGCGTGATTGATCAGGTAAAATGGCTTCAAAAGTGGTATGTTCAAGGAGTTGGTGTTGAAGGATTGAAGGCGTCCAGTTAATTCAACAATCTTATTTTTATTCTTATGCTTCTTGATTTGTTGAATTATGTCTCTGACCAGATACTTAACAATCCCAAGGAGAAAAAAATGTAAGGATTCAACCGGGGTATCCTTACATCCATCAAAGGCTTATAATTCAAGTGAAAAATAAAGATAAGAACCATGTTAATTAGTCAAGTCAAATAAAAGATGGAGATAAATGAAAAGAATGAAGCTACCTTTCAATTTTAGAAATGGATTGAACAATTCAGTAATATCGTCTTCCTCTAGAGCCAGGATCTTTGCTTTGAGTTGAGCTGATGATTTCTTCCTTTTCCCTTCAATAAATTTATTGTTGAGTGAGTCTGTTATTCCATAAATCTTCCTGGTGTTATTGACTGCAGTAATGTTCTTCTTGATAAATAAATTGTAAAGGTCGTATGTATTTTCAATTGTTGTCTTCCATAAACGTGGTTCATTAGTTTTGCAAAATCCGTGCGGGTCAAGGTTGAGGAATTGGAGCAAGTAAGAAAGTGATTTCTTGGCAATTTTTGTGGGAGCGTGTAAAGTGCAGATTCGACAAGGGTTGAGTGATGGGCCAGGAATAGGTGTGTTGGTTATCTCAGCATGCATGGGGGAATCTGCAAGGAAGAAAAGCATCATACTAATAACAAAAACAGGTTGGCCAATGGAAATGTCATAAGCTTCAAATCCATCAGTGGTCATTTCACTGGATAATAATTTATCAAGAAGAAATTTCAGCCAAATTGAAAAATGAATTTAAACCCAAGCCAAAAAGAGAAAATAAAGATAGGGTGTAAAATGAAGCTACTTACTTGGATTCTTTCACAATCTGACTGGCAATTTCTAAAACTCCTGCACGGTTGGATGTTGACAAGAAGTGACAATTGTATTCTTGGTTGCTGAGATGTGGTGGAAGGCCAGATAGAGTGAAATAAAAGGAGATGTGTTTGTTCCATTGTTTTGAAATGTTGCCGGAGGTGTCATCTGAGTACATCGTTGTTGGAATATGGCGTATTATTTTTCCATCAGCTTTTGTGCGCCACGGATTTGGTAATGTGAGCTCTTCACATGGCTGGTTGATTGCGGTTGTTGTATAAATTTTATTTTTGCAAAGAGTGGATAGAAGTTGCCCATTTTCAAGGTGTATTTTGGAATATTCATTTTTGAATTTACTTATGGGGACAATAGACAAATCAGAGCTATTGTAAGAGATGTTGGAGGGAATGAATATTTGAATGGAGGTGTGATTGACTTGTTGGAGCTGCGGCATGATGCACCTGGCAAATATCTGTGATTTGAATGTGTAAAGGAAAATTGGGACAAGAATGTGATTGTCAAACGTCTGAAGTGGTTCAAAAATGTAGAAGTGTTGGTTGTTATTTAGGCACATCTGGGGTCTACATTCGGGGGGAAAGTCCTCGCGCCATTTTTGAGACTGGCTTAATTTTGAACAATCAACGCCGTATGAATCTTCCGGATAAAACTCAAGGTTAGGTGCAACTCGTGGATTTGCAAGCTCCTGTTAGGATTAGATAAAATGGCACATTAATGGATTGAATTTTAGGTATCAGAACAATGTTGACAAGGAGGTTTCAAAGGAATGGTACGTACTTTTTTTATGATATTTTTAACCCCCAATGAAGCGCATGGTGTACCAAAGACACTTGTAGTCACTTGCAGTTCAAGATCTAAGTATTTGCGAATCCGCGCCTGCGCTCTCCGGATGGTTGACCACGATGGAAGTTTTAGTTGACATAACGATGAGAGGATAACTTGGATTTGCTCATAGACCGAACGGGATATAATGTGTCGAGAGTAGCCAATTAGAAGACACCCAACCAGTTCCTTGGATTCCACAGATGATAAGGGCCTGGGTAAGTAATCAATTGAATCGTTTGAATTATGAATGCTTTGCTGATCTCTTACCATTTTATTCTTAAAAGGGAACCACACATTTTCCTCTTCAATAACCGGATCCTTGGCATTCTTGGTGTTATCTTCCCCAAGATCTGGATCGAAGTCGGCCTCTTCCATGGCATCGTAAATCAAGTCGTTGTAATCGACCTCTTCTGACACATCGATAGGGGAATCAAAGAGGTTCTCTGGACGCATTTGTGATATCTGACCCAACGCTGTTTTTAGATGATTAGCGTGAGTTTCATTCTCCTTTTCACAATTATCTTGAATATCGTTCCAGTTTGCAATAACATCTTCCATTACCACATCCTCACCATCAGGAATGTTCAAAGTAGACACTTGTTGGTTAATGTTGATTGAGGCGGATTGATCCTCCAAAAAAACTTGATTGTGACGCTCGTTCTCAACTGTTGGGGCTGGTACCACCAATCGACTAACATTTTTTTGATGTGAAGCCAGCGTTCGGTGGATACGTATATTCTTCTCTGCCATCCTCCGCGATCCACAATCCTCGCACACGTAGAACGCTGACTTTCCTGACCCAACTCGTGAAAAACCTGTGAGTGAATACATAAATAAACAAAATCAGCTGGGAACCAATCTGAACTGGTCATTTCAAAGAAAAAAAAATCCTTGCCTTCATAGTCTGCCATGAATTCCGCTGAAGCTTTCTTCCCTTGTATTTTTAACAGGTGACGACTTGGAGGTTTGAAAAATCAACAAGAATTGCGTAAGAAAGGGAGTGGCCAAAAATGATGAAAAGATAAATATCAAGGCTGTGTAGCTGAAATCCCCCTGGGGTGTGTTCGGGTTCTTACCAACCGACTTAAAAGGTGTGATCTTTTCATCTCACCCAGTCCGCACATCTCTTTGTTTGTCACTTCCAACCAAGTGATCTCTTTACCACGTCTTCCACTTTTTCCATGTCTCATACAACCAACTCTCACCAGCCACATCATCACAACCTGCATCCCCCATTGAGGGGAGGGGTGTCTTCCATGCAGCCACCATTGCGACCAGAATCCCGTGTGCAACCAATCATAAGTGCTCCTCGCTCCGATTTTTTGCCCCCACATCTTACAACGCACCCGCCTAGCTCTAGCTCTGTCCTTCCACCACCTAATGACTTTTCTGGTCAATCGTTTCCCACGGGTCGATCGTGTCCTGCGGGTCAATCGTTTGCAGGGAATTCCAACTCAGCCAACAACGAGTTTGAACCACTTACAAACTCTTATTACCCACCTCCCCTCCCTCCAAGCTATCAGCTCAATCCACAATTGTCAGATGAGAACGTACATATGGACGAATTAGATTACCGTAACAACAATCAAGAGCAATTGACTTTGGGGGGTATCGATTCGCAGATCAATCACGAGGCATTACAACAAATTTTTGGTTTATCGGAAACCAAGCTTGCTTTAGCTAAAAACATCCTTGAGGTTCTTTTTCTCTTTATAAATCTTGATTGTTTTTTTGATAATGCTGATGCTGATGTGATTTGTATCTGTTGGATATGTTACAGATGAGCGAACCCAATGTCATGGGTTCTCTTGTTTACGGGTTGCTTTCCTTAAGACCTGATGACACACCAATTCCGAGGTCACCCTCTCCACAGCCACCTATTCCTGCTCCAACAGTTGACATCAAGAATTTCGAATACAGCACCCATATCAGGGTGAGATTGATAGGTACCATCTTCATTAGACTACTAGTCTTGATTATTGATGGATCATTCTATCAATATGGGAATGTTGCTTTACTACAGGAGGAAATACGTGATTTTGCCCGTCGCAAGATCTTGGATGCTCGCATTATACTTTACAGCCGCCCAAACGATGACAATGGGGTGGGTCACCCTGGGGCGCTTATCAACGTGACCGAGGTATACTGCCAAGCTGTTTCTCATGGAAGGATTGAATTGATAAGCTGAAACAATCACATATTGTTTCCACTTCAGAATTATACAGCTTCCCTCCCAGATCATTCTAAGCAGCAATACTTTCCCCCAGGATACGTACAGGGGACTGGTCCTGCTGTTCGCAGTGTGGTCAAGTTCCTTAAGGAAGTACTCAAGTACCAACGTGTAACCCTTCGCAACTTGGTCAGTGTGTCAAATGTTCTATCAAGGCAATTCAACACGAGATTAATATGAACTTGATGCAACACTTAGTTACTCATGAATGTTGCAAACACAAGCCATAGTCAGGTCGTTGGGTCTGCTCCAAGTCTTGAGGTCTTGTACAATCAAGTAAGCCGTTCTTTCACACAATCAAAGCCTGATGTTCTCTGCTGAGGATACTTCAATCGTCAGATCAAGACACATTTCAATATGCCTTCCACAGGTCAAAACCAATCGCCCCGTTGGGCAGATGTTGACATTCGCGTCAAAGTGCGATTTGCTTATCTCCGATTGCAAACCGCGGCGCATTCGTTGAATCCGACTCAAGGCCATGGCTCGCAATGGACACCAATTGACAATCAATTGCTGTTTATTAGCAAGCAGAGTGGTGACTACCTCAAAGCGTAAGTTGCTGCTTATTCTATTGTCTTTGAGATGAAAATCTTATGAGATTGTTTTGATATATCAGATGGGCCGCACTTATCATGGACAAGGATGACCAGATGTTTGGGCCAGCTGGGACGGTTTATGAAAGCGTCAAAAACCTTCCTCACTTACCTACCCACCAGGAGATTCTTGATCACATGCTTCTCCACCCAACTCCGCTTGCCAACAATCAAAACCGTGCCATAGATGACCGCTTGGTTCCTTTAAGAATTGATGAGATGGTAGAGTAGATCACCCTGTTCCCACTACTGTTCGCTCGCTTGCTGCCGTCATCCTTTCTTAATTTCACATACTTTGTTCGCTTTCTCGCTGCTGTTATTTTCCAAACAATCGCCTAGAGATTCATCCAGGGAGTTGTTATTTCTATTTTTATGTCAAACACGCACCACCGATAGCAAGGAATTGTATTGTGAACAAGTAAATGAAATATTGTTCCAACCAGCCATTGAAACCGTGAGAAAAAAAATCGGATCAGCCAGACTGATTCAATCCTAACGGATAATTGTGAAAGAAACCGAAAAAAAAAACCGCCCCGGGCAAAAAGCCCGTCGGATCGACTGGCTTAATCAACCGTAATAGCACATTCATTGCCAGGTCATTTGGACGTTCAAGGGGTGTTCCTCAAACGTCATCCTGGCCTGGAAAGTACAACGTTCTCTTGACAGGGTCTCACCGATCTCTCAACAGGCTTGGTTTGGGCAAACAGTGACAAACCGTCCGTATCCCCCTCTCAGAACATCAAGCGGACGGTTACCAAACGTCCCAGAAAGATTGTACAACAGGTTGACCAACGGTGGGTTGGTCCTTTTGAGACGCTCCCTTGTCGTTGGCCAACTGTGTGGGCAAACGTCCATGAATCGGGCTCATAACCCAAACCCCAGAAACCAATCGGGGTTATGAATATGCGGACCGGTTCAGGACGTTTCTGCTTGCAGGCGCAGACGACGTTCAAGAAACGTTTCCACCAAATGGTGAGGGGACGTTGACTTGGGCTGTGGTG
>ESTA-16_PGr
CACCACCGCTCGATATTTTTCTGGAGCTCGCATCGGCTAGACCGCGCAGTTGAATTTAAGTTGGCGCAGGTCAGCGCCGACCTGGATGCCATAAATATTCTGCGCAGCGGGCCCAACGGAAACACTGGGTCTAGCCGACACATCCCCAACCCAAATGCCTCAATAGAGAAGCCGACCCCCCCAACATAGCTTTTGTCGGCAGGGTTGGCTTGACTTTAGTCATCCGAGGATACAACAGCTACCCTAGCCGACAAGTACGACTCTTCCAACGAGGGCCGATGGTTGGGCCGCCGTCAACTCTAGCCGGCCATTGCTACCCTCCTCCTCAGTCCGCGGCTCACTCAGCAACTATCGTCACCAAGCGGACAGKATCACCAACAACCGACTCACTCAAAGATGAATCCCGATCAAAAATTGTCACACACACCGGAGTTCGAGATCCCTCCGGTTCCTGAAGCTGTTTCGGCACCAGGCTCACCTCATCAAACCAAAACCAGCCACCATGTGATTGCTCCGACCGAGGAGACAACTGGCGACATGGAAGAAAAACCTGTGGTGGCTCCAACCGAGGAGCCTACCAAGGAGGTGAAGCCTAGGAAGGCAGTGGTAGGTAGTTTATCTATAACATCATATACTACAGGATCTCAAAACTAACACATTTTTTTTGAATGTTTCAGAGAAAAGATTCAGTCAAAAAACAAGTCCGTCGCAGCCGTCGAATCTTTGATCAATCTCACGGGGACGGAAGCATTTCTGCGTCGGCCGGTTACCTCTTGAAGAACGACGGACATCAAGAAGGCTCGTTGTCCAAACGTCGATGTACCTGAAATCGCTCCATCGACAAACCAAAAAAAAAGGAAATGTCAACACTACAAATACGATTACTCGATGGATAGCTTATACAAACCGTACACTTACTGAGCGTGATAGCTATTGGATCAAATTTCAATTCAAACTCGGATCCATGGTCGTTTTTGGCATTTTTGACAACTTCTTTCTCGCTTTTGTTTCTTTCTGCTCGACAATCGATCCCCACTTTTTTAATCCATTATGCAACGTATCGACCCACTGAAGCGGTCCAGGTGAAACAAATGTAATGTCTGAGAATGTACGATGCCAAGCAGCCGATGAGAGTGAAGCTATGTTGACGATGTATTGATTGTGGTCTGTGTGTGTTAACTCTAGCTTCTTCTTTTTACTTTTGCGTCGCTCAACAAATCCATCCCCAGTTTCTGTTAATTTACATCCACCATCGTGACAGTTGTGCTGTACATTTAAACCGGCTTTGACACTCTATGAAAAGAAAAACAATCCAACAGTTTGATATCAAAATAAGATCAATCAAGCAATGAATGAAATTATCTTACTTGTGAGCTGACAAAGGTGGATTGAGGTGTTTTTTGGATCTTTCTCATTCTGTAGAAACTGTCTTCATCCATTTTTTGAAACAAGTTTGTGTGAATATAATAAGCACTCCGGTGGAATGGCTTCTGCACTTCCCAGATGGATTTGATTGATCCAATATGTTCATCTTCTTGAGTTTGGCTGGCATTGAACTACAAAAAAATACAAGATAGATTTAATTCCACAAGGAGAACTTTCAACTGTGCTGAAAAAATTAGAGAATGGATAAATACCAAAATGAAATAGTTTTTCTTGAGAACTTGCTTTTCATTCAAGCTCAATTCAGATATTTGTTGAATATTGTGGCCAGGATAAGAATTCTTCAGGTCTTCAGGAGTAGGAATTTGTTCATCTTTGAGGACTGAAAGTTTCTTAACAAAAGGATAGGTGATTTTCTGAGGAGAAGATAAAGAATTATTATAGCCCAAAGTTTGCTGGATTAAGGGGTTGTTTTTAAATATATTTGTGACTTGGCTGGAGGATTGCACAAATTTATTTTGTTTTTTGTCAAAGAAGAAACCACCAGAGATAATTTGAGAAAACACACGGTAATTGGAGAATGTAATGGCTATATCTTGACCAGGACTTTGGCGATTGGAGTGGATTGAAGCATTTCGAAGAATACCATTATAACTTTCAAATTTTTCTGTTGCAAAAAGGCATGCAGGACCAAATCGAAGGATGGAATCTGGAAGATGAAGTAACATGTGGAATTTGGGTTTATTAACCCATTGGGCAGAAGCTTGAATCATGTGATTTAAAAATATATCAATATGATTCTTCAAATCAGAAATATATTCTGTCATGTCTTCAATATGAGTTTGAAATATTAAAGAGCCCAGGAGACAGAGTGAAGACCAGATATCAATCTCAGATGGGGTCATGAATTGGAAGAAGACAAAGGGAGCTGCTTGAAGAATTATTCTGAAATCTTTGCCAACTAAACTTGAAGAATATTGAACCAAACTGATGGGTCTAACGGAAGGGATATTGAGAGAATTGGTGTTGAAAGAAGTCCATAAGGCTGTGAGATCATCCTTTTGCGTTTGGTCTAATCCCTTCATGAAATCTCTAAATAAATACTTTACGGCACCAAGTAAAAAAACATGCAAGACTTCAACAGGAGTATCTTCGACCATGTCAAAACCTAAGAGCAAAAAACCAGAAGACAGAAAAATTTCAGCAAAAGAATTGATAGAAAACCCTGAAGGAAAGAAATAGCCAAAAACAAAAAACCTTTCAGCTCAAAGTAAGGATTAAACATTCTTTTAGGTTCCTTATCTTCCATATCAACCAATTCCTGAGGAACGTCTTGATCCATATCAGATGATAATTCTTCTCCGTCTTCAAGTAGTTGCACTTTTTTGGCGTCAAATTTAAATAATTGCTTGGAAAACTTTCTATTGATTTGATCCCGAACACCCAACTCGGCAGATTTCTTGTCTAATTTTTCCAGATTAACAGTTTCTTTAGCATGTGCCCACAGCTTTTTAGAGTTTTCTTTTGTTTGATTCATGGTTCGCAGTTGATTTGGGCACTATTTCAGAAAGCAAAGCAAGATTTCAAAAAAGTCAGCAAAAGATTAATGAAGAAAATTCAAAAAAGGAAAAGAAAATCTATACATTTGCTCCATGCATGTTTTTCTGGGTGAATTGGGAAATATATGGAAGCAACTTTCTGTCTTTCAAGCTGGCAGAACTTAAGTTACAACACCGACAAGGGTTGAGAGAATTTCCAGGAACTGGTGTGTTGGTAATCTCGGCATGCATTGGAGAATCAGCCAGAAAACACAAGACACTGGTCATAACATGAACTTCTTGACCAATGGTGCTATCGTATGATGTGAATCCATTGATAGCCATTTCACTGAATTACAAAGAAAAAAAAAATCAAAAAAATCAAAATAATGATAAAAATCACACTGGTGCATTCTAAAATGAAAAGACCCACTTTAGCTGTTCAACAACCATATCTCCTAATTCCAAAGCTCCAGTGATGTTGGATGTGCAAAGAAAATGACAATTGGCTTGCTGATTGGAAATTTTAGGTGGTAAGCCAGAGAGTGTAAAATAATAAGAGATGTGTTTATTCCATTTCTTAGATTTATTTCCAGATGTGTCATCACAGTATAAGGTGATGGGAACATTTCGTAGGATCTTTCCATCTGCTTTCTTCCTCCAAGGATTTGGTAGGATTATTTTTGGATTCCATCTGCCACACTCATTAATTTCTTTTTTTTTTGATGAAAAACCAAATATATTAATATGCATGAATGTGTTACTTTTTTGTTAAATATTTATTGAAATCTCACCACTAATCCTTCCTCCACAACATTCTGATAACATTAAGCCATCATTCATCTTAATTTCCCCATATGTCAATTCAAATTCTTCAATAGAGATGATTTCCAGATTTTCGTTGTCAAACAAAAGCGCATCAGAAACTCCAATTTCAATGGTAGAATTTTCCTTGTTTGATCTGAAAGTTGGGGTAGTACATTTTGCAAAAAGGTGGTTTTGCTGAGAAAAGAAGAATATTGGGATAGTAAATTTAGAGGAGCGTAATTGGACTGGCTCATAGATGTAGAAGTGTTTTTTTCTTGATTCAACCATTTGGACTCGAAGGTCACTAGCTAGGTGTTTCAGCCATTTTGTTGACTGTGAAAGCTTGTAGATATTTTTGCCGTGCGCATCCTCCGGGAAAAAATCGATATGCGGCGCAACCAAAGGGTTCATTAGATCCTAAAATCATCAATACAGCAATCAAACTTCAGCTTGGCTCTTTCCGAAACACACAGGTCACCAGGTGAGTACTTACATGCTTAATCACATCGCTGGCCTTCAATCCAAAAACAGGCTGACCAAAGACTGTTTCTTGTTCGACGATTGTCTGATTAACCAGTGTACGGATCTGTGCTCGCATTAATCGCAAGGCTTCCCAGCGGGGAAGCTTGATTTGGTTCAGCGTAAAGATGACTCGTATTTGATGGTACAAGTCACGCGAAATGAGTTTGTGCAAGTATCCGACCAGAAGTGAACCAATCAGGTACTGAATAAACCAAAAATATGTAAGTTGATTTGCTTTTTTCATTTTAATTTTCTGTGATGAAATTCCACTCCTCACTTCTTTATTCAGAAACGGAAACCATTCAGAGTTCTCCGGTGTCACTTTTCTTATCTTTTCTTCTTCACGACGAAAAAGAGGGCTATCGTTGGCTGGATCGTCGACCGCTAGCTCCGAATCAATCTGACCAATCGCTACACCAACAAAATCCATCCAACTTGTCTCGGCCTCCTCGTCATCTTCAGATTCCGCGACCTCAAAAGTTCCCGGAACGATTTTGTCAACCTCTTCGTCTGATTTGTTTCCATCGTCAGCTTCTGAGTTCACCCCAGGTTCTTTATCGCCTTCGATCACCGGCCCGAGCTGACTGATTTCCTCATCCACAAGCATCCCTTCCCGATTCGAAGCCTCAAGCGCCACCCTACGAGCATCCTCTGAAGCTTTTTGCTCGTCGTTCAGTTTCACTAGATGTTGATGCCGTGAGTTTTTACAATGTCTATTTCGGTTCTTTGTTGTCCGTCCTTTACATAGCCAACACTCGTATCTTCTCCCCTGTGTAGTATTTCTTTGCAGAAAGTCTTCAAGTAGAAAAGTAAGTCAGTCAAGTTTACATCCAAATGACCATCAAACAAAAGCTCACACTGGTGATTTGTTTCCATGTTTTGACCGATTATAGCTTATTTGAAGTTTTTTTTTTTTTTTTCACTCGTCAATAAAGAGTTTAACAGAATTCGATTCTCGACAAGCCAGAGGATCGAACTGAAGGAAGAGGTCCGTATTGAACCCTTTTTTCAATTTATCTTGGACGGTTGTCCTTTACTGTTTTAACTCTGATTTTTCCTTGTTTTGGATTTGTTTAAAAACCCGATCGTCATTCATTCCTTCTCTCAAAGTTTTCTCTCCTCAACCTCACCGATCACTGAATTGTTTGTTAAGTTGAACCGGTCATTGATTTTTCTCTTGATTCTCTTCTCCGATCAACACTTCTCCCCTCCCTTCCTCATCATGTTGAACATCAACGATCTCATTCATGGAGATCCTGATGATCCCGCCACTCGACTTGAAGGAGCTGAGGAGAGTCACTATGATACATCCTCCGACGATCATGACAGTCCACCTTCCAACCATATGGAAATCACCGATCCAAACAACATGTTTGCTGCTTTACCCTCTTACGATGTCAACATGACCGATCGATCTTCCGCCCCTGGTGCTGAAAAGAATGTTGAGCAAATCTGCTCTGATCTACAATCTAAGTTGATGCTCGATCCTGAGCATTTGGAGATTGCTCTCATTGGGAGCAAGGTTTGTCTATCGGTTTCACTTTCTGATCTAATTTCATTCAACTCTTAGCTTTAATCTCACCAGCTCTTCTGATCCTGATTCTCTTTTTTTTCCCCTCTACCCAAAAGGCTTCCCCTGAAGCGAGACATGCCAGCTTAGTCTTCACTAATGGTGCCTATCACCAACTTGGTAATAAAGGTACCCAAAAACCATCATTTGTGTATGATGACACTTTCAGAGTAAGATTTTTGACCCCATCGATCTCGTGTCTGTCCATTACTTATCGATCGATCTCTTTTATCTTTTACCCATCAATCCCATTAGGACTTTGTCAGAACTAGTGCTCGGATGTTCTTACTCAAGCCAACCCTTGAGGCATACTCAAACAACCCACACCAGAATACCGACATCCCAAAAACCTTGTTCTACTTAACACTCGTAAGTTGTCTTTGTTTATTGTCATTGTCATCTAATCTAAAACATATCTTTCCATATTTAGGACGCTGTTGAAAAAACAGCCTGATGCGTGGAAAGACGATCACCTTCCACCCAGGGGAGTTCGGGCCAACGTAGAAGTCCTTAATCACTATCGCAAGGTTGTTGGCGAACTCTTGAAGTACCAACGAAGTAATCTGCGCACACTGGTGCGTTAGTTCTCTGAATTCTTCTCTCAATCGATGCTGATTTTTCTATCACAGCTCCTAACAGAAATCCTTGTGACCAAGAAGAAACCATTTGTCAGCAAAATGCCCAATCGAAAGGAGATGCTGACTATGGTAAGTAGTTAGCTGATCACAAACTTACTCTTCATATACTCATATGCTACTTTACCTTTTTAGATTTATAAAGATCTCCCACCCAAATCGTCTAAGCTCACCGAGAAAGAGATCAAGCATCAAGTTCATACAAACTTTGCCATGCGGGCTCGAATGTGCTATKCCCGTCTGGTAATGGTATATTACTACATTCACAAATCCAAGAAGGAATCGCAGTGGATTGAAATCGACGAGCGATTAGGTTTTCTCCGAGGTTCATCATTTGAATTTCAAAAAAAGTCAGTCTTTTCCACCTTTTTCTTTTCAAATCGTACACTAAAGACTGCTTGTTGATTTCAGACACGCAGATCTTGTCTTGGAAAAAGATTCGGAGCTATTCTCCSACAAGAAGGAATTCGCAAGTGTTCAACACCAGGACCTAACGGTTCCCACCATTGAAGATGTTCGGATCGCACTTGCTGGTGCTCACTMTTCCGGTGTGAATGATTAAGTCATCTTTCCACCCATGCTACAAAAATGACCGACAAATTTCTATTCAAAAAAAACTCTTCTTCATTCCGGTCGCTCTTCTTTACACCCACAATACATAAAAATAGTCAAAGAAATCGTGCTTTTGTTTTTGTTCACCTTCTCAATCCGGTTGCTTCTTTCTTTTGACACCCACGCTACAAAAAAACACACGTCCAACTTTTTTTTTCTCTCTGTTGATGATCTCAATCCGAACAKGTTTTCTGTAAAAGAATCCTGTCGGATAGTATGCAATGCATTTCCCKCTTCCCTTATTTTGTCACGGTTTGCCATTTCGATCCGGTCGGTTTTTCCAAAATGAAAAACCGACCGATTCATTTTTTTTTGTTACTTGCCATCTTGCCAGACGTCTGGCCAACGGCAAACTTGCCCTGTTGGCAATGTCGAACAACTGACAGGAAGCCGTCGGGAGTGGTCTCACGTGCGGCACTGAGGATTCACCCGACATAAGCCCGGTGATGGCACCTATCCCAACGGCGGGGACTCACGGTAGCCCGGCGTTAGAAGCTAGCCGACGACGGGTGTTTCACGTAGTGCCCTCGTGGGTTGGTTGGGCCAACGGCAGCTCCCGACACCTCCCGCATAGAAACACACCAACCGATCAAGGGGGGGGTCGGCAGGGTCGGTTCAACGTCGGGTCTCACGTCGGCCCCCAGTTGCACCAAACCTGTGGTG
>ESTA-17_PGr
CACCACGGGTTGAGTTTTTTTTTGCCCCCGCGTTGGCTTGGCTGCGGGGTTGGAGACAGGGCCGCACTGACCCGTCTTCCCTGTAATCAACAGCGGAGATGGGTCAACGTCAGAGATGGGTAAGACCTACGTTGGTTTTACCCATCCGACCCAAATGTCATGCCAACATTGCCGGCACGGTTTGTTGGCATGACCTTCGAGTCAGATTGGTGGCATGGCTTACCCAGCCAACAGCCATCTGCCCTGGAAGCAGGCCAACAGCGATGGTGGGTTGGGCCAACCTGAAGACATCGATGGCCTGACCAAACATCAGGCATGTGTCGAGCAGGTCTCACCCAGCCGACAAAGGCCTGCCTGAAAGAGCACACCAACGTCATTGCCCGGGTTGGGCCCCGTCATGCTTCGGTACTGAACACGGCTGTCAGTGATCAGTCTGGGCTCAACTTGGGAGGAAGTCGTCATGCCATCCGACCCACCAACCACTCCACCCAACCCACCATCAAGATGGACCCTTTCAAGCGCTCTAGCACCCCTGACATGTTGAAGCGCTCTAGCACCCCTGAGAACATCTTTCAATACAACCCTGACCCAACTGTCGAGTCTCGCGGACCCATTGTCGGGGCTAGCGGACCCATCGTCGGGGCTAGTGGACCCATCGTCGAGTCTTGCGGACCCATCGTCGAGTCTCGCGGACCCATCGTCGGGGCTAGCGGACCTATTGTCGAGTCTCCCGGACCCATCGTCGGGAATAGCGGATCATCCGAGCAAGTCACTGGCTTGGCTGGTCATTCCATCCCGGCTCCGGATGTGCCAGCAGTTAAGCGTTCACCAGCCAAGAAAACACCGGTTAGTCTGCTGAGAGTTATCCACCACAGTGCTAGATCGACTAACATTTGTTTGATCTTCCGCAGAACTTGCATTCCCCCAGACCGCAGCTCCGACGTAGCCTCCGAATCTTCAATCAAGGACATGGGCTTGGAAGCTTCACTACCCCAGCCGGTTACTTCTCAGTCAAAGAAACGCGCAAGTATCGTAGCCAACTGCCACCTCCACAACACTGAGGACCTCTAGACTCAGTTAACAAAAACGCGCGGAGACTTATTTACACAGCTGTAGTTTTATATTGTAGATKATCTAAAGTTCTTGTCCTTGAATCTATATAATTACATAGCAAGTAGAATTAGTAGTACATTAGTCGCATTAAACGAGACTTGGATCTGTTCTTGAAGTTGATGCTACCGGGTTTGCATTCTTCTTTTGAATTTTCTTCTCCTTGTTCTCAACAACCGAACCCCATGTTTCAAGTCCATCATGTATTGTATCAAGCCATTCGAGTGGTTGAATTAATCTGATAGCAACATCTGAGAAATCCCGACACACGCTTGCCGACGAGAGCGATGCAAGATTGATAATGTACCTTGTATTGTCGTTGTGTGTAAGCTCCCACGTCTTGATTGAGCTTTTCTTGCGCTCAACAACCCCCGTCTTCGTCTTTGTGAGTTGACATCCACCAATGTGGCAATCATGCTGAATATTTAGTGCGATCTCAATATTCTAAATATTTCAAAGGTGACAAATAAGTTGATGTGCTCATGATTAAATATTTGTGATCTCAAAAGACTTACAATTGCATTGATCAATGCTGATTGAGCTGTTTGGCGAATCTCCCTCATGTGATAATAAGAACTCACATCCCCTTTTTGAAAGACAGTTGTTTGAACAAAGAAAGCACTTTGCTTGAAGGGCTTCCGGACCATCCAGATAGATTCAATACGCCCAATGTGCCGAGMACATTTTTGCTGATTGAAATTGAACTTGCAATCCAAATGAATGAAAAAACCCACATATTAGAAACTCAAATTTTACCAAAAAAACAGAGAAGAAATACATACCAGGATGAAATAGTCTTTTTTGATGGATTGCTTCTGGTTGAGATTGAGTTCAGAAATTTGCTTGATTTCGTGGTCAGGATATGCAATCTTCAAGTCTTGAGGAGTTTCTATATTAATTTGAGCTTGGGGTACTGAAAGATTCTTGATGGATGGATAATTGATATTTGAATGGAATTCAGATTGATTATAGCCCAAAGTTTGCTGGATTAAAGGATTTTGGCTAAACATATTGGTGACATGGTGAGAAGACTGAATGTATTTGTTTTGTATTTTATCAAAAAAGAAACCACCGGAGATGATTTGACGGAAAGAGTGATAATTGCTGAATGTAATGGCTATATCTTGGCCAGGGCTTTGACGGTTGGAATGGATTGAAGCATTTCTAAGAATACCATTATAACTTTCAAACTTTTCTGTTGCAAAAAGACAAGCTGGACCAAATCGGAGGATGGATTCTGGAAGATGAAGTAACATATGGAATTTGGCTTTATTGACCCATTGGGCAGAATCTTGAATTATGTGATTTAAGAATAAATCAATGTGATTCTTCAAGTCAGAAATATAAGTGGTCATATTTTCAATATGAGTCTGGAATATTAAAGAGCCCAGATGACAGAGAGAAGACCAGATGTTGATGTCAGATGGGGTCATGAACTGGAAAAAGACGAAGGGAGCCGCTTGAAGAATTATTCTAAAATCTTTACCAACTAAACTAGAGGAATATTTTACCAAAGAAATGGGTCTGATGGAAGGAATATTTAAAGAATTAGTGTTGAAGGAATTCCATAAGGCTGTGAGATCATCCTTTTGCGTTTCGTCTAATGTCTTCATGAAGTCTCTAAATAAATACTTGACAGCTCCAAGTAAAAAAACGTGCAGMACTTCAACAGGTGTATCCCTGACCATGTCAAAACCTGAAAAAGGAATCAAAGCAGGAAAGAAAGTCAGAAATAAATACTGAATAAACAAATAAGGAAAATTAAAACCTTTTAACTCCAAGAAGGGATTGAACAATCTTTTAGATTCATTCTCTTCCATATCCAACAATTTCTGAGGAATCGATTGCTCCATTTCAGGAGGTAGTTCTTCCTCTCTTTGAAGTAGTCCAATTTTCTCCGCTTCAAACTTGAATACTTGCTCAGAGAATTTGAGATTGATTGCATCTCGAGCAGCTAATTTGGAAGATTTTTCGTTCAATTTCTTGAGGCTCAGTGTTTCCTTGGCGCATTTCCAGAGTTCTTTAGAGTTCTTGATGGTTTCCTCCATGGTTCTGAGTTTATTTGGACACTATTTTTGAAAAAAAAAGTGAACCATAAGAATGGGTTCTGAAAAATAGGGCAGGTTAAAAAATAGGAAATACATTTGATCCATGCATGTTTTTCTGTGTGAATTTTGCAATATACGGCATTTTCTTCCTTGCTGCTAAACTTTCAGAACCCAAGACACAATACCGGCAAGAATTGAGAGCATTTCCAGGAACGTGGGTGTTGGTGATTTCGGCGTGCATTGGGGAATCGGCCAGAAAACAAAGCACACTAGTCATGACAAGAACATTTTGGGAGATTGTGCTATCATATGCGTCAAAGCCATTGATTGCCATGTCACTGAGTCACAATAAAAGAAGAAACAAAACAAAACAAAATTAGTAAAGGAAACTCAAAGAAAATGAATTTGAGGATTCAGAACAGAGAAAAAGTATACTTCAACTGTTCAACAACCATTTCTCCTAACTCCAAAGGTCCCACAATATTTGATGTGCAAAGAAAATGACAGTTGAATTGCTGATTCGACATTTTGGGCGGCAAACCAGAAAGTGTAAAGTAATAAGATATGTGTTTGTTCCACTTTTTTGATTTATTTCCAGATGTGTCATCGCAGTATAAATTAATAGGAACATTTCTCAAGATTCTTCCTGCGGCCTTTGTTCTCCACGGATTTGGCAAAGATGTTGTGAAGCGGTTGTCATCTTATTGATTTATTGATGCAATTCAAAAAAAAAWAATAATAATAAGTTGGTAAACATAATTTCTTTTGATGAAGCCACTCAATTAATTTCTCACCAATCATTTTATTTCCACAGCAATCAGAAAGGTTCAGGCCATTGTTGAGCTTGATCTCACCATAGATTGTGGAGAATTCTTCAACAGAAAGGGTTTGTAGAGTCTCATCATCAAATCTAATCTTAGAAGCATTGACAGGAATGCGGATTTCAACTGTAGAATAGTCGGAGTTGGATTTTAACACAGGTTTGTAGCACCTTGTGAACAGCGCACCATCCTGAGTAAAGAAAAAAATGGGAACAATGATTTGATAATTTTTCAGTTGCACAGGTTCAAATATGTAGAAGTGCTTCGTGTTTGATTCCACCATTTGAACTCGGAGGTCTGGTTCAAGGTGTTTAAGCCACTTAGTCGATTGGGAGAGTTTGTAGATATTTAATCCGTGTGCGTCCTCCGGGATAAATTCAAGATGTGGTGCAACAAGAGGATTCATCAAATCCTGTCAAAAACAAGTAAGTCAACTCAGTGGTCCTCCAAAAAAGCAAACTACACAGTGAGTACTCACATCTCTGATCAGCTCCCTCGCATTCAATCCAAAGACCGGCTGACCCAAGACGGTTTCCTTTTCAATAACAGTGTGAGCCACCAAGGTTCGAACTTTTGCCCGCATGAATCGCACAGCCTCCCATCGCGGAATCGTAATGTAGTACATTGTCAAGATCGAACGGATTTGATGGTACAGATCGCGCGATATGAGCTTGTGCAAGTATCCAACAAGCAACGAGCCAAGCAGGTACTGCCGCATAAAAAAATGTATGTGAGTAAATTTTCTTCTCATTTGATTAGTGAAACCGGTATCCTTACCTCCTTATTTAAGAATGGATACCAGGTCGAGTTATCAGGTGTCAGATCTTTTATCTTGGCTTCTTCGCGGCGGAAGAGAGGGATTGTAGCAGCATCAATGTCGTCCGTGTCATCGTCCTCGCCGTGAATCTGTCCGATGGCTACTCCAATCATATCCATCCAGGTCAATTCACCTTCCTCGTCATCGGATTCCTCCTCCTCGAAGATACCGCATGGAACGTCTCCAGGTTCATCAAACGTTCGGACTTCGCTCGGGCTCACTTGGTGGTCGGCAAGTTCCTGAAATTCGTCTACGACAGGGTTGAGTTGAGTCCTCTCTTCGTCCAAGTTCATCCGCTCCTGATTCAATGCCACTATTGCAGCCCGCCGTGCCATTTCATGTCGTCGACTTTGCTTGAATGCACGCACAAGACTTTGATGCCGAGCATTCCTGCAATGCTGTCTCCTGTTTTTTGTACTCTTTCCCTTACACAGCCAGCACGAATATGCTATCCCCTGGCTGCTATTTCTTTGGATCAAATCTGATTAAACAAAGTGAGTTTTTTGGTATTGTCATCTCCCACTTCTTATTCTGGAATACTCACATCTGTAGTCCATGTCCATCTTGCTTCAGGTTGGTTTTGTTATTTTTTGATTAGGTTGAACACCGACTAACCACTTGAAACTGATCTCSTCAGTGGATCGAATCGAGGACAGGTTTGTATGACCGTTTTTTTTTTTGGCTTATGATCTTTTTTTTCCAGCCCGGAAAACCGACCGTTTTAGTTGGGCCAACGAACCAGCCAGCCTCATTTCTTTCACATCGGCGGCGGTGCTGGCAGTGTTCTGACCAGAATTGTTGGCGATGCAGATCGAAAAGTTGGATCGGCAGCGACTAACAGGTACTTAATCCCCCCCCCCCCTCTCTCTCAACCTTCTGTTCCCCTCTCATCTTCATTCGAGTGTTCTCATCCATCACATCAAATCACATCCTATCTGATCAATCTTGCTGATCTTACCACATTGTCTCTCACTCTCTTCGCTCATCATGGTGAGAATGGCGCTGAGTGATCTCATTCAAGGAGATCCAAATGATCCCTCCAGTCAATTTGAAGGAGTTCGAGACGATATACTCCCTTCCCATTCCCTCACTCCWTCCMCTCGTAGTCCCTCTGAAAACCTCCTGGAAGAGAGAGATCCGAACAACATGTTTGCACCCTTGCCGAATGAAGATACTACCATGGCTGATCAGACAACCGTGTCGACAAGCTCCGATTCAGATCTTGACAAAGTTTGCTCTGATCTTCAAGCAAAATTGAAGCTCGATCCTGAGAACTTGGAGATAGCGCTACTCACCAGCAAGGTATAGTATTTCTTTCCCATTGCCCATTCCGATCATCGATAAATAGTCCTTGTCTTCTAACTCTATGCCCCCGTTGGTTCTAATTGCTCTGTTCACTTCTCMCTGGTCTCATCTCTTTTTCCGATCCTTATTTCCCTTCCTCATCAAACAGTGCACACCAGCAGCACAACACGCAAATGCGATATTCGCACAGGCTGCTTTTATTCAGCTCGCTTTGCGTCCTAACTCCGTTACATCAGCTCCCCATGTGTTTGATGACAGATTCAGGGCAAGTTGTATCACCACCTCGATCTCTGATTTCGCTCCAGCAGCTKACTTTAAGCTTTTCAACTTCCGCAGGACTTCGTTCGAGCCCACGCTCGAATGATCTTACTAAAACCAACCCTTGAAGCGTATTCCAATAATCCACATCGAAACGGTGCCCTCCCACAAACATTGTACTATCTGACTCTTGTGAGTTGTTATTTCTTTTGCATTATTTTTTGCCTATGTACATCTGCCAAACAACTGACAAGTTTCCATTACCAGGATGCTATCGATCAACAATCGGACGACTGGAAAGAAGATCATCTTGCCCCTGGACAGCTTCAAGACGATCCGGTGGCTCTTGAAGCATATCGAGAGGCTGTTGGCGAGCTTTTAAAGCACCAACGCAGCAACTTGCGTACAATGGCAAGCTGGACTTATCCTCATCCACMTCTCAAATAAACACGGGCTAATATTTTTTTTCCCCTCAAGCTCTTGACCAACATCCTCGAGACCCAGAGAATTTCGATCAAAGGTAGTGTCCCTAATCGTCATGAGATGTTAACTGCTGTAAGTACTCTCTCTATACTCATTACACTCTCAATTTGCTCATGCTACGTTTTATTTCCTCCCACCTTCCAGATTTATGAAGAGCTCCCACCGAGAGGGGAAAAAATGACTGCAGCCGAAATCCGTACCCAAGTTGAGAGAAACTGGGCCATGCGCATTCGAATGAGTTACGCCCGTCTAGTAATGGTCCATTACTATGTTCACAAGTCTAGAAAGACATCGCAGTGTTGGAAATTGATGAGCGATTGGGAATCTTGAGAGGCTCTTCGGTTGACTTCCAAAGGCAGTATGTATTTTTTTTACTATCTCACTCGGTCAATCTTGCCTTAACTAACATAAATGTGCTCCTCCCCCTCAACTAGCCACGCGCAACTTGTCTTGGACAAAGACAACGAACTCTTCTCGCATTTGAAGAGATTCGACAAAATCAACAAAGAGGACTTTACTGTCCCCAGCCTTGAAGATGTCCGCAAGTCGATGGCGGCTACTGCCCTTAACAACGAGGCGACGGCTGCTACCCTCAACAACACCCAAGCTGTTAATGGTGATTAGTGTTTTTTTTTTTCCTTTCGTTTTCATTACAAAAAAGGCCCAAGACCGTTTCAATCCCTCTCTTTGTCCATCACCCACACACTTGGCTTGCTATCCTCCTTCCATTATCTCGCTATCTTCCTTCCWTTATAATGTTGTCATTTTATTCCTCTCATATATGTACTGTTTCTGTCGATTTTCCTGAAAAAGAAAACCGCAGAATCCTATGCTAGCAATCAAACAATCCGCCTGGTTTTCCTGAAAAAGAAAACCCGGCGGATTCTAGCCCCAAACACCCTTTTTTTTTGACACCCCTCACTGTTGGTTTGACGTCGGGGTCATCCGCACGCAAAACTACAGTGGTCGACTATGTCACACACCTTCCGTAAGCCTGTCGGCAGCATTCATGCGGTGGCCCAACGAAGCCATGTCCGACTCAGGCTTCATGTCGGCTGTTCTGCTCTCGGCTGCCGTCATGTAGGCTTCGCGTTGGCAAATCAGCCGACGTTGGATGTTGACGCAAGCCCTGCGTTGAGGATCTGCCGACGGATGGCACTCCGTAAGCCCGCTGTCGGAAGATATGCCGATGGATGGCAATCCGTAGGCCTGGCGTTGGAAGATACGCCGACGACAGGCCTTGACGGTAAGCTTGCATCGGAAGATAAGCCGACCGCGGCTTCCGACGCTTCCCGCTACAAGACATCCCGTCGGGCACCAAAGTTTTTTGGTGGGGTCGGGGAGGTCGGGTCGACGAAATTTTTTACGTTGGCTCTCAGTCGACCACAACCTGTGGTG
>ESTA-1_AB
CACGCCTATTCCAAAAAAATGTGGCTCAAACGTAACGGAGTCACCCTGGTCACCATCAGGGCTTCCGTCACGTTTACCTGTGCCCAGCTAGAATCTATAATAAGTTGCACTAATAGGATGCTGGTACCAGCTCGGCTGGGAGCCAGGAACGCCTGAAACGTAGCAACCAGCTGGTTGACTGGGTAGGTCAGGGGTGAATTTGAGCATAACTGCATCATGAATCCCGGGGTTGACACCAGGCCAAAGCACCTTTGGCTGACGTAGCTTGCAGGATATCAACGGAGGGCTCAATGGGCAGATGCTACGTGAGATTAACATAGGTGTGTTGTGGATACCCATATTGAAGCCAGGCCAAAGCAGCAGCCATTGATGTGGCTCACACGACGTCAACTGATGGTCCACAGGATACATTTAGGTGCTCCATGATGTGGCATGTACCAGTGATAGTCCAGCCACGACGTCATTAAGATTCTGATTTCGGGGAATGATCATCCCTCTCTAACGAAATAGAACACTGTTCAGACCATGTTTTAAGCATCTTTGTAATAGCAAAATCATCTATTATATGCGAGAGTAGCTTAGTAAGTTATAAGCTAAATTAAAGGCTGTCGTCAATAGCCTGTTGAAAGACCGAGACATGCTTGGGAATCGTCGTCTTGTCTGTATAGTTGTAGGTTGACCTGTCGAGCTTCAGCATCTTTGCCAATATCCTGATATGGAAATATATCAGTATCTCGTCATAACGGGCAATCATAGTGGAAAACGTACTTTCGAATCCCATCAGCATTGTCCTTGGCTTTTTCTCTGCAGCGAGCCAAGCATGAGTCGACGTCATTCCAGTATGATAGACCGGAGCCGCTTTTCGAATAAACGTTGCGCTGTAATGCTGTTGAAGTGGACAATAAACAAATGTAAACAATTGACTTACCAAAACAGCAAGTCGGGCACAAAGGGGAACCGAGACTGTGCACTGGGATCCCTCGATAACTTTGGATGAAAGCTGATAGATAGATAGATTATCATCTATGCTCTTTCCGATCTATAGGCAGTTTTCAAAAAAGAAGTTTAAAAAAATATACAGATGGTATTATACCAGCTTCTTGATGCGAGAACGGGCTTGGGTTAGGGCTTCCGATATAGCCGCCTTGACAATACTCAAAGCATATGGGTCTTGGTCGAGGTTAGACGGAATATTGGCATTGTTGTTTCGGATGATAGCCTGATAGAAGGGATGAGAAGATATGACATGCCGGGAGAATGGAAATACTCACCAGTACGATGTCGGTTGAACTTCTCTTGTATTCGCGTAGCTTTTCCGACAGTAGTACACCGAGACTATAAGCAGAAATAGTTTTCTACATCGCATCGGTCATTCAATAAACAACAGTTATGATAGTGAGGGTAGTACGTACATGCAAAGCTTCATCCACAGTGAACCGTGGTTGATGGATCAAGACACGGTTGACTTCATTTCTCATTGCTTGAATGTCAACGAAAACGAGGCCCAACTGTGTACTCATAGCGGCCTGGTTGGAGAGTAAAATCAAAGAGTCATAATGGGTCAGACACGTAGTGGGGAATCGTTAGAAACTTACCTTCATGAAGGTATCAACTTCAGCCAGTTGATACGGCTGTAACTTGGCGCGACGCGCTGCACGGTCAACACTAACCCGCGTAACCCTTTGTATTTGAGGCGTGTTAAGAGAGTGCGCGTCGCTGGCATTCTCCAGTCCAGCTTGCACTGCTGGAGGGGATGCCGTGTTAGCACTGTTGTCCTGGTCTGAGTTAAGGAAACCTGGCGCTAAGTCAGCTTCGACACGGCCGAACACATCCTCTACATCATCGCTGTCTTCTTCGAGAAACTCGTCAAGTAGATCATCGTATGTCTTTGGTGGAGCAACTTGAGTGGGCAGCGGTGTGGCTGGGGAGGAGGTATTGGATGTAGCTGACGACATGGCGGAGTGAGAGGAAGAGCAGACAAGGAGCGGGGACCAGAGTGGCGCGAGCTTTAAAAAATTTAAACGAAATTTGAAAAAATTAAATGGAATAATCAAACTTGAATTTTAAAGACCGCAGGTCCGTGGAAGTTGAGAATGAAAACATCGGCCAATTTTTTTGTGTTTACTTCACGTTCGAATGGCTCGAGGCCAGAAACAAGCCCCTTTACCAGACTGTTGAGTTTTCAAAAAACAATTCTAAGCGGTAACTCACTCAAAACAAATCAGGTTTCGAAGAAAATCCTACCCTTGACCTGATTCGGTGCAAGATATGCCCTTCCCGGATTCGCGTGAGCTCTGGTACCAGCGGCTGGTTGGCTCGTCGTTGCTGGAAGAATCATATGAAAACAATCATCCATAAAAAAGCTCAGCAAGCTGTAGATGACGCGTACCATGAGGAAGCACAACAGACTTTGGCTCATCATCAGTCTGTTCCTGCGCAAACGTTACAGCCTCCTTCATCTCCCGCCTGCGCCCAGGAAAGCCTTAGCTTTGAAGCACAGTTTTGGAAAGAGTATGACGCGAATCCAACGGCGGTTTTGATGGGATCAATGGGCAAATCGGACGATGCTATCCGTTTACACCTCGAAGCTGCACTAGATTATCAGTTAGAAAATTGGGCGGCATGGACAGATGTGGGAAATATGGAGGAGGAAACGGATCTTGATACAGGTGACTTCGACCTGGGAGGGGATATTGAGTATGAAGATATCACCAAGCCTGGAGATACCACAGCAAAACATGATAACGATGCGTGGTTACCATATCCATCGAAGGTCCACTTCCTGCTTGATATGATCGACACACTTCCAAGACTTCGTATTTCTGGATCAATAATGAAGACTATTCTTTGGCTTCTGAGGGAATGTGAAGTTGAAAACATACCGTCGTATAAAAAGTTTCGTGACATGCAGGAGAACTTGCGAAAGGAGGCGGGAATACCTACGATCCAATGGCAATCCCCTCAAGGGAATACATTTTCGTTTAACGACCCTATTGCACTGGTAGCAAACGTGAGTCAGTAATTTCGCTGACTACAGGTAAATAAAAGACTCACCGAGTAGGATTGGACCAATCCTCTGGTTGCACCACACTTGAGGGTATATCCCAGTATTCCAAAGGATGGTATTATCTCAGAAACTTGGCACGCATCCAAGTGGCGGAGAGATATGGACCGCCGGTTCCTCAGTCCCATGTATGCCAACGGAGATCAGCATTTCTATGTTGACGAGCTGGCAAAACTCAAGGATGGCCGATTTGTTGTTCCTATCCGATGGCTGATGAATGAGGCAGACCATAGCGTGTACGCCGATATGTGGGTCATCCACATCAGTGGGGATGTGAGTATCATATTATCGAAGGTGTGAATACACTCACAGTCTTTTTTATGCCAGTTGTTGGCCACGATCGACGATGCGAATACAGTCTTAATACCTGCGAGCAACTTGGAATTCAACATGCTCGATCTTCAAGACAGGACCGAAATACCTACGTGGAGTGCGGAAACTATAGCGGCGGGTCACCCTCAACGAATGCCTAACCCTGACAGAGCTCTCGCAGATGGGGATGAACTGTATACAAGCTTCATTGACATTTTTGGGGACGACGTCTCTGGCAATCAGTCAAAAAGTTGGAACAAGCATTGGAATGTGTATATTACGCACCGAAATCTCCCTCGAAAGATGCTCCAACAGCAGTATAATGTCCATTTTGTCTCGACGTCGCAGCATGCCTCCGTCTCCGAGCAATTCCATGGGATCTATGAAAGAATCAGGTAAGCGTCAACGTGCCTTTTCACAATGTTGAGTCACTCACGCGCAAGGCGCTGATTAGATCAACACATGATCGCCCTGTCAAGATTAAACAAAGGCCAGGTCGCGATATTCAAATCAGATTAAGGCCCTTCTGTGGGCCAGGAGACAATCCGTCGCAAAGTGAGATTACCGGGCACATTGGAGGCAACGGCAACCACCCATGTAGAAAGTGCCATGTAGGAGGCACTCAGAAGGACAAGGAAACGTTAGAGGGGTTTCGGAGATTCTTTGAGGTATTTCGAGGCTTACAAGGATGCTTCTTTCAACTCACGAAGCCCTTTGCCAGCCGGGAATACCCCGATCTAGTACAGAAAACATAGCTTGCTTGGAGGCCCAGCTTGCAGTAGCTTCTCTCGGAAAAGCGCAACGTGTAAAAGAGATGCAATCGGCTTCTGGGGTTAAGGATAGTTTTACGCAACACTGGATTGACTACTTCCTAAGCCACTCACGGAGTTTCCACAAAGAAAATCCAACCGTAGCTCCGGAACGTATCCAGGCCATTCTTCAAGGCTGGGTATCAGGCAACTCCGGTCTTGTGTACAATCCGTACCTCCAAGCCGTTGGTAAATCATTGCTTTGAATCAATTATCTGACAAACATTCTGACAGTTTATAGACTGGGATATTACACACGACACTCCAGTCGAACTGCTCCACACAGTTTTACTTGGAGTCGTCAAGTACAGTTGGCATATGGCCCATACCTCCTTCAGTGCCGAAAACAAAAAGACTTATACAATGCGATTAGGAGCAACTGAGCGGAGAAGTTTATCTGCTGATGCGTTCCAAGCACCATACATGGTTCAATATGCAAATTCGCTGGTTGGCCGACAACTGAAGGTTTTGGCACAAGTAAATACCTTCCATATCCACGACCTTGTTAGCGCAAACATATATGCATTGGCTCGGGCAGTGGGTGAGCTCACGGCTCTTCTGTGGTTTCCTGAGATTCGAAACATGGAGATTTATTTGGTATGTCTTTTGCTATTCAGTTCATTTGTTATTTATCTAGTTTTCTAAATAATACACAGTGCGACATACGCACCGCAGTAGCAAATGTACTCGACTACGCTGCACTTGTCAATCCCTCGAAGATAATCAAGAAAATTAAGTACCATTATCTAACACACATTGAGGAGGATATACAACGGTTCGGACCACTTATTGGTGTCATGACGGAGAACTATGAGTCTTACAACTCCGTCTTTCGTGCATGCTCTGTTCTCTCCAACCACTTGTCTCCAAGTCGGGACATTGCGCATCAGTTATCAAGGCAAGAAACTGCAAAACACATACTTTCGGGGGGTTCATGGTTTTCTCACTCATCGAATGGCTGGGTCGAACCAGGTTTTGGAGTACAGAGACTTATCGAAGCAAATCCCCATTTGCGTCGTCTTCATGGCTGGCCGGGATCATCAAGTGACTCGCCGCTGATACCTGGTGAGCATGGTTTTCACTGTTTTCTTGACGCTCGCTACATAACTTACAGGACATACCGTGCTCAATCCAAAAGTGAAAACTCATGCTGGCAAATGGGAGTATAAAGCCCTCCGCTGGACTGAAACTTCTGGCGTTAAAGCAGTGAACCCAGATCCTGAATGGGAGTCGCTTATGTGGTATCCTTGTAAGAAATTAATTTCTCAATATAGCGATGCCTGCGGGGTCGGATCCTGGGTGTTCGCAACATCTCCTTTTGCTGCGGCCGATGAAACTCTAACAGGAAAGATTGTCTCCATTCTCCGTTGCGTCAACAATGTATCTCAATGCATCGTTTTACTTGATGTCTTTGAGATGGCTTCTACACGCCACCCTATCTTTGACATGCCGGTGTTGAGTAGACGACTTGGAGAAGCAAGAGTAGTGGCTGTTTCGGGAAAAGTAAGTTAATCATAATGTATGATTTTGACGTGCTCAACCTCTTTCATTTTGCAGGCAATTCTGTTTGATTACAATGTACAGCACGACTGCTATGCTGCACGTTGCTCTAGTAACCCCCAGGAGCTGATTCAACAAAATCATGCTCAGGCAGGAACAACGCAAGCTGTGATCGTCCATGCGGCACCCGAGCAATATGTTATCAACACCCATTCACTTCACAATCCCCATCTCATTCGTCAAACGGTGTCTCGTCAGCTCATCGCACCTGTTCTCAAGCACATTGATCGTGACTCTCTGCATAACGAGCAAGCAAGGAGTCTACAGACTGCCCGTGGGCAAACAGGAATTAACAATCAAAATGAAGCGGATACTCAAGAAGCTGCAGCCAACCAGTCATCTTCAGCTGATGCGACAGCGGCTGACTCATATGGAAGACAGCCTTCGAAGAGGAGAAGATTCGAAGCCGGACTTTCATGACAGGTCTCCGTAGTCGATAATGATATTTTCTTTGTTACGTGCTTGGTAGTAATCAGGTTAATATCATGTTATATTAATGTGTTTACCATGCTTCTATGACATGGAAAGGGTGCTGGAGGACTCGTATGGACTGCGCTGGGATACAGATGCATCCACATATATATGACCTGACAAAATACATGGGGATCTACTCGGAGCTCACCCTATTCCGTCATAGATAAAATATGGCGGCCAGGTTGGCAATTCCCCCATGGCCAGGCTTACTCGCGACGTTAAATTAGAGCTACTCGATACCTGGTCACGTCGGCTCCGCCACAGTTGTTAGCCCAGGTAAGTCCGACATGACCCTTTGTCAGGACCAGCCGACACTAGATTCGGAGCCAGCCTGATTCGTCCACATCAGTGATGGGTGATACCGGAATGGGCGTG
>ESTA-1_MLP
CACCACGGAAGGGGTTTTTGTCAGAAATTGGCCTGACGCCGTCTGAGATCGGTCAGGTCAAAATTCGGCCTCAAGACCGACTCGCAGGCCATTTATATGCGGGCTGCAGTCGAGCTTGAGCCCAGCGAGCAATCTGATATGCACAGGCGCCTGCAGGCCGCTACCGACGGCCTGCAGGCGGGCATCATGTTTCAGGCTTAATCCGGCCGGAATTTCGCCTGCAAGCGGCCAAGAGACTGCCAGCAGACGGCCACCACGGACATCGGCGATTTCACTTCAATCCCAAATTTGACTTCAAACCCAAATTCACATCATTCCAACCACACTTCACCACAACCACCTTATCAACTGTGCAGCGTGCTCAATCTAAATCATGAATGATCTACCACGGTGTAAGTCTTATTTCAATCACATTTCAATGAAGGCTTTCTACTGACACTTGACCCATAATTCCACACACATCCACTCAGTTATTGTTGAACAAAGCAAGAGTCCTTTAAGGTATCGATGTAATGTCTGCATCCAAAGCCGAACCATGAAATACTATGAAGCTCATGTGGCTTCACCAGCGCACATACGTGCCTCAGAGCAGTTTCTCACAAGACAAGCAGAAGACCAAGCCCTACGTCAGCAGTTTCCGACCCCTGTAGAGAGATCACCAACACCACCTGCAATCAACCTGAACCACTACTTTGAAGACAATGACCATCTTTCCGAATTGCAATCGGTCCCACCTTCWCCACTTTCATTCCTCCGCTCCTTCGGCCAAACAGACGAGGATGGATATGAATCAGATGACTCAGACAGCCAGATTGATTTTCATAAGCTCCGCGATGCCTTTGATGCACTGAACACAGGACTTGACAACGCTGAAGATGAAGCTGTCTACGAGGAATTGTTGGACCACGAGCTCTCAGGCATTAGAATTGAGGAGTCAGCTGAATGGTACCCCTTCAAAAAGAAAGAGGTAAGTAGCTCAAGTATATTGCATCACTAGACACTGCATTGATTGTTTTCAATTGTGACAGCATGTGGTAGCTTTGCTCATGATTGGATCAAACCGGAACCTCCTCTCGCGTGTCCAATACCAGCGAATACGGTCCCTCCTGCGTATTCTGGGAGTCACTCTGCCAGATTGGGGCACTTTGAGGGCACTTGTCAAAAGATTGAAGAAAAAAATGGGTCTTGATATACGGGAAAGGATTAGTCCATGTGGGAATCCACTGTTTGGTTTGGATGTCAAAACCATCATAAGTAATGTGAGCCAGCTTTCATTACTCAATCTGACTAGCTTAGACATAGCTAAAKTGTTTGCGTTCACAGGAGTTGGCAAACCCCTTGGTCAGCCCCTATTTGGTATATGTGCCCGAGCTCACCATTGATGGGCCAATCAACCGGCTATCGCAGTGTGAAAAGTGGCGTGAAGATTACCCTCCTGATCTACGTGTTCAAATGATATCATCCAACAATGTCCACTACTACATCTACGAGCCAGTCCAACTGAGAACTCAGCAGCTTGTAGTACCTGTTTTCTTCTTCCAACAGGATGGTTGTCTTATGGCCAAGTGTCTACCGGCCATAGTCAAACACGATCCTCATCACCGGTCTCATCTCAAAGTCATCATTCCTCAAGATTGCGCTTTTGACTCTGACATGCTATTCACCATTCCTTGCAAAGACTTCTGGCGATCATTTGGACATATTGAGGTGGAGAATGGAGTTCTTCTTAAAACTGTTTGTGGGAATCATATGTATCGTAAGTCTTCACAATAATATTAATTTGTTAATTAAATGTACTCAAGAGCTAATGTGAATCATTGTCCTTGCAGAATCTGAACATTCAACAGTACCATCCAATCCAATTGAAAACCCGTGGCGAGCCAAGGCACAAGGCAAAATGATCCGCCATGTTCCTCTGGCTCTTTATTCTGACGACACTTCAGGAAATGTATCCAAAAAGTGGAACAAACACATGAGTATCTACTTTACCCTGGCCGGCTTACCATCTGATCTATCAAACCAGGAGTTCAACATCCATTTCCTGGCAACTTCAAATTGTGCGACAGCCCTAGAGCTATTTGATCAGGTTGTTGATGATTTAAAGTGAGGTATTCTTGTTGTTGAAATAGGTCTACTTGGGTAATTAACATGCACTTGCTTCCTCTAGTGATTATGGAACAAATGGCTTCTTTGCATATGACCAACATCTGGGTGCAGAAGTTTTGGTAATGGCGGTGCCTCTTTTTCACCTGGGGGACTCTCCAATGCACGCAGAGATTTCAAATACACTCAACCCAGCCAACACCCTCACGCCATGTCGGATGTGTGATCTACATGTAGCAAAGCAGGCTGACAAACAATCAGAAAATTTTGTCAGAGACTTTCTTGGCCTGGATGAAGATGGAGAGAAGGTATGAGGCCAATCTTCGTTCTTCCAGATAGCAAAACTGAATGACCTCTGCAGTGCCTATTACCTGGCCGAGATTGGGACCAGACTAGACGATGGACCAAGGAAATTTGGAACACATCTCAAAAGCGCAACACTAAAACTCGAGTTGAAAAGATGAGCCGTGACTTTGGAGTTCGAGATCCTATGAACGAAGTTTTCCAGAAAAATGTTCAAGTAGCCCATGAGTCTCTGCCTCCTTCTGAAGTGGAGAAACTCTGTCAAGACATCAATGCTCAACATGGAGAACATATCTTCAATCCCATGTTGAGACTCAAAGGTGAGTCTCTCTCATTATACTTTGCTTTCAGTTGAAAGAAGCTGAGCCATAGGCATTTTTTTGTAGGATTTGACGGTCACAAAGATACTCCAGTTGAGGTGCTCCATGTGGCACTTTTGGGTACCACAAAGTATCTCTTCCGCGACACGATGAAAGAACTAGGAAATATCAAGGCCGGCTCAAAGAACTACAACAATCTTTCCGGTCGTTGGAGGGCTTTCAATACTAGTGGTTTGAATATCCCGCCCATTCAACCAAACACAATGATTACTTACTATCAGAGCCTAGTGGGGAAGGAGTTTTGAACTGTGTTACAGACCGTCCCCTTTGTCCTGTTTGAACACCTTAGCGAGGAAAAACGCGAAATGTGGACATCTCTTTGTCTTCTAGGATCTTATATTTTTCAGACTGAAATACCGAACATGGAAACCTATCTAGCTGAACTGGACATCGCCATATCCAGATTTCTCAAAAATTTGGTAGCCCTCAATGCTCGCTGGGTCAACAAGCCCAAGTTTCACATGCTCGTTCACCTACAAGATTCAATTCGTAGGTTTGGACCGGCTTGTTTATTTGCAACTGAAAAACTTGAATCTTTCAACGGTGTCACTCGCCACAAATCCATTCATTCAAACCATCAAAGTCCAGGACAAGACATAGCAAACACTTCCTACACCCAGGTCATGTTGAGGATTTTTGTATCCGGTTCTTCCTTTTTTGACCATGATCTCAAATCGCGTGTCCATAGTGGCCCAAAATTGCGAGCGTTATTATCTTCAGTACCCGAGTTATTTCAAGCAATGGGTCTGGACTCGTCTTTGGGGTGTATCTCCACCTATTCAATTGGCCGTAAGTAACCTTCTTTCAATTCTCTGGATGCCTTCATTTAACTAACCTTCTTGATCTCATAAGCCTTGTGCGAGAAACAATCAGTTGCACCATCTTGCATCCCACTCAGTGTCGACCGTGGAAAGTTGAAAGAGTACCAAAGTATCAAGTTGATTGGGCGACACAAGGCTGAAAAAAATGACTTTCTGGTGGTTTGTCCAATATGTATTTCTTTGATAGTCTCAAAGTAAGGCAAAGKGCTTATGTTTGTGTATGGCAGGTGAACTCCCGCGAGGTTGGACAAGTGCAATCAATCTGGAAACTCAAGGGGGTATCTGATTCCCACACCCATCTTATTATCAAAAAATGTCAGAAGGGTCCAATCAACCAATTTTATGGGATGCGGGAACTTAAGGTAACAGAAGAAATTATGATCATCAATGTCAAGGTAAGGTTCTGCTCTTCACTGTGCAACTGGGTGTTCATATTGACCAAGAGATATTATGGCTCCCAGGACATTGTGTGCTTGCTGAACGTTCAACATAACTGCCACGATTCTGATTGTAAATTGGCCAAGAACCACCGCAAGAAAATTGAGCGGAGGGAATCAACCATTGGCCTGTGGGGGGTTGAACATGTTAATTCAAACTCATTCATCCTCAACGCGGCATCACATTACAATGGCCATGTTCACCGCGGGCTTTCGGATTATCAACTCAATCCAGTTTCTCCTGAGGTTTGGAACCAGGCCATCACCAAGGGTCTCAAAGTTTGGAAGGCTGAACCACGTCCAGCAAAAAAAGGTAATGACCAGGGCTCAGAGAACAGTTGAACAMTGTTGCAATTTCCCATTGGGTTAACATTTTTGGTGAATGATGCAGCCCCTTTTGGATTTCATAGACAGCATGATGTTCCACTTGGTATTACAATTATATATAACACCTTGATGATAAACATGAAAKATATCCCATCATAAGAATCATGTAGTTGCCGTTACAATCATMTAAAGTCTTTGAATATAAACATCAAATTCATCACAGTCAGTGCGCAAAAATTCTTTATAGCTTTGGCTGGTTGGCCAAGGGAACAAGAATATGTCAATCAAACATTTCTTTTKCAGATCTATGATGATGAAATACTCACAATCAATGAAGATGATGACCTCGCCSGGATATATTCATGGAAAGCCCACCCGAATCTTTGGAACTGAATCAKKATGATCAGTATTTATCACTAACTAATGAAGGTTCGAAGCTCACCTTCACAGTCGTGATACCAATTAACCCACATGACAGCGTCATGAGCACACGTGGCCATACAAACCGCCGGAAGCACATTTGGATGCACGGTAGCACAAATGATTGCCAAAAGTACTTCATCTGCAACCCAATCGTGTATTGATGTGATTGGCGAGGGAGGTTCATACAAGTAAAAACCTTTGCCAGTGAACCAGCGATAGACTTCATTGACCGCGTAGAGCCAGCTTTCGTAATTGGAACCATTGCGCTTCAAACGAGGGGAAATGCTGGCATATGCTTCCATTTTGTGGTGATCCACATATCGGAGCATGTCGTCCACCGCGTCCAGATTAAGACCATGTTTGCGCAGTAGCTCTAACGTGGCCATGAGCTGTGAGGATATTCGAGGAGGATCAATTTTGACGCGTACCATCTTCATTTTGAATGAGGGACAATGTGAAATTTTTGAGAAGTGAGGATGGAGCAATGGTTTTTTTTGAGAAGCGAGGATCTATGGGGCAATCACATSAATACGCAGATTATATCGTCGTATCTTATGATTTTTGAATCAAATACAAAATAGACTCGCTGCACAAATGCGACAATCTCTTGTTCGATATGGTTTGAAGCTAACTCATCTAAGATCTGATTATTTCAAACAATATCATCATCCAAGATACCGTTTGATCGTGTTACAAATCAAATCAAGACAACAAAAAAGGAAAGACTTCATGCCCGCTTGTGAACATGGAATTGATAAAACATCAGGGCATGAACCATGATCCGAGCACTGGTTCCGTGAGAGATTCCCCATTTACGCAACAGTTCCCTATTTACATAATCGACAAATAAAAACAAATCAAAATGATTGACTCCGTTGGCCTGAAGTATTGGAAGGACATTCTCGATCTCGTTTTCTTCCAAACAGGCAAATCAAAGATAATCCTCCAACGTCGTTATGGCCATGATACGTCGAAGATCGGAAAAGATCACGTATCCGCCATCTATTGGGAACTCTACATAGAAAGTAAGCTCTTGTTTTCGTTCTCTAGCGAAAGGCTTGAGGCTTACGTATCGCATCGAATGGGTTTCCGGTAGGTGCGACCTCAGGAGTCGCATTTGCTTTGGCCAAAGGTGAGTGGTCCATTTCCTCGACAGGCTCAAGTTTAATCGGAGKACGAATCGACTTTCTGGTGAATCCGAATCGCTGAAAGCCAGGAAAAGACATGGTCGTGGTCAGTTAAAGGGTGACCGCTTAAGAACAACACACTCACGAGTCTTTAGCAAAACCCAGGAAGAAATCTCGCTTGCGCTTGTGTGAAGTTTGGGTGTGAGTTTGGGATGGTGACATTGGGCAAGTTTCAGATTTTTGAAGGTGGAACGGTGACTCCAGATTTTTTTTTCAAAAAGTTCAGACTTGGGCACCAGATCCAATCTSCTGTCAAAGCGTGGGCGCCACTTGAGATCTGTCAAAAGTGGCACCATCCCCCCCTGGGAACCCTCTTTTGGCCTGGGGCAACCTGCCACACTTGGAACAAATCGATTCCAGCCTTCCAGCCAAAAACTCACATCCCCAATCCATCGTTCAAGTTCATGGCCACCGATTTGCCTTTCAATTTCAGTAAGTTACTTGCCTTTCACACGTTCATGTGTGACTGACCGACCATAATGCTTGCTATCAAGGCGCTCAATTCGGTGGCCGAGGTCCTCTTGACCTCGGCGAAGGCCTCGATTCGCCATCTCAAGGCGGAACCATGGTTATTCAAGGTTTCAATAACCATGGGTCACTCAGGAACGACTCATTCAGTGAGTTGACGAACTCACAGGACCCTCATCAGTACTGACCTCGACTGTGATCTTCTTCAGCCTCTTTGGACTCACCTAGAGGTAGAAATGACGGTGGGGACATACCTCGTGGTTGGGAGTTCCAGAGGACTCCCAACCACGAAGCCAACCCAGGCCGGGTGGAGTATCCTCCTCGCCKTCGAGAACGCGACGAGCGCTCTCGTTCCCCCTCAGGCCGAACGCKCGGCACCCGAGCTGATCCTCAGTGGCCATCTCGTGGATCTCCCAATCAATCGATTTGCGAGCATCAAATCAATCCGACTCGCGAGGATCACGTGGAAACGACCTACCAAACCGCCCGAGTTCAGGAGATGAAGTCGGCGACGTATACCCAGACCTTTTCATGCCCACTCCCCGCGCCAACAATGCATACCTTTCAGGCAATGGCGACGCGGTGCGGCTTGGAAGGCCCATTTCATGCTTACGCGATGGATCAAGCGGAGGTAAATTCTCCGAGGTCTTACCTTTCTGTTATCGTCTGTATGATTGACTTTGTTTTTTGATGTTTTTTTCTTCTCATCTGTCAAACTTCCATCGCCAAAGGTCTTTGGCGAAAACAATCGGCATCTGGCTCAAGTCACCGCGAATTCAAAACTCCTAATGGAGATAGTACGTGTCAATAGTAAGATTGACACGTTGACTGACCAATTGGCCACGATGACCAGGGCCGTCATGGCACTCGCCTCGCAACCAGAACCCGGACGAGGATCGGCTTCCGGATCAGCCACTGCCGTAGTGCCAGGATCCGCCCCAGACGAATCAACCGTGAGGCCCCAGTGGAGGGCAAGCCCCAAACTTCTTGTAAGTGCTTTTCAAAATCTTTTGTATCAGATTCTGGACGATTGGCTGAGATGTCAATTTTGTTTTCCAAGGGGTTGATCAACCCCTTGGCCCTTAAACTGCTATTCTCCCCCGTAATTGAGGCGTATACCGCCGTCGAGAACGGGTCGGAAGGGTATCTTCCGAACTCGTTATTTAATACTATGAAGGTAAGTCACTGATTCATCACATTCATATTGACGAATCAGTGTCTCTGCTGACTCGCTCTGTTTCGTATCCTCTAGAAAAAAGTGGCGAAAGAAGGGGCGGTATTTGCGGCCGAACACCTGCCTCGCCAAGTCTGTGGAGTGGAAGAAGCSCCCGACACACAAGCGTACGCTAGCGCCCTGMGATTGGCKGGCAAACACGCCAGGGAAAAGTTGCACAACGTGGTAGGTTGTGTTTCCTTCTCCTTCTCACATCGGTCGCGTTTKGGAACAATGCAACTCMAACTCACGACCGAAACAGCTCTTGGTAGGCATATWCGACTCTAAAACCAAAGAGMGCGTWGACATTCCGGTTCCCCATATMAAAGGGATGGTSCAACGAGTAAGTCATCWCATTTCCCTTCATATACATCATTCGATTAACTGCAAGTCAMAMTCTAGGTTGCTGTGAGGTGTGCTGTTGCTGGGGAGAAGGCCGAAGTCGACGCAGTGTGGGCAGCCACCGATCKGCCCACACGGGSACGAATCACMTATCTCGTGAGTCMAASGGTATTTGGAAATCCATCAAACTMCTCGCTCATACACTTTATTTTTGTGCTCAGCGTCGGGAAGCSGCGCGGGTGATGCTCAAAGGGGGTAGAGGATCTGAGTCAGTCTGGSSTGCAGTTGACAGGAAGCTTTCCGAGGTGCGATTGAAGGGCAACGAAGACTATACTACGGCGTGAGCAAACATATTATATGTATGTATATGATTTTTCAACATCACTGACATSACATCGTTTCACACGCAGCTTCTATCAGATTGTCTATGATGAGGACCGCCAGTWATTTGATGGGAAAGTTTGGTTTAAGGACCTGAAAGCACGCGAACCAAAAGTCACTTTGGACTTGCCATCCGAGGAGGCCATCATGGCGCGCATGTCTGGGGGCGGGGAATCCGACTCCATCTGGATCTGATACCACCTCGATCGGGAATCCAGCAGCAATTAATTAAACTACCCCTTTTCATCATTTTGATGTTTATTCAATCAATAAAATACAAAGTTAAGTTGTGATACTGGTCATTTTTTTTCCTTGAATTTTTTAATTGAACGGATCTCTCATAGTACATAACTGCTACTGTGAAATCAATCATACATTGGTCATCAAGTACTGTGTCTGTGTTGATGAGCCGCGTCAGCTGATCTGAGGCTGACCTGACTGATCGGCCTGATCTGCCCCTACCCGGCGCCGAAATCGACCCAGCAACAGCGAATCCGAGAGCTGAATACCCGGGGAATGTGTCGGGCCATCGAGCCTGCTGACCGTCGGCAGGCAGATTCCAGCCGGCCTGCAGGCAAAAACCAGCCGGCCTGCAGGCGAGGCCAGCAGGCGTCTGGCAGGCGTCTCGCGTGAGGGCCATCTGCAGACGGCCTGCCCCTATGCAAGCGCTGGCGGTCTGCCGCTGGCCTGCCATGGCCGCCTGTAGCCGGCCAAGACACCTCTGTGGTG
>ESTA-1_PHor
CACCACGGGTGCATCTCGACGCCAAACCGTCGCAATCGCTGACGCGCTGCCCAACCTCCCCCGACCCTGCGAAACCTTATGGTCTACTGACGTCAAAATGGCGGTTTTCAAGCCAGGAGGTCGGGGAGGTCAAAGAGATGACCCAGGTCTGCCCGGAGGAATAGGGGCAGACAGAGGTCAAACTGCCCGCATGTGAGAAAGCTCTCAGGAACCAAGGTTTGGTGTCCAGCGGCAAAGTGGTCGGGACGCTGGCCGCCGCTGACCCGCCAGGTCCGAGGGGGACAGCGTGTGGATTTTCATTGCTGATCCGGGACCCGGCGGATACCCGATGGACCAGGTAATGGCCCACGGGTTATTCGGACCGTCTACCCGGATACATGGAGATAAGAAGCGTCGGCTTCATTTTTGTAGCGCAGGGAGTATTGATTCAGCTGGGGGCGCACTGGTAACAAGAGGGGGGATAGACAATAGCAGGCGCAGGCACAGGGAGATATATAACAGACAAACAAGGACATACAAGTCTGGATAGCGATAGCAGCAGCAGGGAAAAGACAACAGGCAGACCGTACAACTGAGGGCAGGGAGCGGTGGGTAACGAGGATGAGAGCAGACAAATGTGATGAGGACGAGGCAGACAGGACGGTAATCGGGGAGGGGAGCTTCCATCTTACGTGTAGTGGGCTTACCTTGGAGCGATGTCAGCTCCTTCGGCTGCACGGGCAACCTCCAAACGCACCTCGTCATCGGTGGGAAGCTTGAAACTATTGCGGGGGATATTTTCGATGCACCTTGTACCATCAAAGTACTCGGCGTCCTTCTTCATGATAAGCTCTACATGGCTGGAGGGAGAAGGGGTATGGTAGCCAAACACTGCGAATCATTAAAAAATTACACTTACGCTTGCAGCTCAACAGCACTGAGGCCACCAAGCATCTCAATATGCTGATCAATGACTTGCCACTGGGACGCGGTTTCTCCGGGAGGTTGGTTGAGGTAGTGGTTGACGGCGAGTAGACGTAGCATCGCAAACCTGAACCTGACGGCCCGGGTGGCCCAAGTGGCTAGCTGGGCTCGAGGGAGGGACTCGTTGCAGCGACTGAGGCCTTGATCGATGAGGACCAATAGGTCAAACAGTCGAGGAATGGGTCCTGGGGCGCGGACACGCGGCTCAGGACAACACCTGAATTGGGGGATTAGTTCCTGGTTGAATCATGAGGAGGAAAAGTACTTACTAGGTTGCGCAGGGCGGTACGCCGTTCGGAGGAATTGATCAACATGGTTGATTGCTTCGGTTGCATTGGTGGCAAAGCCACCGGGCAGATGAGCTGCCTTCCAAGAGGCAGTTTGGCTAATAACATGAGCCTATCCGTGATCAGGTGTCAGCTTAGGGAGGGAATTGAAGATGGGAGACACTACTTACTTGGATTAATGGGAAAGGGGCATTGATGTACCTCTCCCCGTTTGAGTCGTGTGATTTGGTGTAGGCTGAGAGGTTGCCGTTTCAAGTATTTGCGGATCTCATACCGCACATGATCCTGTCATGTCTCAATCAKGTTAGCTGATGTCATGGCTATGAGTTGACTTACGCGAACGATGGGCCGTAATGTGGCGCCAGCAKTGGGACTGACTGGGGCAATGGGTGGCATKTCGACTCGCTGGAGCAGAAGTTGCACCATGGTAGCCATGCCATCGGGCAAGGCGAGTCAGCTGCGGTACTTACTTCCATAAAACGTCACACAGCATCGGCATCGACTGACCATTGTCAGTCACCGCTTCGATCTCGCGGTTGCCAAGGCGACCGGGGCTTGTGACGGAWTMTTCATGTGTWTCACTGGGCCCCGTCCTCAAAGTTTTCACCGGGAAAGGGGTTGAGTCGGTCTGCATTGTTTGGGAGTAATCGATWTGATTGAGGCTCTCGTTTCCGGGAAGTCATGAAGTCACCGAGGTCGGGCCCCTCATTTTCTCCTTGAGCCTGTKGCTCGTTGTGGGTAGCTACGCCGCTCGACGGACTGGTGCGGGAGAATGGGTGGGGATGGTAACGAGCTGTGACAGCCGGTTGTTTCAGCGTGATCACTGAAATTTGTATGAGATTGTTTTAACTTACATCTTGTTGGTGTAWACGCTGGGGTCCGACTCCTCCTGACACAAGGKTTGGCATTGGATTTCCTGATTTGGTGGCATAATGCCTGGCAAGTTGCTAGTGAGACCAGCATTGGTTGCGGGGGTCCGATKAGTGTTTGATGGTAGTAATTTTGGCGATTCACTGGAACTKGTCCTCGGGAGGTAGGAGKGTTGATGGAACTTGTAATGTGGGKAGKMAACATATTAATTGATCAGGTGGATTTTACTGGCTGGGATGTGGTTTGATSGGGGGAATGGTTACTTGGGTGTTTCATGCTGGTTATTTAAGGGGCTGGGCTCTGCACTCCTACCTTCGATATCGCCACATTCWTCAAAGAAAAATATTTATATATTACTTTCTCACTCACCGATACTTTGATTTGGCTACTGTACCKTGGTCCCACACCTTCTTACCAACCAACTTATATCGAMATCGCCGWTTTCTTGACATTTCGCTCKCTTAATCTAATACGTCGCTGTTCGATAATCAAATMTTCCGATGAAATGCAGCAAGGASAACGCCGCCGAGTAGGAWTGTACTATGAAGAATGGCTGCTGCCGGGKCAGCAGCCGGCGTACTTATGTCAGCTGTGCAACAGTAAAAAGACCTTCAATTCAATAAAGAMTCACGAACGTCGGTKGAAGCACAAACAGCGAGTTCGTGACCGACAAGGACAGCTKGAAGATGCACCGCGAGTCGGAGGGGTGCGGGATAATGGTCAGGTTGACAGCWATATWGGTGTCGGGGTCCCGCGGTATATTGGTCAGGCCGACGTGCTTGCGAGAACCGATGCSGGTTTTGGAACGGATCAATACAACAATGAGTTGGAATGGAGGTCTAATGATGGGGAAATMWTAGAKAGWWCGGACGTACCMAMTGTGGCSGACGATTTCGAWGATCGGTTCTCCGACGCAAGTWTGAATGAGTTGGCGCAGCTGGTCCTTGATMTCCAACAAMGMTCGCCGGTTCWGTCGGATTTTTCGAGTGCGGCACCTTCTGTTTGGGGGATTGGGTTTGAGATGATGATCGATTCGAKGGGAATAGGGGCCAGGATAGTGATGATGAMGATGATGGACGGGAKTTGGGTGATMGWTGGTGGTTTCCTTTTAAAGACAAGACGGTGAGWTGTCCGCTGAGTGGTTTGCTCCGWWCTCGGCGCTGATSMTTCCCCCCGGGGGTTTGCGCAGTACTCCGTGGGGTTAATGCTTATGGGTCATATGCATAATCTGATGTCWAGGCAAGACTTCGACAAGGTGCGCACGCTCATGACCCTTTTTGGGGTCAACATCCCTCATTGGGGCACCCTGAGGAGKGCTAGGWCAAAAATCAGGAACATGTTGAACATGAACCTGATTTACAGGGAGAGTATWTTTGGGAATAAATGTTATTCATTAAGTTTGAAACAAACTATTTCAWTGGTGGGTGAWTACAATKCTACTATTGGGGCTTCAACWCATGCTTGCAACTAATGTGGSATTACTGCTTTGTTCTTGTCCATGATTATTTACAGGACCTCTGCAATCCGGTGGTGGCCAAACACCTCAATTTCTATCCTGAAGACCCCCAAGGTWTAAATGTTTACCAGCTCAGTCAAAGTCAGAAATGGCGAGAGSATTTTTCCCTAGATTTGCGTGTGCAAATGGTCMACATCAACTCCAAACACTTTTACATATATGAACCAGTTCAACTGAGAAACAAGKCTTTAGTAATCCCAGTCTACTTTTACACCMAAAATGGCGAACTTTATTCCAAATGTGTCTTTCCCAAAACCCGCACCACTAAGGATCATCAWAACATGACCCATAATCATWTGATCATTCCACAAGATTTGCMGTTTGATTCCTTGGACTTGTTGTCAGTGAAATGCGGGGAWTTTTTTCTGCTCCAGWATGAAATTTACATGGCAGGAGGAATCCCTTTGGCTACCTGGTATGAAAATTCTATGTGGGGTGTGTGAACCAACCTGCTTGATATATCCATTATTTTGGGGCTAACTATTTCTGTGCTACAGCGGTGGATAAGGGAAAAGCTTCAGGATAACTTTCCCCAATAAATGGCGAGAGAAAGCAAATGGGAGAGTCATAAGACATGTGCCCATCACCTTGTATGCTGATGAGACCTCAGGGAACCAATCAAAACAGTGGAACAAGCACCTCTCGTATTACTACACACTGTCTGGTCTACCACCTAAAATGACAAACCAACAATATAACTGCCACTTTCTGGCGACCTCAAACACTGCTGGGGCATTGGAGCTGGCTGATCAAATAGTGGATGAGCTAAAGTGAGTGGCCGCACGAACAATTTGTTGATGATTTTCTGATATACTGACTGCCCCTTCACAATGAAGCGCTCTGGCCACACAAGGCTTTCCGCACATGATCACATTTTGAATGAGGAAGTATTAGTGATGAMAGTGGTWTTGTGCTTTCTTGGCGACTCCCCAATGCATGCTGAGATAGCCAATACACCACTGCCATCCATTTCCTTGAACCCWTGTCGGATCTGCACATTAGCTGCWCCGGTAAGGATGGCAAGTCAACTCAGCAATATGTTCAAGACTTTTTGGGTAAAAATTCWCWTGGAATAAATGTATGTTTCCATGWATCATAATTCKATGACTGTGTGCGACACTGACTAGGATTAATGACTTCCAATGATAGGTACCATTTACATATTGCCGGTGGGACAAGACMATTCAAMACACTCATGAGCTTTGGAATGTAGGMATGACCAAGGCCAAAAATGTATTTGAMAGTCTATCAATTGAATATGGAGTTCGAGATGTGGTCAATCGTGCWTGTCTGSTAATTTTGAAAGACCCCAAGGCMTCACAMACTCAAAAATCMTTGATTCAGAACTTGCATGATGAAAAATCACTTCGATTATACAACCCATTCCTCAGGTTGAAAGGTWWGTCATCMATTTCTGAAKGATATTAATTAAATCAGGCTGAAATGATCTCAATTACAGGGTTTGATGGATGCCACGACACACCAGTCGAAGTCCTGCATGTGGTATTATTGGGAGTTGTCAAATACCTCCTCCGCGACTTTATGATGACCACCATCAAACCCAAGGACTTGCCGCAACTCATTGCATCTTGGGACTCTTTCACTGTTCATCCCCTGGATATTGGACAAATACCTGGAAAATACTTTGTGAAGCATTACAAAAGCTTGGTTGGTAAACATTTCCGGATAGTTGTTCAACTTGCTCCTTTTGTTTTATACCAGTTCATGAATGAAGAACAGAAGGCTTTATGGACAGCTTGTGCGAATTGACACCACTGGTATTCCAGACCACCATCCCGGATATGAATTCTTACCTGACAAGGCTTCAAAACAAGATTGATAAATTCATGTTGCTGTTGATCCAGATGTCAGCTCAGTGGGTTAACAAACCAAAATTCCATATGCTTTTGCATTTACCACATTCAATCAGGCGTTTTGGACCAGCTAGCTTAGTGGCCACCAAGAAATTTGAGAGCTTCAACAGTCTGTTACGCAATGCCTCTGTTCACTCAAACCGACAATGTCCTGGGCGTGATTTGGCGTATTCTTTTTCAAACTATGAATGCATGTGGGCAATTATATCTGGAGCTCACATTTACAACTATGAAGATAGAAAGCATTTTTTGGCATCATCATTGGTGACTGATATGTTCAAGAATCATGGTATTCAAAAGTCAATGGGTTATGATGAAACACACATGACCACTTCAAACAATATATCTGCAGTTTATCACTCCAAGAAGGCTGCAACAGTCCCCATTCTACAGGGAATATTGGACTCTTATCCAAACCATACCATCAAAACTGTAGACTCTCTCAAACTGGCACCTCAGATGTTACTGAAGAGGAACACATTTGTTCAGGTAAGCCCATCTCACAACATGATACATGACACTAATATAACACTGATTGGCCTCTATGAATAACAGATCAAGTCATCAACAACACAAAGAATAGGAAGAGTCAATTACATATGGAGTGTAGGGACCACTACTTCCCATCAATTTGTTATCACCGTCACCTGGTTTGATTTGAAGGGTTTATCAGACTTCTACAACATGCGAATCATTAAAAGTACACATGTCATGCAGGATGTCTTTCCCAATGTGAGTATTTTCAATTAATCAATGTAATTACACGTCTCAATATGATCTGACTGGAATATGAAAAAACCATAGGAGGTTGAAGCCACCTTGAGTGTGCAGCACAACTGTCATGAAGCTCAGTGTACATTCAAACAAAGGGAAAAGAACCACTCAAATACACAGGAAGCCAACCCTGGACTTAGCTATGAAACAATACACAGTGATTACAACAGCTTCATTCTTAACAGCGCCTCATTTCATGCTACTTTTAATCATCTATATTTGTCAGATATACAAGCAGAAATGCCTACAGGAAATCAATGGCAGGAGGTGATCCAAACTGGCCTGGACAAATGGAACAAGAACAAAGCCACCAACAATAAGGGCAAAAAAGCAGCTGAAAGTGACCACTTGGTCTGGCCAATTSACAATCCTCAAGTAACTCAAMACCACTCAACTGAACAACCATATGGGATGATATGTGGGAACATAATTTGSAACAGGAAGACAATCAAATGGATGTATCCTTACATSATCAGAATTATAGTAACATCCAACATGAMTAGGAGTAACCAACAATCTTCAACAAATCATCTCAGAGCATCATCCATTAACAGATCTATACACAGCATGCAACCACCAAGCAATTATGGACTGAGCTCCCTACATACCTTTTCCAGACCATCATCAAGSCAACGTGAACACCCAAGCATGACCCATGATACAGATMTATCAATGGCTGATATTCCACCCAACCAGCAATTATTAACCAATCACCCAAGAGGATCATCTATTACAAGGACCCACWTAAATGWGCAAGCCCCCCCCCCCCAMTTATCAGACCACACCACATCAAAATAATTCCAGACCATCATCAAGACAGTCATTGGCTCATGATACAACATACCAACTATCTGAACAATATGGAACACCCAGACAGTCCTSCAACCAGCACTCATCTACACAGCAAACAAGGAGGTTATATGAGCATTTSAACACACAATCCACCAGGGGCCAATCCATCACCAGTAGCTCTATGGCTGCACCCATTCATCCTCAAGGCAGGTTACCATTGCACAGGTCAACATCCTCTTCAAACATCTATTCCTCTTCACTGCAACCACAGATTATGCACTCAAGCAGAATGGAACAATCCATCCATAACCCATCAAGCCATGGATATTCAGCAACTAGTGCCTCTCAACATCACACACCACATAACCCTCATCAAGAGTACATCAATTTACCAGGGCCAACCACTTCAGGTTCGTATGGCCAAACTTTTCAACAACCAAATGATCCACCATTCCAAACCACTTCCAATCATGTGTCCAGAAGGCCTTCCAACTCAATCTTGTATGGCCACCATAGCCAAGATCAAATATCTACAATTTGAACATACATAACCCTTCAATGTATCATAATCTACCAACTGTGGATCAACCAAATATATCACCACATGAACAAGCCAATACCACTTCCTACCATTACCAAATTTCTGGATCAAGAAATACATATACAGGTAATGAAAGATGACACCAGGCTTTATTTCTTGTCTCATTATACATAACAGACATAAAATATGTATATGTTTTACTCATTCCAAAAGTGACTCCAATAAAATGAGTGATTGTAGACTATCCAGCTGTGATTTCCCAAAACAWTTCATGTAACAGGAAAAGATCACATGGGTGTGACACGCTGTATAAGAGAACCCATCACTCAAGGCTCAGAGAATTCTCTTAGGTACATTCCTATACCATTTTCTATCTCCTTTATCAATTTTTTTTCTCAAAGTTGTCATCAAAGCATTCTTGTTATCAATCTAATCAAGAAATTCATCCTAGTTGCTATAAGAATTTTACCAAGGCAATATGTCTAACATATAGTTTTCCATGGCAATAAAACATTGAACAAGTTTAGGGAAAACATGACCAGTGCGTATAGAAAGGAATAAGACACTCAAACTCAGGAGCACACAATTGAATAGGCTAAAAAGGGCATTCAGTCGGCCTTAGGAGWGGATTTGGAGTCGTCCTTGGAGTCTTTTKTAGCTTCGGTATTGATGCCGCTTGGTTTTGGTCGAACCAAGAATTCGATTTCAGGTGAGGAGGACACACGGGCCCGTTTTGATGATAAACGGGTTGGKATGGCCTTCCCTTTGACGTTCTCATGAAAATCGGCGGCCTTCAGTTCGATGATTTCGATTTCGGGTGGGGAGTCAACGTGTGGTACGGTTCGGTCGTCCACCGCAGCTGTGCCAGACGTTGAAGCTTGGGGGCCATCAATACGGGATGTCGCATGTGTCGTCGTCCCGGCCGACCCAAGAACAACACATTCTTCGCGAGTGGGATTGGGCTCGCCACTTGGAACAAAATCCAAGAATCGAAWGTTKGGGCGGGSTAGTACGACTCTCCGGGTCCACTGAGTTCAAWWGGGGWATCACATACATATATATAAGTTAAGSATAGGATTGAGGGTCGAAATACCGATAAATACTCACATGATAAGGGTCAAGGACTTTGTCCATCGGATCCTCCATTTGGAGAGTCAACCAACATTTCTTCGGGAGAACGGCGTGGTGGGCCATCTTCCTAAATTGCAAGAAGTTGGTTTCGACGTTGATCCTTCGAACAGGCGGCCCCCCCGGGTAAGACCTTGTGCCACGCCATTGGAGTTTGCCGGCAGCGTCGGCGGCTTTCAAGACTTGGGCGAACGGAAAATCATCCCGAGCCGCGCCGACCACATCGATAACAGCTTCTTTGAAGGCGCGCAAGGTCATTGGGGGCATCGGCTTCCCTTCGATGTTCCGGGTTGTGACCTGCTCGTGTCGGTACTTCCAGTTCTCCGGGGTAGGCGGCAATTTGGCAGCTTCGCAGCCTATCGGGACGCCATTAGGGTAAATCACGTCATACTCSACGTATACGTTGTAGTCCAGGTAGATGATAGGGTGCCGCTTGAGTTCGGCAGGCCGGCAGGTTGGGTGATTGGTGGATCTTGTTGGGATTTGGCTTGGTCCATGATTCGAGAAAAAAAAAAAAAAAAGGTCCCTTGGATGGGACTTGGCTGTTTTTGACTTTGCCTGATATGATAAGGTCAATCCTTCGGCGGATGAACGTCAGGCAGCCCACGGTTGACCTKCCAGCTGTCCCACTGGAGTAGAATGGGGGCACCTTGCCGTCAAACACTTGACCGCAATGCTGCCAGCTTGCATGCTGGTCAACATTGCGGTGGAGATGAACCTGTCGGGCGGCCGGCTCTTAACATGGGTCAGGTGTCGGGCGGCTAGCGGTCATGCATGGCACAGTCATACCAACCAATAGCTGGCGGCCAGATGACAGGCAAGCCGCCAAAACCTTGACCAGGCCCAGGCCCAGTCATCCCGCCGCTAAGTGTCATGTTCAAGGTGCGGCAAGATGACCATGGGGTCGACACAACAGCGCGTCGACCGCCTGGGGCTGGTCATTTTGACCTCGCGGTCAAGCTGCCCTGTGGCGTCGGGCTGCCGCACCGAGGGAGCTCAAAGTGCACCCGTGGTG
>ESTA-1_PHord
CACCACGGGTGCACTTCAGGGACATGTGATTCGTCTTCAAGACGAATACATGAGAAAAGACGCCTTGAAGGCGAATATTGGTCCTGGCCCGGGAAAGCCAGGATTACATGCGTCTTCAAGACGACTTGAGCACCCCGGATGGTTTTCAAGGCGACTTGAAGACCGCCGAGGGTTTCCAAGTCGACTTGAGAACCATCATAAGGTTTTCAAGTCGACTTGAAAACCCTTGCCGGTCTTCAAGTCGAACAGGAAACCAAAATATGGTTTTCAAGTCGACTTGAAAACCACAATATGGTTTTCAAGTCGACTTGAAAACCACAATATGGTTTTCAAGTCGACTTGAAAACCATATTTTGGTCTTCAAGTCGACTTGAAGACCGCCCAGGGTTTTCAAGTCAACTTGAAAACCCCGGACAGGCTGTCAAGCCCACTTGAAAACCCGTCGGGGTTTATGAGTCATTCAGGGGGGATGTTTGTGCAGTGAATGCCAGAAACACTGGAAATGTGATTACACAATTTTTTAATCATCAATTTGGCAACAGTCAGCGTAAAAAACCTATTTTTTAATCATCAAATTAGCAATAAATCAGCATAAATAAAACATATACTGGAAAATGAGTATATGAAATTCTGATCACAAGAAGTAAAGAATTAATTTTTGATCATGTAATTGGACACTCTGTATAAATGTTTTTGAAGACATAATTGGCCATAAACCAGCATACATAAGTTTTACAAAGAATATTGGCCATATCATGGCATGAAGAAGATCACATGTGGTACCTTGAGCTTGATGCAGCACTAGGGCCATAATTTGGGTGTTGAGGGTCATTAGATTCCCTTGGAGTTATATGAGGGCTAAAATAGGGTTGCTGAGTCAGATTTGATGTTGACTGATATGGTGACCTTGAAGCTAAATGGGGGAGGGAGGGATGATATGTCATTGGAGTTGCATGTGGGCTAAAATTGGGGTAATTTGATCCAGCTCTAGGACTATAATTTAGGTATTGTGGATTATTGGATTCCCTTGGAGCTATATGAGGGCTAAAATAGGGTTGCTGAGATAGATTTGATGTTGACTGATATGGTGACCTTGAAGCTAAATGGGGGAGGGAGGGATGATATGTCATTGGAGTTGCATGTGGGCTAAAATTGGGGTAATGTGATCCAGCACTAGGGCTATAATTTGGGTCATACAATGATCTAGATTCAACCTGGGGGCTGAATTGAGGGTGGTTGGATCTCCTTGTAGATTCCACATTCTTTCCCTTCTTTTTGCTCTGACTATTATTCCATATTTTCTGACCACAAGAAGCAGCTGTCTGCATGTCATGCTCTGTAATAAAGTCGGCTTGTAATTGGGAAATGCTTCTGTTCAATGCAGGGTGACAATGTGAGAATGCATTCAAGAGATAGCTGTTGTAGGCTTTGTGATGCATTTCACGTGAAACATTTGTTCCCTCTTGTCTGCTTCTTCTTGATCTGTTTGATACCCCTGCCTGACACCCAGCATCAAAGCAGTTGTGTTGTACATTGACACAACAAAGAATTTTCTGAAAAATTTAATACAGAATAATCAGTTTATTTGGGAATGAAATCACAACTGGTAAGACAAACTGGCGCACTGAAGCAGGAATGTAAGTAAAGTTTGTTTGTTTTTGCACAATTCTCATTGAGCAATCTTTCTGTAAGCCATGGAGTTTGCATTCAGCAAGTTTGATGATGTAACATTTGGGGTGGATGACTTCCCAAATGGAAATTACACATGATATTCCTGCATTCCGGTGATGGTCATCTTCCTGGGAGGTTATTACTTTGTTTCAGTGTTGCATTCAATTCTAACATCTGATATATAAAGTGAAAAAAAATCTTACTGACAATGATGAATGAGTCCTTCTGAATTGTCTCCTTATCATTGAGGTTCAATGTCCAGACCTGGCGAATTTGGGTGTTTGGGTAATACCTCTGCAGTTCTTGTGGAACAGGTTCGGTTTCATCTTCTGGCACTTTGGATGACTTCACACTGGGGTATTGTACAAGGGCCATCCCTTTTGGTGTGTTGAATCCCAAGGCTTTTTGGATTGCTGGGTTTGCTGAAAATATAGACCTCACCTGATTTGAAGCTTGGAAATACTCTTGTTCATTATTATCAAACATGTAACCACCTGAAAGTATCAAACGCATGATCTGGTAGTTACTGAAACTTATTGCAATATCATGTCCTGGACTCAGCCTGTTGGTGTGAACAGCTGTGTGCCTGAGCCGCCCATTGAAGCTCTCAAACTTCTCAGTAGCAAATAATGTTGGTGGCCCAAACCGCTTGATTGACTCTGGGAGATGCAACAAAATGTGAAGCTTTGGCTTATTTGCCCATTGTGCTGTCATCATGAGAATGTGATACATCAATATTCGAATATTTTTTTCAAGTTCAGAAATATATTTATCCATGTTGGTTATAGTAGTCTGGAATATTAGGCTTCCAATGGTGCATAAAGGAATCCATATCTTCTTTTGGGACTCATCCATGAATGGAAAGAACACAAATGGGGCCAACTGTACTATGGTCCTGAATTCCTTTCCTACATAACTTTTCCAGTGGGTAATCATGTATTTGCCTTGGATTGGTGGGATGTTTAGGCCATCCAAGTTAACTGAGTTGAAAAGGGCCTCCATCTTGGAAAGGTCTTTCTGTTTTTCCATGAAGTCTCTTACCAAATACTTGACAATTCCAAGGGAGAAGACATGTAAAATTTCCACAGGTGTGTCTTGGCATCCATCAAACTCTAAGAGATTTGTAAATACATTGCAAAGTCTGTGAGGTTCAGCTTGTTCAATGGCCTCTATTTGTTGCCTTTCATGAGGAGAATTGCGCCGCAATTCAATAAGTTTATCTTGAAGTTTGTCAACCAATCCAAATTCATTCATGTGTTTATCATATTCTGCCTTGGATTTGGTCTTCAGAATCTTCCATGCAGTCTTGGTCTTCTGAATGGTTTCAGACCATCTCCGTGGCACTGGGAGTCCATTGATGCCAAAGAAATGATATATGTAATGCAAATTACTCTTTTCTTTAACTTCATCAACCCTTAAATGGCACATCCGGCATGGATTCTTGCAGTTCCCCGGAATGGGAGTATTTGTCACCTCTGCAGCCATTGGGGAGTCGCCCAGATAGCAAAGGACCATACTCATAATCAAAACTTCATCTTGCAGAGTGGCATCATAGGCAAAGGTACCTTCAATTGTCAAAGAGCTATTTCATGCAATATCAGTGAAACAGGCAATACTTTGGGATTTTGGTCAATATAGAATGGACTTACTTCATCTCTTGGACAATTGACTCTCCCAATTCCAGAGGCCCAGCAACATTAGATGTAGAAACAAAATGGCAGTTGTACTCCATGTTGCTATGTGATGGGGGAAGACCACTAAGAGTGAAATAATATGAAACATGTTTATTCCATCTCTTAGATTGGTTTCCTGATGTATCATCTGAGTATAGTGTAATAGGAACATGTCGGATCACCTTGCCTTTTGCCTTAATCCTCCAGGGGTTGGGTACAGGAATGGGAAAATGATGGCCAAATTCATCAACTTCAATAATCTGATGGCTGATTTTGTCAATGAATTTCTTTGCATCAATATCTGGAAACTCTGAATAGATCAGGTCAAATTCGTCCACAGAAATGGTATGAAGTTCTGGTGAATTGTAACTGATATGACTAGGTATCATTATTGCCAGCTGGGGTGTGCCATCATATAATGGTTTGTAGTCAATCAACTTTGGTGAAATACATTTTGCATATATTTTATCTTCCACCTTGAAGAGAAATATTGGTATGACTACTTTCTGTGCTGGGCCTTTGAGTGTGATGGGCTCAAAAATGTAATAGTGTTTGTGAACATTGTCTACCATCTGTACTCTTCCTTTCCTGGACAAACATTCACACCATTTAGTACTTTGATATAGGGAATGTATATTCTTTCCATACGTCTCATGCGGATAGAATTCCAGATATTTATTGACATAGGGATTTCCCAGTTCCTAAATAGGATCACCATATAAATTAATGTGTCAGTAATAACCCAGATGGAATAATTGATTTATTCTATCTGATTCAAGCCTGACTCACATGACTAATGATTTCTTTCACACTGAGTGAATAACACTTGTTATTCAAGACTGATAGATTTTCTATAATATTTATGTTTAACATCTTCCGTATTTTCTCCCTTCTTCTCCTGATTGTGTCCCAGTGTGGAATAATCACATGGCAAAGCTGTAATACCAAGCGGATCTGGTGATACATAGCCCGTGACATTATATGGTGCAACTGCCCAAGTATAAGAGCGGCAATGAGATACTATAGAAGTGACATATCAGAGAAAATAATGAAAACAATCACATATGTCAGGGTGGAGATGAAGATAACCAATGGCCTAGATTGTAAGGTTTGAGAGGGTGGAGATCATGTTCCAGAATAAAAGCAGGAAAAACACATACCATTTTATCTGGAAATGGATACCATTGGCCACTTGCCTCCAAGTCCACTTCATTTTCAGGAACATTTTCATCCCCAGGTAAATTCAAGTTGTCAGCAATTTGGGATTGAAACATAGAGGATAAGGGATCATCCATGAACCAATCATCCCATCTCAAGCCCAATTCTTCTGAATGCTCATCTGAGCCTTCATCTGATCCACCAAAGCCCATTCCAGAATTTTCATTCATATTCAATGGAGCTATGGATTTATCTGGAGGATTGTCCAGTTCATCATGACTTGGGTAGAGGTTTTGATCCAGACCAACCAAATCCTCTTCATTGATTGCAAGCCTGCTGGTCCCAGAATAGGAATCTTCCAGCTCAAGGCCCACTGGTTCATACAAGGAAAGCCTGCTTGTTGTTCCTTCTGAATTGCCGGTTAGATTATCTGGCTTCTTCATTGCATTAGTCACTGCAGACTCCATCTCTTTATGACTGGTTGTCTGCATGTGCCGATGAAGATACCTCAACTCTAGTGATTTCCCACCGCAATAAACACACACAAATTTTTCATGTCCATCAGGCTGAACCACTGAGTCAAAGCCTGCAACAAACATTCAACACACATGAGGGATAGCCAATCTATCAAACTAAGGTGGAAACTTACCTGTGATTTTCATATCAATTGGTTAATCTGAATGTATCAAGCAACAATCAGATGGCTTGAGTGATATTTGAAGTCAAGAAATTCAGTGATTTATTAGACAGGGAAAAGAATAGTAGGTGATTTAAAAAAAGGGTAACTTGGTGTGTAGGCAGTCATAGAATGATTAAACCTGAAGAAGAAGGGCCACTTAGTATTATATAGGCCTTGGCCACATTTTGGACCATCAGATACTTGCAAAACTACCAGTGTCCTGTACAATTTCCACACTTTTTTCAGTACAAGTTTCAGTTGTACTGAATAGTTTGAGTTCTGTACAAGTTTCACACCAATAAATAATTTTCGTCAAGCTCATTGAACATGATTCAAGATCTTGTACACTTTCAAGTACTAGTTGGTACAGATATCACATTTCTCTTCAGCCAAAATTCTGATACTTTAACCTTTCAGTACAAGTTTCACACAAATAAATTTACTCTTGTTCAGTGAACAAGCTGTTTCAAATTGGTGGAAATTTTTGAAACCCTTGAACACAGACAAGTTCAAGGATAAGTTTATTGTACTGGTTTGACATTGGCAAAAATTCATTAAAATTCAGTATTTTAATCAACCTTTCTGTATATATTTCACACTACATTTTGTCATTTTAAACAAGCACAGGTTTCAGATTCCTGTTCTTGTTTAAATTAATTAAAATATTTTAACTTCATCCAAACATTATTCTTCAGTACAGTTAGATGACTGTGAAACTTTCAGCTGGTCTTGTCCAAGACCAGTGACAGTCATACAGTGACATTACACAGGAGAAAGTTTCACCTGTGTAATGTCACTGTATGAGCCAGTGACAGCTCGCCACAGCTTTTTGAGCCCGCAAACCGGAGATAGGATATCCCGACCAAGTCGGACAACCACCGACATGAACCACTCGACTCCTCCAACGAACCGACATCAACCAACCAACATCCATCCACCCGGAGTCGGCAGGAATCCAGGTAAGTACCTCAGCTCAAAAAAATATCACACAAGTTTCGACGGGCACTGACACAGCCCGTGTTTGAAGGGGCAATGCCAGACGTTACCGGATATCCGAGTGGACCCGACTATGGACGTGGAGCCCACCATCATCAACCGATTGCGGCCCCACCCCCTCCAAATCCTCCTGCCCTACCCCCTCCACACCATGCCCCAGCTGTCCCCAATCACCAACCGCACGAGGCATTGCCGTGGTCAGCAATGCCCAGTACCTACAGCGCCCACTTACCTCCTCCGCACTCGGATTCTCAGCAGGATAATCTCCCTCAGCAGCAACCGGCTCGCCCATGGATGGATGACCAACACGGCTCAGTATCTGCTCCAACCGGAGCCGATACTGCAGGCGTAGGTGAGTTGACCCCTCTTGGACCCACCCGCAAAGGCCAAATAGGACCGATCCGAAACCAACCCATGTTGCGTCTGGCTGCTTCCCCCTCAATCTATCACAACCTCGGTCGGGCGGCCTTGCAAGTTGGGGGTCATGATGACCCACAACTATCTGATCTCACTGACCTATCCGATCCCATCTCAAGTGTCCCACCCAGCCGGCCTTCCTCCTTATCATCCAGATCGACTTCTAGTCGCCGGCTAACCTCCCAATCACTCGAGGCTGTGCAAGCGCGCCTTCAAGCAATGGGAGATCAGTTTCGACTCAGTGATCAGATGATCGAGTGGGCTCAGGGCCTCTTGGATGTAAGTGATATCCCCCACAAACAGAATGCTTCCTGATTTGCTAACTACAGTTCCTCCACAGATGCCTGAAGAGGAACTAAGGCTGATGACAATTCTCATCAGCCTCAACAATCAGCTTAGGCCCCAACCTCCTCCTAGTCCCGACAGTCAGGCCTCAAGCCCCAGGGAATTATTCCCGCCAACGTTCCGAGTCTTCATCCGCAATAGCATCCGAGATGCACTATTACGACCCGAAATCGACGCCTATGGCCGACGAGCGGCGAAGAAGTCGAAGGTTGATAGAACCCCTTTCATGATAGTCAAGGTCAGTCATATCTATCATCTTAGTTATGATAGATAACATTTCAACTAACATCTCAAGGGTTCAGGCCGATATCGATCAATCTAGCGCAGCCTTTAAGGCTGCAAACATGCCACGGGGTTATTCCCAAGACGTTGGATACAAAACCGAACTCGATCGTCACATCGCTACCGTTCTGAAGGGTGAGAAGAGCCTATTTTCCAACATGCTTCGCATTGGAATTTCTGGCAGCCCATCGATCCCACCTCCCAAGCTCGACAAGCTCATAGCCGATCTATACCTAACCATGGACTCTCGCTTCAAGGAGGTCTCTCCTTCTCAAATCCCGACCGATACTCGAATTACTCAACCACGCCGGGCAAGGGTGGCCTATCTTAGAAACATGATGAACCTCAACCGACTTAAACGGATCGCCAACCCCACCGACAAGGTTGCTTGTGCCTGGGACGACATCGACAACGATCTCGAGGTACGTCGCCATAAATCGAGAGTTTACAACTCAGTGTTTGGACACCTCGTGCTTGAGCTGGATGCGCGGCTCTGGAACGGCATCAAAACCATCAACGACTGGACCGAGGAGGAGCAACAGCTCCCTACCGAAGCGATCATCGCTGCACGGGTAGCTCTGGAGAATCAGGCTGTGAATGCTGAGGAGGGATTGGTTTGAACCATCCCCTTTCCTCCTTTCCCTTCCTGACTTTTCCCTGTGCCCCCTCCCCCTTCCTCCTTTCCCTTCCTCACTTTTCCCTGTGCCCCCTCCCCCTTCCTATCCTGTTTATCCATCCCCTACAAAGTATACACGCGAAAAAAAAACCCCGATCTTGTTCTCATTACTTATTTAGTTCTACATACAAGCTACAATACCAATATCCTCTATGCAATGCATAAAACCCGACGCGGGTTTCTTCCTCCACAAACACAAGGGTGCCATCGAGCACAAGCTCGAAAATAAAACGGTGCCATCGAGCAGAAGCTCGATGGCCGTCATTTCCAGCTGCCCTGTAGCCGGGCGGGCTGCAAGGAAAAACTAAGTCGGCCCGGACGACGACGCTTAAGATGCGTCTTGAAGTCGCCTATAAGGCGACTTCAATGCGTTTGGCAGTCGTCTCAGAGGCAGATGAGATCCGCCTTGGGGACGACTTGGCTTAGGGGTCGTCGTGAAGGCGGCTCGAAGGCGCCTTCACTGCGCTTGGATTCAATTGATTTCCAAGGCGCCTTGAAAACGCAAACGCCTCCTGACGGGGCATTGAATGGGAAAAAGGCGCCTTCAAGGCGTCAATAAAAGACGTCTTGAAGGCGCCCGAATGCGTCCGTGGTG
>ESTA-1_PSt
CACCACGGGGCGAGTTTTGAACTTTGGTACGTATCCATCGGATGCTTTCGCGCGAAAGCATCCGATGGATACGTACCAAAGCATCCGATGGATGTCCTTGGTCCGGATGATCCATTGGATGCTTTCGAAAAGCATTCTTTGGATCATCCGGACCAAAGACATCCATCGGACACCCCTCCTACCATCCATCGGATGGTTTCAAAACCATCTGATGGATGTTTTTTCGATCTGCGTGAGAATCACAGATCGTTTGATCTGTCGCAGATCAAAAACCCGCCTGAAGCGGGGATCTGGACGCGGGGGGCTGGACTTGTTGAGAGTTGAATTTTGCCGCGCATTCAAATTGGTGCAAACTCGAACCTCACCAACAACCACGCGCGCCACAGCTCCAAAAGCACCCCAACACCCCTCCAAATCAGACAACACATCCCTCAAGATGGCCAAATCAACTCACACATCCGCTGCTCCCCGAAAACAGACCACTAAGGGCCCCCTCCCCACCCGTGCCAAAATCACCCACAACCAACGAAAAGAGGAAAGTAGCAGTCTATCTGAGGTTGAATCGAGTGAATCTGATGTTGAATTCAGTGACATGTCCACTAGCCAGCCGAAAAAAATGGATAATAATAAGAATAAATTAGATAAAACCCCCAAAAAAACAGAAATTCCCATAAAATCTACCAATAATGTACCAGAAAATCCTAAAAAATCAACCAAAAAAATACCAGAAAATACCAACAAATCTACCAAAAAAATACCAGAAGAATCATCAAAAAAAGTCTCTTTAAAATCAGCCAAAAAATCCGAAAAAAAGAATGAAGAAATTGTAAAACCAGTTAAAAAGCTAGATAAAAAATTAGAACCAGTTAAAATAGCCAAAAAAAGTTTAGTTATACCCAGATCTCCTCCGGAAAATCCCCCTGAACATTCAAGTGAACCCATCTTCCACATTCAACCACCACCTCAAGAAATCTTCCAAGACCAACAAGAATGCACCCAATCAATTCAACAATTTGCGCTCAATCGCGGCTATTTGATTAAAATCAGGAACAGTTGCCCAACAAACACATTCTACAGATGCTCTAGGTATTTTTTTCCTTTTTTTCTGCCTTATCCATTTTTACTTTGCTGAATCTTTTTGTTCATAAATTCATCACCTTAGGGGAGGTTCAGCTTATCAGAATGAACACAAGGACAGGAAATCAAAAAATCCAGCAACTTCCCAACTCATTGGGTGTCCTTTTGAAGCTAAACTTATTTTTCAACCAGCTTCCAACAACTGGCTCTTTACCTGCACAAACCCAGCTCACAACCACCCTGAAGAGAACAATATTGACACCAGCAGCCAACCCCTCACCTTGGAAATCAAAGAAGAGATCAAGGAACTTCTCAGAAATGGAATGAAACCTAAGAAAATTGGTGAAGAACTGCAACCAGAGTATCCAAATCACCAGATCACTGCAGCTCGAATCTATGAACTTGGAAAACAAATCAAAAACCAGAAAACTCCAGAAAATTCCCTCGTCCAACAGCTCCGTGAATCACTTGCAGAATCCAGTTTTTTTAATGAAACCAAATACAACAAAGATGGTGATATCAATAGTATTTTTTTCTATCATCCTCTTTCTTTTAAACTCCTCTCAAACTATCCCAAGATCATTTTCGTCGATTCCCCAGCCAACCAAAACAAATACCAGATGCATCTTATTCACATTGCTGGACTTGGTGGAAACAATGAACAGTTCTCCATTGCTTTTTCTTTTATTTCCACCCGCTCAATCTATTCTTACTCCTGGACTCTCCAACAATTTCAATCCCTCTTTGTTGACTATCACATTCCCCTCCCTGAAATCTTTACAACCCTCCCAGACAGACACCTCCAACGATCCATCACAAAACTCTTCCCAAAATCCCAAATTCTTCTTTCCACTTCCCATATTGAAAAAGACGTCAGGGCAAAGGCCAAGAATTATATCCAAGATATTCGAGATCAGGGTGGTGCAGTCACACAATGGTCTTCTTTGATTAAAAAACTCACCCACACGTCTTTCCAACAAGCGTTTGACCACTTCAAATCCCAATATCCTTCCCATTTCATTCAATCTGTAATTGGATCCTGGATTCCCCTTTCCAGTCTCTTTTTATATCACTTTACCAAGGACATCACTCATTTTAACCACACAAACCTCAAGCTTCACCTCTCCCACCGATACATTGATTCCCTCCTCCTTGGCACCAATCCCTGCCCTTCAGTCATGCTCCAGTCCCTCTCTGATTCATTAAAAGTTAAAGCTCAAGCCATCTTAGACAACTTTGATCCTGAAAAACTCACCAAGATCAACTCATTCTTCAACAACTGCCTTGGGAAGATTTCAAACTTTGCTCTCCAGAAGGCTCAACACAACTTTACTCAAACTCGTGAATCTTCACCCCCCACCACCTGCACCAATTCTCACACAACAAGGACCGGCATACCTTGCAAACATCGGATTATGGAACTTCTGGAACTTGGCTTGCTGGCTCAGCCAGAGCATTTTGATCCTCAATGGCATTTGAGAGTAAGTCTTTCTTTTTTTTTTTTTGGTGGTGGGGAGGGGTTCCTCTTCAAATTCCTTGGCCCAAGGGTATCTCTCTTGGGCCTTTTGAGTGTGTGAAGCATCAAGGGGGTCTGGTTGGTGGTCTCAATTCGACAGAGGGAGGTGTTGGTAGGAGGTGTGGGCAGTCAAGAAATTTTTTGGAACGTCGGCACCCTAAAAAAACCCCTGGAACCGAACGTCGGCACCCCAATTTCGTCGCAGAGGGGGATTGGGAACCCCGGCACCCTAAAAAAACCCCTGGAACCGAACGTCGGCACCCTAAACACGATTGGGAACGTCGGCACCCTAAAGAAACCCCTGGAACCGAACGTCGGCACCCTAAACACGATTGGGAACGTCGGCACCCTAAAGAAACCCCTGGAACCAAACGTCGGCACCCCAATTTCGTCGCAGAGGGGGATTGGGAACGTCGGCACCCTAAAAAAACCCTGGAACCGAACGTCGGCAGACTAATCCCCCTCAACTCTCACTCACCCAGCAATCAGAGGACTTCGTCGTCATCTCCTTCTCATCCTTGATCCCCATTTCCCTCTCTTGAAAAGGCCCCTCACCCCCCTCCACGCCCATTTCCCTCCAATTCCCACGATGGATCAAGCTGATATTTTTTTTTTCTTCCAGGAGTGGCAACTGGGAGATTTGAAAACTACAGAGAACATGAATTTGGACGAGGAGATGGAGAAAATCAAGACACACCTAAAATCTTTCGACACTTCAACCCAAAGAGAAAAACTAGACAAAATCTATGAAATTCTAGACAACAACCCCCACTCTTTGGGCAAAAGGGAAAATTCAGCAGAGGAGCCAACTCAACAAAACAAGAAGCTGAAGATTCAACCCACCAGTACTCCTTTCATTCCAAGTAGCAAATCCTCAGCAAGCATCACCATCCTCCCAACCAAAGAAGAACTCCCCTCAAAATCAAATTGGACCTCCGAGTGGATCAAATACCTTCCAGAATTGATTCAACCTTACGTTGAAGAAATAATAAATGTAGGGAGCGACGGTCACTGTGGATTTCGAGTGGCTTCTCTGTTTGCAAAAGGATCTGAAGGCTCATATCTTAAAATCCGTCAAGAACTCGTTGATGAAATCAATCTCAACCAAAAATTCTACCTGAACCACAATTACTTTTTTACTGAAAAGGAATGTGAAGAAACTTTGGAGATAATTGATACTCAAGAAGAAGGTCCAGTGGGGCGAGGGCATTATATGGTTATGCCACTGACAGGTGAAATGTTGGCTAATGCCTTCCAATGCCCAGTCTTTTTTTTCTCCACCCTAACTAGCAAGGGAATTCTCCCCTCCTTCTGTCCTCCCAATGACAACCCCCCCATTTTCATTGCTTTGATTTCTGAATTGAACCATTATGTAGCTTTGAGGATGAAAGATCCCTTCAAGTTCCCCTTCCCTGCTGCTAATTGTCTTGTAGAATGGAGAGCACATGCTCGAGATCAAGCTAAGGATTGGGAAAAAAAGTACTTATCTTGTATTGAATTAAATCCCCTCCACCCAAAAAACGCCAAAAAAAACAGAAAAAACAAAAAAACCAACAAAACATAGTTAAATTTAGTTACCTCTTAATCTTGTCTAATTTATTTTCTATCTTTTTGCTTCTGATTTATTTTATATCTTTTTTCTTTACTACATCTTACAATTAAAGCTTCAATTTAAATTTATTTAGAATTTGCCACAGTGAATAAGAATAAAAGGATGATGTATTTGATATTCACAACAGTTCTACTCATGGTTCTAATTGATGTTATCAGTATCATCATCTTCTTCTCCATCATCATTATTATCATCTGCAGCTGCATAGGGATTTTCAAACACAAAATGATTCCTACCCCAGTTTTCCAAACCTTCCACAGCGCATTGGACCATATCTGCATCAGAAAGTTGTGGTAAATTGGTTTGAGATACTATGTGATGTTGAAATGGATCATGGAAGGAGGCGGTGTTGATGACAAAATGTTGGTTGTCCGAATGTTCAACTTGAGCAGTCATAATTTCAGTTTCTTGACGTTCAATGCGTGATGGCTTGGTCTTCTTGATTGGGCAGTTTCCTTTGTCACAGTTGTGCTGAACATTGATGCAAGCTTCTATTTCCTGAGAAAAAAAATGCAAATGTTAAAAACAATACGTCCAAAATAAAACAACCAGAGAGAAAAACACTGACATTGACATTAACATATTGTTTAGTCCGTGTACGAGAAACTTCCCTCATTGAGTAAAGTTCATTGAACTCATGAATCTTGAACTCGTTAAAATGGATATAGAATTTGGATCTTGATCTCGAGTGATATTCCCATAGAGATTGTACTGACCCAATGCGTCTTCGTGAACCATGGCTTTGAATCTGTTAAAATGATAGAGTTGAGATTCACGTGAGAGGGAGATTCAGAATTAGAAGGAAAAAATAACATAACAAAATAAAGTGCTCACAGAGACAAAACATCCCTTTTCCAAAATCTCATGCTTGGTGATTTGAACCTGACAGACTTGTTTGATATTCTGACATGAGCAATGATCAATTAATTGTTGAGGGACTGGAAGTTGTTCTTCTTCAATGACCTTGTCTTTCTTTGTAAATGGATAATCGTTACGTGAGAGTGGATTTGATGCATGGAAATCATAACCCAGGGATTTGCAGATTACCGGATTGCGTTGAAAAATGTTGATGACTTCTTCAGAGGCTTTTGAGAAAGTTTTGGTTGAATAATTATAAATAATGCCACCAGAAAGAATGAATCTGAGGGAATAATAATTATCAAAAGTAATAGCAATATCTCTGCCGGGGCTTTGCCTGTTGGAGTGGATTGATGCATTCCGCATCACACCGTTGAATGATTCAAACTTCTCAGTAGAAAATAGACTTGCTGGGCCAAAACGGAGGATGGATTCAGGAAGATGAAGAAGGTGATGGAATTTTGGTTTGTTGACCCATTGCCCAGTGACCTTGACACATTGATAAATAAAGTTCTGGATTTGAGCCTTGAGTTGAGTTTGATATTCTTCCATGTTATTGATTTTGGTGACAAAAATGAAGGGGACAAGCTTGCAAAGGGCGGTCCAAATGGCTCTGTGTTCAGGTGTCAGATATTTGAAGAAAGTAAAAGGTGCTACTTGAACAAGAACCTTGAAGTCTTTTCCAACTAAACTCTTGATGTGTTTGACCATTCCATTGGCATTGATAGGTGGAATATTTAAACCTTGAGTGTTGAAAGATTGAAGTCGTCCAATTAATTCCGCTTTCTCTGTCTCTTTCAGACTCTTCCCAACATTGCGTGCTAGATATTTGACAAATCCAAGAAGGGCCACGTGTAAAACTTCAACAGGAGTATCCTTAACACCATCAAATCCTGATAAAAGTTGAGAAATTCAAAAATATCATTAAACAGAAATACCAAAAAGAGTTGACTGAAAACACGTGAGAATTATGTTTGATAATAATGAAGGTTTACTCACCTTCAAGTTCCAAGAATGGGTTAAATAATTTCTCTGGTGCTTCTTCTTCAAGTTTTTCCATAAGTTTTCTAATCCTTAAATTTTTCTTTGAATCCAGTAAAAATCGGTTGTTGGTTGCATCAGTAAGGCCATATTGTTGCCTCCTTCGAAGGTGCTCTGCATGACTTTCTTCCACCTCAGCACAGTATAAATCATAAGTTCTGTCTACTGTTTCACTCCAATTCCTTTCATTTCCTGTTAACTGAAATAAAAAGAATTAATAAAAGCAAAAACAAAAGCAAAAAATTAGAAAGAAGATTGTGCATGATGAAAAAATGTAAATCCAAAAAATAAAGCCCTCAAAATACCTCAGATCCATCAGAATTAATCCTCAAGAACTGTTGGATATAATCTAGAGATTTTTTATCATCCATTGTTTCTGTTTTTAAGTGGCACATTCGACAAGGATTCAAGGAGCTTCCAGGATTGGGTGTATTTGTGACCTCTGCGTGCATTGGAGAATCTCCTAGGAAACACAAGACCATTCCAGTAACCAAAACCTCCTTCATGCTAGTGGAATCAAATGCTATAAAACCCTCTCTTGTGATGTTGCTGAATTGAAGAAAGTTGGTTCAATCAACATATAGAATTGACCAAATCAGAAAATATTCAAATCAAAGAAAAACTCACTTCATTTCAGCAACTATTTGAGATGCAATCTCCAAGCCAGTAGCCCTATTTGAAGTTGATAGAAAATGACAATTATATTCTTGGTTGGTGAGGTTTGGAGGAAGGCCAGAAAGGGTAAAATAAAAAGAGATGTGTTTGTTGAATTTCTTAGAGATATTTCCAGAAGTGTCATTGGCGTATAAGGTGATTGGAACATTTCTAATAATTCTTCCATCTGCTTTCTTACGCCATGGATTAGGTAATTGAATTTTCTTTTGACTTCCTTTGCCATCATGTTCTGTAAAGTTTAGAGTTATGGTAATTAGTGAACTTTGAATTAATGTGTCTTGAACAAGAATATAAAGAAGAGGAAAAACAATACCATAAAGAGCATCAGCACATTCTTCAGCTAATTTGTATCCATTGAATTGTATCTTGGCGTAGTTCTTCTTGAATTGACTAGTATGAATGGTGTAAAGATCTGGGTGGTCAAACTTGATATCTTGAGGTATTTTGATCTTTGTTACTAATTTATTGTCCTTCATAAAACCCTTAATTTGTGGAGCAATACATTTTGAATAAATTTCAGATTCTTGAGAGTAAAAGAAAATTGGAACCACGAGTAAACCAGAAGCTAATTCTACCGGTTCAAAGAGATAGTAATGTTCCTCATCAACCTCACACATCTGAGCACGATGCTGTGGGGCCAATTCTTCAAGCCATTTCTTGGATTGGGAGAATTTGTAGTATGGTCCATCTGTTTTTTCTGGATAATACTCCAGATGTGGGCTCACCAAGGGGTTGGCCAAGTCCTTTTACAAAAAAAAAAAACAAAATGTATTAATGCCAAGAAAAAAATACATAAAATAAATTGCTTTGCATTTTGAATAGAAAGATATACAAAGTAATTTACAAAGAAAAAATAACAGGCATTCTCACCTGGGATAAAATTCCCTCAATACTGAGTGAAAAACACGGCGTCCCAAACGGACTTGTCTCAGTTTTGATCTGACTTTTGAGGAATGTACGGATGCGCTTGCGCGCGCTGCGGACGGTTGACCAGGCTGGCAGCTGGATGTCACAGACTGTCATGATAGCCCGGTTCCTGTTGTAGATGGCGCGCGATACTAGCGAGTGCGTGTGTCCGATTGACAACGACCCGACGAGTTCCTAAAAAAATCAACACAGGTTTTCAACCAAGTAAGTCCTTTTTTTTCTTCTCATCAGGCGTCAAGAAAAAACAATAGAAATAAAGATGAAGACAAACTGACTCACCATTTTATTTTTGAAGGGAAACCACCTCGATCTTTCGACCGGGTCGATTTCGTTCTCGTTCTCGTTCTCGTCTTCGTCGGTTTGTCCCTCAAACAATCGAACATCCTCCTGGCGCAGGATCTCTTCAAGGTGAGCATCAATCAAGTCCTCCACCTCGATTTCGACGTCACCGTTCGAATCGTCCTTGTCGTCTGAGACGAGGAGCCTGGCCACTCGATCCATCGCATCCAGATCCTCTTGAACATCGTGAGTTTCGTTTCTTTCTTCATTTGTTTCGTTATCTAGAACTTCCTGCTGAGGAGCTGACTCCTCTGGTTCTTTTTCGTCTTCGACTCTTTCCTCCTGTCTATGTCCGATCTGGTCATCACGCTCACGAACTCGGGCTCGGTGTCGAACTCCCATCGCATGCTTCCGAATGCTGAGAAACTCGCTCCCTTCGCATAAGGTGCAGTTGTAGACCGTTCGACCATCCCTCTGTCTAACCCTAGGCTCAAAGAAGGTCGGATTTCTCCCTACTGACATCCCAAGTCATTGACCTGACCATTTGATTGAAAAGGAGAAAAACTGACTTTTTCGGTTACTCATTTTTCCTCGTTTTTTTTTTCTTCTTTTTTTTTTCTATCACCCCCTCGACCAAACCCGACGTGTTCCTTCGATTTCCCACGACTTATGTATGTTCACGATTCACCGTCGATGGTGATTGGGGTTGTGGGCGGTGAATCGGAGTTTCCTTACCGGTCAACACAGGTTAATTTTTGTGAAAGGGGTCACCGATCACTCCTATTTCGTGAGGGGTTTCTCTTTGTTCAAGTAATTTCAAGTTCAAGCTCCGCTCTCCTCCTGACCGGTTTTTTTCCTCCTTCCTCCCAATCAACCCTCCATCCCTGAATCTCCGAAAAAAGCCAACCAACCAACCAACCAACCAACCAACCAACCAACCGAACTCAACCGACCCAACCCAACCCAACCCAACCCAACCGAACTCAACCGACCCAACCCAACCCAACCCAACCCAACCCAACCCAACCCAACCCAACCCAACCCAACCCAACCGACCACCTTAACCAGCGTTCGATCATGGCAAGAGTTGCTGCAACCTCGCGGTCGAACACACACAAACGTTTGCCTGGGAAGCAGACGAACAAAACGGTCAACAGCTGAGTTTTTTGTTTCCATTTCTTTCGTTTCATTACCGTGCTGACCATTGTGCCTTCCTAATCATCTTAGGTGACTCCCGAGGCTCCAAGCGCCCTCCGGTAAAAACTGACAAAAGTATGTATTCTTGTTCCTCTCTCAATTTCTCACTAACGTGTTGCAATCATTATTCTTAGCCATTCCAAAGGCAATCAAGAAAACCCAGACCCGAAAACCAAAAACACCTTCCCCATCGCACTCCCCCACTCCTCCACCTTCACCTCCACCTCGATCCGAGCATCCAAGCGAAGAAGAGATCGCCTCCGATCACGATGATGACTTGGGCATCAACTTTTCTGAGGACGATCCCAAGGCGCAAGACGAACACCTTCCGGCCATCGATCCGTTGATCGATTCAATGGATCAGGAGTTTCGTCAACAGAACCCCGGTTACCAGTTTGATCAGGATACCCCCGATAGGTCAATGGAGGACCCCGATCATCCTTGTTGCATCGTTCCAACTTCAGAACTCGCAAAACTCCGGGCCATGATGAACCTGGACGACGAGCATTATGAGCAAGCTCTCCAAATCCTAAGTGTAAGTCAAATCTTTTTTCAACTCTCTCCTCATGTTAATCCGTTTGATTCCTTTTCTTTCAAAAAAGATGCCTGGCGGCCCGATTTCTTTCCTCGTAATGAAAGAATTGGAACGGCACCAAGAGAAATCGAACGACCGGGGCGAATCGTCAGACCTCCCATCGGACACCAACTCAAACTCAAGGACTCGGGCGCGGCGATCCCGCAAGAGTTCCGAGTATAGCGAGGCTTTGAAGGTGAGTCTTTTTGCTACATTCACGTGTATTTGTTCAATTTCCTAACATTCCCCCCCCCCCTCTATCTTACGCTGGTTCCATTTAGGAACGCATCCGCGACTGCTCGAAGGMAGCCTTCCTGCAGACCAACGTGGAGGTGTACACCCGAGGGAAATACGGACCTGGGATGACTGATATGTCGTTGTTAACGATCACCATGGTAAGTCGCTAGGATGATTGACTTGGCCTTCCAAGACTGATCTTTTCTTTTGCTTTCTGTTCACCTAGCAAAAACTCCATGCGCAACCGGCCGACTTCCGATCAAAGCACTTCCCGCCTTGCCTCAACTCCAACGCGCGCGTCCGCCGGTCATTTTTAACGCTGGTGCGCGATATTCAGACCCACCTTCGGTGCTCGATCCGCGAGAAGCTGCTCGAAGGCGTACTCGACTCTAAAGGGGATATCGCCCCTGGACTCGTTCTACCAAGGCTCAGTGAGATCACCCAGGTCATCTTCCGATATCTCAGTCCCGACGAAGCTGGAATTTCGAAAAAAGAAGCAAAAAAGAAGATAACAATTCTCTTGACTGGTCGAATCGCTCACATTCGACTCCAGACAGTCGATCATCTCCTCCATCCACCACTCCAGAAAAAGATCTCCCAGTGGACCCTAATCGATCAGAAGCTCAAGGAACTCAAGGCTCATGGGTCCGACTACCGCATGGCATTTTCAAAAGCTGTCATCGTCAGAGACAACGAGCTTTTCGGGACAGGCACTGCTTTGGCAGACATCGCTGAACACCGCATCATCTTACCAAGCGACGAGGAGGTTCAAGCTCAACTGCCCTTGATCACTTCTTCCCAACATCAAACTAACCCTTCGGCATGATGACCGACCACATTTGTCTCCTTTTTCTCTCTTCTTTTTTCTCATTCTTTCTCTTCTTTTTTTTGTTGTCTATTTTTACTCGTCATTCATGTAAAATGATGTATTTCTTCATTCCTGTTCATGTACAACATTAATAACTGCATTAACCAACAAAAGTACCACAATTGAGAAAGAAGGACCAATGAGAGCGAAAAATGGAGCCGTAAAAAATAAAAAAATAAAAAAATAAAAAAATAAAAAAATAAAAAAATAAAAAAATAAAAAAATAAAAAAATAAAAAAATAAAAAAATAAAAAAATAAAATAAAGCGGAAAAATAAAATCAAAAAAAGTCAAAAAAAACATCAATTGGATGTTTTTTGATACCTCAGATTGATGTCTCCAAAAACATCTTTTGGATGTTTTTCACCCAGGAGACGTCCGATTGATACTCTCTCAAGCATCCATCGGATGACTTGAGAAAGTCATAAAAAAATGATCTGGCAGAGTGGCATCCGATGGATGCTTTCTCTTGCGGGGGAAAAAGACATCCTGGGGATCATCCAGGGTGACATCCGATTGTGGTCAGATTCGCCCTGTGGTG
>ESTA-1_PTrit
CACCACGGCTGCAAGAAAAGTATCTTGCTACCGTTCCCAAACGTTTCAGGTTTTGAAACGGTCCCTGGGAACGTTTCCGGTTGTAAAGTGGTTCCCGGAAACGTTTCCAGTTGAAACATGGTCACTCATAACGTTTCTGGTTGCCCAATGGTTCCCAGAAACGTTTGAGGTTTTGAAACGGTTCGACAAAACGTTTCAGGCGTTTTCAACCACTCTGCAACGTTTCACACAACCAAACTGGTTGACATGAACGTTTGTGCATGCCTACTGATCACAAACGTTTGAAAATGGTTCGCCAGACCAATTCCGTTCGAGAAAACGTTTGCATGGCCCTCAGTTGGTTGGCGAAAACGTTTACCGCGCATACAACGTTTAATGTAACGTTTTTGAGCAATGTAAACGTTTACGGTCGAATTTAACGTTTCTTGAAACAATTTTGAGCTATGTAAACGTTTAGGACCGGTTTTGACAAAACAATAAGTTAATAAAACGTTTGCACAACCAAGTGCAAAGGTTTTTTCGGATATCAAGCTCTCAAGTCTCCTCCAACCATCGCATCCCCTTGTTCCCCATTCCGCCCATCGCGATGTCCTCCCCCGCCCCATCCCCTTCAGACTACGGAGTTTCCCAGGAACCGCGACAAGGCCCGATGCACCGCGACGATGAGGCGCCGTTTGGCGTGGCCACTGCTTGCAACCTCCGCGAACTTCATTACGTGGCTCCAACCACCACCTCCGGCATCACGTTATTCATCAACTACAAGCTCTTCGCCAAGGTCCGATACGATGATGAGGATCATCACTCCTACAGAAGCATCGAGACGGAGCGCCATCTCACCCCCGTCCACATAAGCGGCCAGGACATGCAGGCCATGGAATTCCCGGAGTTCAAGGCGCGCGTCATGAAAGCCATTCGCTGCCAGGCCACCAACAGATACTCGCTCGACATACTGGCGGTTTACGCCGATTTCAGGGGACTCCTCACTTGGAACTACGGGTTTACGCAAGGTCCGGTCCCTCAGCCTGTCAATATCGCGATGCAACCAATCTCGTGCTTTTCCGTCTTCAAGTACAAGTCCATGGACGTTTACGCAGGGCGTAGGACATACCTTTTGCTAGAGATGGACCCAGCGTCGATTACTCTCCAACCCAACGCAGTAATGTCCTTACTAGTAAGTCCCTCTCCTGCTGCCTCCCTTCATCCCTGCTGACAATATCCGCTATTCTTAGTGTCGCCACAGAATGGCCGGATTTATCTTAGAGGAGATCCCAGATGACGACCGACAACAGCTGTAGCGATTGCGCGGCGGCACCAAACAGGCCAAAGCTCCAAGTCCTTGCCTTGCGGGTCCAGTCCTCCTCCCCGATGCTATGCCAATTGACTCCCGATCTCGTGATATGTCTTGTCTTCAGTCTACTGTAATGTGATCAGTCTATTCCTATTTCTTGCTTGAATGCTGCTCTCTCTATCTCTCTCAAGTGAATGTGCTGCCCTTGTCTATCAGTCTATCAGTCTATCTGTCTCAATTCCTGCCATGCAAATACATGATACATATAACCAAAACTTCTCACAATGGGTCTGTTTTATAAGCTATAAGAAGCAATTTCACCCACAATTGGTCTGATTATAACTCTCCCAAAATATTTTCATCAGACAATATCAAACAAGTTTCTACTCAGATTTCTGTTAAACACCTATACTATCTAAATGATTTGATGAATGAAAAAATGATTTGATGAATGAAAACTGATTGCATAGAATGCACAACAAGACACAGAATGCACAACAAGACACAAGTAAACAAACACCAATTAATAATATTGATAATCTGACTGGCATATAATGCTCATCAACTTATCACATAAGAGCCCAAATAGTAATGGTGGTTATGAATCTTCACTACACAATGAATGAAACATGTTATATGGGGAGGAAATACTTTCAGTTGCCCTCCCTTTGCCACATATGCAACCCTTCCTCCAGAGCTAATGTCATCACATCTTCAGGTATGGGACGAACAAACAGGTTTGAATGCAGACGGTGTAAATATGGTGCATGATGTGACACTGCATTGAGCAGGTAGCTGTTCATGGGATTGTGCTCTATATAGTTCACGTGGGTTCCTCCTTCTTGGCGTCCAGTTAGAGGCATGAATTTGGTCCTGACTGGGCAATCCGCTGCAAAGCAGTTATGCTGAACATTGATGGTGCATATGATGCGCTAGATTAAATAACATGGATTGAATCAGTCAATGAATAATATAATCAGAGTTCATGATTAATATGATTAGCATTTTCCAAGTCTTAATTTCCATTGATGGCTCACCTGTGCAGGCTCATAATAAAAACTTAACTCCTTGACCAGAATTGCCATCTGATTCTCTGGCTGAGTACCTGATTTGGTGCATCTCTGTATTTTTGCATAGAACTGATTATTTCCCACTTCCCATATGGAATCCACACATCCAATCATACCATTGGGAAACATACGGTCTTGGGTCTGTTATCTCCATCCACGAAATGTTTGGTTAGCACAAAAACTTGCAGAATTGAGACAAATGGGATTCACCAAGACAAAAGTACCATCGCGGATGACTTCCTTATCATCCAATTTGACAGCTTGAACCTTTGTGATGAGAAGTGTGGGGAAATTCCTCAACAGAGGCACTGGGACAAGTTCCCCTGCTTTGCGTGCCCCCCTGTGACCATGAATGGTTGGTTTGAGTTGGCCGGATCCAAACCAATTTGAATTGTATCCCATGGCTTTTTGGATAAACACATTATTATCAAAAAGTGCTTGTACTTCCCTGGATGCTTGAAAATATCTAAGGTGTTCATGATCATATAGTATGGCTCCTGATAACAACAACCTTATGATGTTGAAGTTGTTGAAGCAGGTGGCTATATCCCTGCTTGGGCTTTGGCGGTTGGAATGAATGGAGGCATTCCTTATCACCCCATTGAAACTCTCAAATTTTTCAGTAGCAAACAAGCTTGCTGGGCCATATCTGCGTATTGATTCGGGAAGATGCAAGATATGATGAAATTTTGGTTTGTTTGCCCACCTGCCATTCATGATACACACGTGATATAAGAATAGATGTATTCGATTTTCCATTTCCCAAATGAATTCGTCCATATCGTTTATGTGAGTCTGAAATGCCATACTTGCAATTTGGCACAGTGAAGTCCAGATTTCCTGCTGTTGCTCATTCATCATGGGGAATAACACAAATGGGGTGGCCTGAAGGATCAGTCTGAATTCTTTCCCTATGAGGCTTTTGTAATGCTGAATCATATATTGCGGCTGTATTGGAGGACCATTCATTCCTTCTGTATTGAATGCGCGCCAGCGTGCTTCCAGTTCTGGGTGATCAGATTCTTTCAGTTGACCCATGAAATCTTTCCAAAGGTATTTGACAACCCCAAGAAGTATAACATGTAGTATTTCTATTGGAGTATCCTTGCAACCATCAAATGCTATCAAATGAGCAAAGGGGTTAATCATCCTTTTGGGGGTATCTGCCTGCATTTTGACTATTCTCAACCTTTCTTCATAATCAGAGCGTTTCAGGTCAATTAATGCAAAATTGATGCGGTCCCTGATTCCATATGCTTGATGCTTTCTTTCAAATTCCTTTTGGGTGCCCGATTGGGAGGTTTCCCATAAGTCATATGTATTGTCTATTGTTTCATGCCATGTGCGTGGGGGTGGCATATGAGGGTGGCCAAAAAATTGTCTGAGGTATTCCATTGTGCATCTTTCCTCCCCTTGAGGGCATTGCAGTCCGCACATGCGACAGGGGTTGTTGGAGGTTCCTGGGTTTGGTGTATTGGTAACTTCAGCAGCCATGGGTGAATCTCCAACAAATGCAAGCATAACAGTCATGAACATGACTTCTTTCTTAACACTTGAATCATAAGCAATACTACCTGCTGTGGCCAATTCACTGCAATTTTATCTGGTCAATCATTACAGAATTTTGTCATAAAGGTGATAGGTTAACTTACTTCAACTCTTGAACTATGGGTTCAGCAAGCTCCAGAGGGCCTGCCCGATTAGATGTGCATATAAAATGGCAATTGTACTCCATGTTTGAGAGGCTTGGGGGCAGGCCACTGAGGGTAAAGCAAAATGAGTTGTGCTTATTCCATCGCTTGGACTTGTTACCTGACGTGTCATCTGCATACAAGGTGATAGGTACATGACGTATTATCTTCCCATTTGCTTCTTCCCGCCAAGGATTTGGAACTGGAATCTTCCTTGTGCCACCACCAGGAATACATTCTGAATGAATAGGTAGGAAAGTCAGTTTGAAATCACCATTATTTAGTGAGTGTGAATGAAAACTCCTTGCCATATATGCAGTGATTGCATTTTGCTATCAACAGTCCGCCTACAGATGTGAATATTTGATCATATTTCAGGCGGAAGTGTGATACTGGGATTTCGTCAAGAAGGTGGTGGGTATACGGCAGGTGCCCTGGAACCAACATCTGTGTGACATTGATCCTTACATTGTTGTGGATTTCCACAACATTGCGATATTTAGGCCTGATGCATTTGGAGTATAGTATATCCTTGTATTTGTAAAAATATACTGGAATCATTATTATATCAGGTCCAAGTGATTGGGACACTGTGACTGGCTCATATATATAATAATGCTTGTCATGAACTTCAACCATTTGCACTCGGCACTCCCGGGGAAGCTCCTCTCTCCATTTGATACTTTGACACAGTGCGTAGATGTTTTTACCCTTTGGGTCATGGGGGTAAAACTCCATGTGTTTGGAAACAAGAGGATTGGCCAGTTCCTGGTGGATTAAACATATGGAATTAATCAGCTTCCTCATTAACATGTTACACCCCAAGTGAAATATCTGTATTACCCCTGCTATGAGATCTTTCAAGCTGATCATGTAAGTCTTGTTTTGGAATACAGAGATGTTTTGCTTGATTTCATATTTCAAGATGTTGTCACTTATGCGGGTCCGGGCCCTTCTGATGGTGTCCCAGTGGGGAAGGTCCATGTTGCACAATAATAATATGGACCGGATCTTATCATAGATCTGGCTGGACATTATTGTGTGCAAGTGTCCAAGCATCAGGGTTCCAACCAGGTACTGTGGTGAATTGTGATAAAATAAATTGTTGATCAGCAGATGAAGGCATCTTCAGCATGGAAAAGATAGAACATACCTCCTTGTTGGGGAATGGGTACCAGGGACAATTAATATCCACCTTGTAAGTATTGGGAGCAGAATATGTTGTTGGGGTCAGCCCCAAATTTTGTAAGTGGGATTGAATGATATCTTCCTGATCTTGAAAGAAATCATGAAGGTCCAGACTGTGTTCAGAGTCATCATTGGATGAAGAATCATCAGAGTCGTGACCAAATTCGTCAGGTCGCATATCATCAATGTTCATTGGGAGTGGCCTGGGTTCCTCCAAAGGTAATGGGCCAACATAGGTGCCATCTTCCATGTCAACATCATCTCGTCCTTGAGGTTGAGGACCAGGCGCAGGTGGTGGCTGATTCAGTAGTGCTTGCATTTGTGCCAATTTGTTCACATGGGTCCTAGATTTTACGTGGGCAGCAATACTTTTGGGAAGACAAGGCCTAACCCCACATACAAGACACCTATATCTCACTTGTCCATTCCTTGGAGCCAGTTTTTCAAACCCTAAATGGCAGCATCCAAATCAGCATCAGCCAAATCCAAAGAGCAGAGCACAGATCCTTACCAGGTATTTCTGCAGACATGGCCCCTAAAATTAACCCGGTTGAGGAAGAAAAAACTTTTTATGTGTTGTGTTGTGAGGGATGGTAATTTTTAGATGTGATTTTTTATAAGTATCCCTCTGGTTATTTCAAGATAATAAAGTGTAAGGATGATAAAAGAAAGAATAACAAAGTGGTGGGATATGTGTCTATTGGCACTCAAACACAGTCCTTAAATAAAGGGGGGAAAACTGCCCACACCGGAGTGGAGGGGAGCCTTAGCGCTGCGCATACCGCAGTATCCGAGTTCCCCCGACCGCATCGGAGATGTATCCCTCGCTCCTGATCCACCAAGTCCCCTCGACTCCCCCAGACACTCCCCTCCGTCGTGATCCATCCCCAGACCCCAGCCGATACCTGCACCTCCACCGCCGATACAAACTGGCTCGACCCCGCTAGAACCTCCTGCCACGTTGACCGTCCTGGTCGATAACGGTGTCTCCGAGTAAGTCCCCCAAGTTTCCTTCCCCCGACCGCATTGGAGATGTATACCTCGCCCCTGATCCTCGACTCCCCCAGACACTCCCCTCCGTCGTGATCCATCCCCAGACCCCAGCCGAGACCTATGGATCACCCGCAAGTAGACAATCCTCGGCCCGACGCTGCCGGTAACTATCCTTGCCCCAACGCTAATGCCGCCGGTAACTATCCTCGCCCCAACGCTAATGCCGCCGGTAACTATCCTCGCCCCGACGCTAATGCTCCCGGTAACTATCCTCGCCCCGACGCTAGCGGTAACTGGCCAATGCCAGGTGGAGATGGGTGGGACTTGTTACATGATGAACACCAACCGGCTCTCGCCGCTTGTGCACCGCTTCAGTCTAGCACACACCACGGGGCCCCAGGTGGATTGCCATTGCCTATGATGGCAAGCCAAGGGGGAATCCAAGGCCACCCAGCTAACGATCACACTACCGGTCAGACCGCAGGCCCCGGGGCGGCCTCAGGCGCATCATACCAACACTCCTTGGCGGCCGGGCCCCCAATGAATCCCACCAGTAAGCTACAGCTACATTTTCCTCTTTGCTCGGGGTATAACACTGAATGGTACTCCCCCAGCGCCCACCCACTCATACCACGGCCGGCAAGGCGCGAGCGACCCCGGTGGACCTGGACCGATCCGGCATACCCCAACTAACCCAAGCCCAAGCCCGTACCGCTATAGCCGCCATGAGCCTCTGGCCCAACATGAGCGGCCCTCGGCGTCACCTGAACAAAGCCGCAGACCGACCCAGATGGCTTCCGGGCCCCTTCCACCGACTGGCGGTGCAGGCATGAGCAGCCCACCTGCATCGGAGCGGCCCCTTTCCGCCGCGACGAGCTGGAACTCAAGCCGCTCAGAAAACTCGTTGGCTTTGGTACGTCCCGATACTCTCACATTCATCAGAGACAACATCGGCACGCTTCGTGCCAACATTGCCAACACCGAGGAGTTTATCAGGGTTGCCGCGCCAGTATTTAACGTAAGTCAATAGACAGTCCACCCCCCCCTTACCATAATTCCTCCCCAGGTGACTGACCTGTCTCTCACCGCGGGACATTATGCCCCCCCCCCCGATCACAAACTAAATAGATACCCGAGCACGAGAGATGGCCAGCAGCCATGGTCATGATTCTCGCGGGGCTTGAGGACATCCAATCCGGTATGGTCACGAAGCTGGTGAGCGAGTTGAAATCCTGCACCGAGGAAGCGAGTCGACCGGCAACCACAACCCTACTGGCTCCCAAATCAGAAGTGGTGGGCACCCTCAAGAACTTCGTGCACACCAATCTTCGTATTGTGTTACTTGATGGCTCTCTCGACGCTTATGGCCGCCTCCGTGGACGACGTATCAACGGAGCTGTCACACCTTTCACGGCCATGAAGGTGGGTCAATTGAATTTCTGCCCTTGTAAGCCTGGACCCGCAGCTGATCAAAAGTGTTTGCTTGCTTGCGATCAAGCAGGTCCTCATTGGCGAGCAGGACTCGGCATTCCTCTCCCAATTTCCCGCCAATTGGCAAGACAATGACGTGTGGAACTCGCAATTCGACACCCTTATCACCAATGACCTGAAGGCCGAGAAGCACAAACTGGTTGGTCTCATTTCATCCAACCTCCCAACCACGGGCAAACCACCACCTCCGGTCCCCGACCTATTTGACCTCGTCGAGAGTGTGTTCTCGGGAATGCTGCCGCGCTACAAGGATGCCTGCCCCAAGAAGATCAATGCGGAGGTGAAGGCGCCGGCCAAGGCTCGACTGGCCCACATGCGAATGGTTTTCAACCTCAACCGTATCGCACGTGACGAAGGCAGCAAGGTGACCTTCTGGCATCAACTGGACAACGACCTCTACACGCGGATCGGTAAGCCGCGCCTGTACCACTTTGCATTTGCTCGGCTGATCCTGAAGAAGGATCGAGCCCTGTGGAACAAAACCAGAACGGTTAACGATGTCGACCCCGCTGACTTTGCGTTGCCAACCGAGGAAGAAATCGAGGCTGAATGTGAGAATCAACGGGCTCGGCGCCAAGGTCAAGATCCAGCATTGCCTCCCCCTGAAGATACATTGGACCTTGAGGACATGTAGCCCGGCCCGGATTCCTCATACTTGCTCTCTCTTCTCTCTATCTCGTCGTCTATCCTATCCGTCGTCTATCCTATCTACAACTTTGATTGCCTGTCACGTCGTCTATCTATCTTGTTGTCTATGCTATCTATCTCTTTGATCACCGTTTTAGGTCTGTCTATGTTGTCGTGTATATCGGCAATGGTTCTAGCTCCATCTCACATCTTGTCTATCTCAGTTTCTTATCGTTATATTACTACGACGGCGCAATACAACATATGATGAATGTCTATTCTACTCTACAACTGGTTGATCGGAGTAATACGGAATTGGCGGCCGGGAACGTCCGGCAAAACGTTTTGCAGGGTGAAGCCGAACAGTTTTGAGAGCACCCGGCAATTACAATAACGTTTTCCGTAACGTTCTCGGAAACTGCAACGGTTTTCCATAACGTTCGCCGTTTCCGAAAACGTTGTCAATTGAGTTGCGTGGTTATCCAAACGTTTCCCTCAACCTTCCTCGTTGGTGGAAACGTTGGAGGCGTTCACATAAACGTTTGAGCTAACTCATAAAGTTGGGGGAACCACATCCCAACTTTATTAGTTTCAATTCCGTTTGGGTGACGGTTCCTCAACTTTTGTTCAAATATCTCCCCAATCTTCTCAAAGTGGTTTCCGTGGGGGCTTCGCCCCGACGTATCGTACCAATTGTATTGCAAACGTTTTGGAAACCATACCACAACCACGTCAAAACGTTCGCTTGCAGCCGTGGTG
>ESTA-2_MLP
CACCACAAACCCACCTTTTGTTGAGGAACGGGTTTCAGGAGGTTCCACCAAGACATGGTTGTAGCACCGGGGTATATTTGGCGGAGTACCGCGACCTGATCCGGCCCTCAAGTGATTTTCGAAATACAGGTGATCAACCACAGTGAGAGCGGTTGATCACCTGAAGTCATGATTTCCTTGAAAACCCTTTGACAAACCCGTAATGACAGAACACGTTCCCCCTGGTTTAATTATCAGCGGATGAGAAACAGGTCTTAATTCGCTTAAACACGCTGGCTAACCCGGCGAGCCACATGTTTTTGTTTCTGGACTGAGGAAACACTGCACAAACTCTCTTCATTCCCTTTTGTCAAAGGACAGTTTTCTTCAATCTTTTTCTCCGCTCTTCAATCCTTGGTTCTTCTCATCTCACCTCATATTCAGAAATCAAAACATACTCAAGATGGCTGGACGTCGTTGTATTGAACAATGTAAATTGCCTTCATGAATGCCAATTCAACAAGACCGTCAAATCTGACACAGACTTGTGTTTTCAGGCTTTGCAGAGACCATTCGCGGTCCAGGCGATATTGTATTTTCTTGTTTGGCTTGTCCTGGAGGCCGCACGATGCAAGAAGAATCGATTCAAAGGCATTCTAAAACTGAAAATCACATTCGAAACCTTGAAAGGTGGAAAACTACTCGCAACACGGCTGTCACTGCAGCTGCTGTCAGCTTCATATCCTTTGAAAATGAAGCAGTCGCACCCGATTCACCTCCAGCAAATGCGATCAATGGATTATCTCCAATCAACTTGATATGGATGAAGATTCAATGGATCCCCCTTTGGTGGAGCCCAACGTGGACGAGTCAGTTGATCATGAACGTGAACAACGACGACGGGCCCTTGTTGACCTTTGGGCGCGTGATTATACACACCTTTTTGCATCTCCAGCTCCAGCCTCCGATCACAGTAGCGTGAATAGTAAAGATGATAATATAGAACATCATTCAATGGATGTCAATAACGAAGATAACCAATCAGTGACCTCAGATCCATCTGACGAAGAGGAATCGAAGAAGGAAACGGTGTCAATGTGCAGGGTGTAGAGGATTTGTCTTCCTGGGCGCCTTTCTCCAGCTTGGAGGTTAGAGCACTTGAAGTTATTTTTATAACTATTCCAGAATCTTATTTAGCTTCTTTTGCCACAATCAGGAACTTGTTGGGTTTTTGATTCTAGGTTCATCCAGGACAATCATGTCACAGCTTCAGTACGAACGTGTTCGTTCTTTTATTGGTCTCCTGAATGTAAAGCTTCCAGCATATAAAACCCTCCAGCGTGTGCGCAAAAATCTCAAGAAGAGATTTGAATTTGACGTCTCCGAGTCCCTCAGTCCTTTGGAAAAGCCTTGTTTTGGACTCAAGGTCCAGCAGATATTGACTCAAGTGAACTTTTTCGTTTTTCATCTTTGGGATGAAGTCTTTTTCTGCATTTGCTTATTGTGGATCTCTTTTCTATTAATAAGGAGCTAGCAAATCCATATGTTATGGATCATCTCCAATTCACACCCGAATTGCCAACCTTAACATCAAAAATCAACCGGTTTACGCAATCAAAAAAATGGCGAGAAGAGCTGGATCGCGACTTACGGGTGCAAATGGTGGACTCTCCAAATGGACACTTCTTCATATATGAGCCAGTCCAACTTATATCAAAAAGAATTGTCATTCCAATATTCTTTTATCGAATCAATACTCAAGTCTTGGCAAAATGTGCTTTTGCACATCAATCTGCTTATAAAGACTCTGAAGGATGTCAACGAATCCGTGTAGAGTTTCCATCAATCTCGTCTTTTGATTCTTCACAGCTATCTTCAATTGATGTTAAAAACTTTGCCAAAGGATTGGATCAAATTGAAATTGGTGGTCATAGTCTGATGAAAGATTTCTGTGGAGACGTGATGTATGGTCAGTATTATACATCTTTATTGMTTGATTGGTTGTGACTGACTGGAACTGATTAAAAATATCATCATAGAGAATGATGGTAATGGGCAATTCAATGAAGTTCCGATACAAAATGTGTGGAGAAAAAAGGCAGGCGGCAGGATTATTCGACATGTGCCCTTGGTGCTTTATTGCGATGATCTCTCTGGAAACATCTCGAAAAGGTGGAATAAACACCTGGCTTTTTACTTCACACTCGCCGGATTACCTTCAAAATTTGCGAATCAAGAATATAACTGTCATTTCCTGACAACATCAAATACAGCAGGGGCTTTGGAGCTTGCTGACCCTGTGATTGATGGAATCAAGTATGTATCTCCTCGKCGATTCTGTCTTTTGATAATACCATCTGACAATGCCTTGTTCCMTTCAGCAAACTCACAACAAACGGTTTTGTGGCATACGACAATCAGGTCAAGGAAGAAGTGCTGGTTGTTCCATTTATTCTTTGTCATTTAGGTGATTCACCGATGCATGCCGAAGTCACCAACACGATGAACCCAACGGTTTCTCTCACACCATGCCGAATTTGTGACTTGAAGGTTGAATCACTGGCTCAGAAAAGGTCAACGAACATATGTCAGCAATTTTGTGGGAGTTGATGAAAACGGGCACAAGGTAATATCTTTCTTTTTTCACACTGATTGGAACTGGCATTTACTATTACTCATTGAGTMTGCTCTGTGTTCATTTGTTCACAGTTGAATTTACCAACAAGAAGCTGGGAAAAAACAAGAAAGCAAACAAAAGAACTATGGGAGTTGGCGCAAAAGCCAAACACCATCTCGGTTTTTGACAGTGAATCAGGTAAGTGTGGGGTTCGCGACCAAGGTAATATGCCCTTTGTTAAAAAGGTTCAAGACTTGCATCGAGACATAAACTATTCAAAAGAAGCAGTGGCGCAGATCTGCTCTGAACTCAATGAAGAATTTAAAGAACGATTATTCAATCCGTTTCTGAGGTTGAAAGGTTAATTTCCGTTCATTTGAACCTCCATCGCCAAGTATTGCACTAAACTGTTCATTTTKATCAACCTGCTCACAGGATTCGATGGTCATCAAGACACCCCAATCGAAATCCTTCACGTGGTGCTTTTGGGAGTAGCCAAATACCTTCTCCGTAATCGAATGAAGTTATGTTCAGCAAAAGAAAAGGAAGGAATTTGGGGTCGGTGGAGATCCTTCAGCACTTCTGGATTGAGCATTCCTGCAATCCAGCCAAAAAGCATGATAACTCACTTTCAAAGCCTCACAGGAAAAGAATTTCGTACAGTAATACAATCAGCACCATTCATTTTTTTTGAATGTGATTTATCAGCTGAAGAGCGTGAAGCATGGACATCACTATCTCATCTTGCACCGTTGATCTTTCAGACTGAAATTACGAATATGGAATCTTATCTTGAGCAACTTGGACAACGAGTTGAAATGTTCCTTGTATCAATTGTGAAACTCTCAGCACAATGGTGCAACAAGCCTAAATTCCATATGCTTGTTCACCTCTCGGCGTCAATCCTTCGTTTTGGTCCAGCTTGCCTCTTTGCAACTGAAAATTTTGAGTCTTATAATGGAAACACCCGAAACTCATCAATACACTCAAATCACTTGAGTCCAGGTCGGGACATAGCAAATTCCTTCAATAATCACAGGCTTATCCGGGCGCTCACTTCTGGTTCCCTCCTTTACGATAAGATACTGAAAACGTACATCGCGGCAAGCCCAAACGTCTCAAACATCTTCAAAAATAATGTATTATTTCAAAAGACAGTAGGCTACAATCAATCTTGGAATCAAGAACATAATTTCAAAGTCGGATGTAAGATATACACTTTCTATCCTTTGGGTACCAACCAAATGCTGATTGGATGTTTGAATTTCTCACAGTTGTTCATAAAAGCCAACCACAATATGCTAACGAGTGCATACCCAAAGCAATCTTTGATGCGTACTCGGCAAAGAACTGGAAAGTTCTTGAGTCATTATCTTTGAAGAACGGCCAGAAATTTAAACAGGATAGCTTTATATCGGTATGTAACACATAAGGATTATTGCTCCCTTTCAAAAAAATTATTTCAATTTAAAACATGCTCAAATACATTTGATTCACCGTTTGTATCATTTAATTTTCAGATCAAATTAACATCTTCAGAAGTGCGATTCATAGGCAAGGTAAAAAGAATCTGGGGAACAGGTTCCTGTGTACCAGAACAAAGCAAAATTGAGGTTTACAAATGTCAACCTCGGGGGATTAGCAATTTTTACCGTATGCGCCAGATAGAGGTTACTCAACAGACGCTATTGGATCAATCCCAGAGTAAGTAACAACCAMTTGATTAATTATTTTGGAGAGCAACTTTGGCTAATTAGCAGATTGTCCAGGACATTGAAGGGGTCCTTAATGTGCAACACGACTGCAAAGAAAGCAAATGTAAAGTCCAAAAGGATTGTCCTATCATGATTGAACGGCGTGCTATCAAAGAATTTTGATCACCGTGTGGTGCATAAGGAGACAGCATCCTATATCCTCAACTCAGGGTCTTTTTATTCTGCGGAACTCCATAGAAAATGGGCCGGAATCTCTTTTCGAAAAGTACAGCCTGAAGACTGGGTGTCGGCAATCACAACAGGAATTGAGAATTGGGAATCAACATTGAAAGACAAGCAAGAAAAAATAGACAAGCAATCAACAAAAGGCCAAAGGTAAACACTCTGGACCTCATGAAGCCCACKCGAAAAAGAGGAAGTTCAAGGGCAAAGAGAAAGCAACAGAACATGATCAGATTCTAGAACTTTAATGCGGGTCCATCAACTTATTAAAGCTCAAAAGCAATTCATTTCGAATCTCTCCTCAATTCTTTTTAATTACTCTATTTTTAGTTATTTCAATATCTTTGTACTGTCTGTTGTCCTTTTTTTCTTTATGAAAATTGTGAACCTTACTTGCAATCACAGTATATAATATAATAGATCACATCATTACCCAATAATGGAGTGTTGTGTTCATATTTTAGTAAGTTTGAATTACTTCAAGCGGCCATAGTCTAGTGGTATAGACTGTTGGCTAAGAAGAATGTGCCTGGTTTCGACTCCCAGGCTTGCAGCATCTGACTTGAAAGGAAAACTGGAGCCCCCCGGCTTGTCTCAGACCACATCAAGTCAAATGTTCCAGGGTATCATTGATAGTCTGGTTGAAACTTGAAGTATGCCCCTTCTTTTGTCTTTTTGGAGATTAATCACCAGTTATTCTTATATTGCTCAAAGCTTTACAAGAGCTTCAGATGTTGAATCATGTCCGCTTGTCAGTTGTTCAATCAGCAGGTCACAGATTTCTCGGACTTGTCTTATTTCAAATATTTGATTTCTAAAGTCACTGGTGACCTTTCACACATTGATGACAGGTACCAATATCTTCATATCACCTGTTGACTGTTTCTCCTGTTTCCAACGTCACACTTCTCTCTCTCGTTTTACTGAATCATCCCACCAGATCTCTCGAAAAGCACGTTACAAACCATTCGCCCTCTCTAAGAAATCCAATCCAACTCAGAAGGCCACAAAACCCCAAAAGTCCTTCGCTACCACTTCTGCCACTCCGCGTACCTTGCGCAATCGCGGTACCCCCAAAGCTTTGGACAAACCACCTCCTGTTGGCCGCCAAACCAGGGTCAGCAAAAATAGCAAGCACTCAGGTCCCTCAAATCCACAACCAACTGTAAACAAAGTCAAAACACAAGGACAAGGACCGCGATCCACTCAGGCTTCTTCAGGCAGTCAAAGAATACCTCCGACTACTCGAACTGCTCCAACTTCTCCAACTCCAGATGATCAACTCCTGACGAGCTTCTGATCAGGCTCTTCAACCTGAGAAACTCTCAACTTTCCAACCTCAAGACCTTGAGGATCTCAATAATGGAGAGAGTGGTTCAGTGATTTTCAATTCTGGTTAAAAAACCTCTCAAATATTCATGCTAATATCAAGCCTTTGCTCGCCCATTAAGACCAAGATGAAGATATGAACAGAGATAACCCGAGTGATGGACTACCTGAATCTCCTACTCCTACCAAACCATTGGCAACATCGACTCCAACCCACCTTACTGGTATGCGTTTAGTCATGTTTAATCGGCTGGCTGATCTGGCCCAACTCGATGAGGAGCATATGATCATGGGCCGTAAGCTCTGCAATGTAAGCTAGAGATTGACTGTTTCCAAGATAGAATAACTGAATACTGGTCTTTAGGTGAATGAATCTGCAGACCATTTTGTATCGATGATGGTTACTTTGCTCTCAACTCGCCAAGAGATTGCAAACTATCACCAAGCAATTTCCAGTCAGATCTCTCAGTTACTGGCCAGCGCAGGATCCGGGAAGTCCTTAGGTAACAATACATGGACTGCGTGCTATGAGCTCAGGGTGCGTTGAGTTTTCCATAGATGTTGAACGTAAATCTTAACCCTTTGGTGATTCTACATAGCAAAGTACACGTTTGATAGCCACTCAGTGCATTATTGCTGGTGATGTACAAGCGTACACAGCCACTGCAGACAAGGAGGGAACTCAAGAACAGCTCCCCCGCTCCTTATACGCAAAAACATTGGTAATCAACTACTTCACCCCTTCTCATTTTGGTATTATCGATCCTAATTATGTGTACTGATTCTTTTTGCAGGATGCGCTCCTCAAGAACCCTTCCGAATGGAGAAAGAGAATGCTTCCAGCACGGTATGGAAAGGATCCAGACCCTGTTGACGCAAAAGAGTTCCACAAGTGGCTCAACATCATTTTGAAAGAAATACGTAAGGATTTGAATAAAATCGTAAGCAGTTTTGCCCATGGTTTTTCTCAGAATTTCTTACATTTTTGCATTGTAAAGCTCCTTAACGGTATCAACCTTCCAAACCGGGTTGGTAACAAAAGGCCATCAAAATTAATTGTACCAGACATCGATGGTATCATTGTTAAGGCAAGTACCTCATGATTTTCCTTCTATTTTATATTCCAGGCTTACATTTGAGTACCAATAGATACACGAAAGAGAACATGATTATATTGGAGGCCAGGTTCGTGTCCGTGAGCAGATTCTTGAGGCTGTGGATCATCTTTGACGAGGTCGATACGCTTGGCTGGTAAGTTGGAAATATCAATTCATTATGCAATATGTTCACCAGCTCAAATAAATGACTTGTATATGTTATGCTACAGAGAATGCAAGCCATTCATGTGGGTCTCAACTCTGCTGATTACAGCAATAGATCTATCTGGGCTGTTGTGGATGATACATTGGAACAATTGCGCAAGAAGACACAACGCTATTGTTACGCGTAAGTATTGTATTCCAGTTTCTGATTGCATCATGGGATGTTGATTACCCCAATTATTCAACGTACAGATACTTTGTATTGGTTTTACAAAGCGACTTCGACCGATTCAATGGGGAGAAAACATTTGCGGAGATTGAAAAAACTACTGACTTTTCGTTGCCTACTGAAGAAGAAGTTGATGCCAAAGTTGAAGAGCTGAACCAGACTTTTGGACCAAGATTGTGTGTAGATGAAGGCGCTCATGAGGAGCCTGAAGMTGATGAGGATCACGCTGATGAGGAAGATGAGGCTGATGAAGAGGATGTGTAAGATTGTATAATTTTTATTCTTATAGCAAGCACCTATATTTTGTATCTGTTATACACATTATTGAGGTTTGTATAAACAGTAATTTTTTTATCTTTCAAGTTCTTATTGCAAGCATCTATGTTTTGTATCTGGTATTACATTCATCACCTTTTCACTTCTACCTGCAGATTTAATTTGTATCTTTTATATTTGTTAATGTTGCAATTTTGTGTCAATACAATACTTAGTTTCACATTATTCACCACGTAATCATGAGCCTGTGAGCAAATATGGGCCGAGCAATCAAAAATTGACACCTGCAAGCTGACCAGAAAAGCGGACCAACCCAGATTTTCCTCCACTGTAACACGGTCTCAGAACCAAACCATATGCCCCGGTTCTGCCCTGGTTTGGMAGGTGCCGTTCTATACCCGTTCTTCACCACTCACAAAAATTGGTTCTACAACCAAGCCAAAACCTGGTTCAGGAACCGGGTCCGTGGGTCCGTGGTG
>ESTA-2_PCor
CACCACGGGCGCACTTTGCCGTCCCAGGCGCGGCCTCGCTTGAGATGCCCCCCGGACGGCTAAAAATTTTTTTCAGGCCGTCTCAGACGCGTGCTTATCCGCTTTAAACCAGTCATCCCCGGGACGTCCAACCAGACCATAACGGGGGCATCCCGACTAGGCATCCCTGTGACATCAAAATGCTGCCACCCAGCCACACCTGGCTAAGCGTTATAGCCAAATGCCGACCTGGATGGGTGACCCAATGTTGAATCTGGGGTACGTAGGACGCAATCCACCAAATCCAAGGCAACCCAAGGACGGCACATTGTTTCAACCACAAGCCATCCCTAATCATGTGCCTAGCCATTAGCCATCCCCAGCTCATTGGATGCACAACCCTGTGCGGCACCTTTTGCGCCCTCATAGCAGCCAAAAAACCATTCAGGGAAACAGAGGAACCATGTGTAAAACCAAAAACAACGTCCATTTCCGTATTGCGCCCGCGCAAAAAAATGAAAAAGAGAAAAAGAGAAAAAGAGAAAAAGAGGAAGAAAAAAGAAAACGAAAGGAACAAGAAAGAATACAGAGACTTGATATGCAGGTGTATGTATGTAGGCAAACCAGCCCCACGTCGTCAACGTGCCTGCAGTCGTTTTTCTGCCATCTTATCCCCCTCCTCTGGTGCACAGTCGTTGCGTCTCTTGCCTGTACCTGTGCCAATACCTTCCCCTCGGTGGATAAAAGCCTGTGGTGAAACCAGCCCAACAGTACACAAGCTTTCAGTGATTCAGTTTCCAGTCGTGTCGTCCCCAGCATTGTTCATTTCGTCGCTTGCCACCCGCGCCAATATTTCTTCTTCGGTAGGCAAGGCGATGCCAGGCCCATTCATTTCGGAGAAAAACTCTTGGCCAAACGTGGTATTGTCGTACGACAGTACCAACTGGTAGAAACTGAAAGAAAACTCTCAGTCTTACAGAAAAAATTCCTGATGAGGAGATTAGACTCACGCGGATCGGTAAGGCCGCCCCTTCCTGGCCATTGCACAAAGATGTTCGTCTATGTTCCTCCATTGACGGCCAGTATCACGTCCGCCACGCCCAACATATTGTGAAATGGTCTGTATTCGTAGATAGGCTAGTCGCGCCTTTAGAAGAGTTTCATTCCCACGGGGTGCTGGCTCCTCTGGTTCCCCAGGAGCCGTTGGGATAAGACGAGACTTCATCTACCGTCACATGTGACATTAGAAAACTATTCCCTCCACTTTGCAATCTCATAAACTCCCTTACCTGGACCAGCAGTGCACTGATTGTTGGCACCGGATGAGTGATCTCCCTACCACCCGTTGCCTGAATATTGGTCAAAAGCTTCTCCAATATTTAAGCAATCCATCCAATTACTAACATCATTGCCCCACGTGAGTGGGCTTACCATGTCTCGCATTTTGCCACGGCTATTCCGAAGTTTGCCACGCACAAATGTATCAACGCTTGAAATCGCGGCTGGCTCTCCTTCTATATATCCTCGGGGGAGGTAATCACGTTTGAACTGGTTGTTCTGGCCGTTTATCTCCTCCTTCACTCAAAAGATGTGACATCAGCATCACGGTTGTTGATAAGACTGATACAACAGGATTGAACTTACAAGCACCAAAGCCAACATGCTTTTGACCCGGCGAGGAGCATCACGTGGTTTTTCCGAGCCATAAACCGCCAAACTCCTGCTCATCAAGAGCGTTCGGATTTTCCTCTTCACAAAATCCTGTAAGTTGGATGCCAATGGGTGAGTTTACATTCTACATCGGCAAGTTGTCAATCCACCTACGTTGAAAACAGCGACATAATGAAAATTACGAGCATGGAGAGCTCCTGAGACCTCTTGTGTAATTGTGGGTGGAATAGTCAGGAAGTCCTGTCGGAGGCGGTCAATGGCTTGCCGTACTGCGAGCAAGCCGTACACTGAAACAACATACTGCCTCGGAGCGGGTACCTACAAACAGTGAAAACAAATCAACAAGCGGAAAAAATACATACGCACCAACATGGTTTCCGTGCCCACTGACATGCGCAAGCTCCTCGCCAAGCACAGAATAGTTACCACTAAGAGCAAATAATTCATCCACTTCAGTAATAAACTCCTCATTGATGGGCCCATCCACATGTTCCATCCCAATTCCTGCTGGGGGCCACATTGCAGCCGACAAGATTCTTGCCGCCCGATTTTCTGTCCCAGCAGGGTTTCGGTTTTGCACTGAGCCGGCCGCAGGTGAACGTGCTAGATTTAAGCAGTTGTGTGGATCATCATCTGGGAACGCCGGTCTCAATTTGATAGTGATTATGTAGAAACATACCTTGGTTACTTGTGAGCCGCATGGGGTTGGCAGTGCTACGAGGCAAACCCGTGGCTGGGGGGGCGGGGCCGTGTCGTGTGTGTCCATGTGCTCTTCTGACGGGTCCTACTTGCGAGTTGACTTGCGAGTTAGGAGAAGCCTCGCGCGGAGGTTGACGTTGAATGGTGTTATTTGCACCCCTTTGGGGTGGTACTGGCAAGTCATCGTCACTGGCAGAGGCACGACTATCGGAGGACAGAACAAGGGACATGGCGAAGTGACGGAGGAAGGTTGGTGATGGGTTGGAAAAAAAAAGGATTGGACAGTTCAAAGGCCAAGCAAGCAGAGAGGGGGAGACAATTCAATTGTTTGAAAATCACCGGGATTTCAAGTGTTGCGATGGAGATGAACGCTTCTGCATTGAGAAAGCAACAGTCCTTTAAATAAGACAATTTTTTGGTATCTCACATTGCCTTGCGCTTCCTGATCACTTGGTGCATGGCGTCACAGGCGGATGTGCTTCCTGATCACTTGGGTCCCAGGCAGATGTCTTTGTGCACATTCAACACTTCTCACAGTTCTTATCCAGCTCTTCCAACGGAGAGTGAGGTTGGTTCCCAAAGAAGAGGTTGGGTTGGGACCTCATGGTTTATTCCGTGAGCCTTGCATTTGTTTTGAAGGTAAGACACCCACAGTCCTCCTGCATTGCGTTTGTTGCAGTCATTGCCAAACCCTAGGAAGACCGATTGGAAAGTGCAAACGGGAAAATGCCAGTTTCTCTGAGAAACAGGCTAAAAMGCAAGGGGATATTGGGCCCCCAAACGTTAAGTGGATTGCAAAAATCACAAAACAGAGTTAGGTCCAACCCATCTATGTGGTTTTGTGTTCTTCTGTTCCGGCTGCACACACACGGGGTTTTGGTCACCAACACAGGCCAGCGCTCAGTTTGGCCAAGAGGGTCTGCGCCACCAGGCCAGACTAAAGCAAAACATCATTATGGACCCATTGCGGTCGTTGCACATTTCCTTTGTTGGGATCATGTTGAACCAAAACAAAAAATGAATGGGAACTGCTTGGAGTTGCGGGACAAGGGTGGTTTCTCAAACGAACATGAATTAAAGACCCCAGCCGGCCAAGTCCGCACAACCATTTTTTTAAACTTATTTCAAATTTTACTTATTCAACTCGTTCCTGCAAGGAACTTACATCAACAAATGCCACGCTACAAAAATAGAAAAAAAACACGCACTTTTGATCCCTGTGAGTTACAAAGAATAACTCACTGTTCTGGTTTTTACAAAAATTCATAATTCTATTGTTACTACTTACGCAGTTGTTTGGAATCAGGTTGCACCGGAATCACCAGATGGAGGAGGTGAATACAAATGCTTCCTGTGCCAGTCACGGAGCATATCTTCCACTTCAATATCAAAGCACGAAAAGTATCCTAAACACGTCAGATTGCTTGCTGAATTCACTGCCAGGAGAGCACAGGCAGCTAGAGCAGACTCTCCTTCCAATTGTCCCAGATCTGAAATTTGCCCAACCCCTCCGGAGCGCAATCCCCAGCTGTTTTCGGAATTCCACGGTTTCTCTACCCCTCCTGACGAGCCGCAAGATTGGGCACCGTATGAGGATCTCCTTGTGGACACCAACCTGCTACCAGAATCTTTTGGAAATGCCGCTACCGGTGACGCTGAAATAGCATTTAGCGATTCTGCATCTGAAACTAGCTCAAGGTTCATGCGAGCTGTTTCACAGCTTTCTGAGTTAAATTCAAACAACGAGGCCGATGGTGAGGACTGGGAAATAGATCCCACCGAGATCGCTCTCATTGTTCACGCTACTATGGCCATGAGCAATCTCAGTAATGTCAATGTCCTCCAAACCACTGAACTGCCACGGAGGAAGGATAAGGGTGTGAATCCCTGGTGGCCATTCCGTTCCAAAGAGGTCAGCTGGTCCTTATGTGCGGGTTCCGTATATGTCCAAACTGACCGAGTGTTCTTCAAATTAGCATGTGATTGGTGCCCTTGTAGTTGGTTATACGCAATCAATAATGTCACGCAGTATGTATAAACACATGCGCACCCTTTTCCTCTTGGTTGATGTCAGACTGCCCGATTGGACAACCATCCGTCGGGAGAAGTTGAAAATCAGGCGATTACTTGGGCTTGATGTGATTCGCTCACAGTCCATACTTAATACACCCACATATTCGTTGAGCATCTTATCCATACTGGCACAAGAAATAGCAAATCCACTGGTCAGTTCAGTTCTGGAATTCTATCCAGAAGACGCGCAAGGGAAGAACATCAACAGGTTATCCCAATCGCGCAAGTGGCTTGCTGCCGATGACCCGTCGTCTCGTACACCAATGGTCCGGACTCCAAGTGGAGATTTTTACCTCTACGAGCCTGTACAGCTGGACAACAACAAAATCGTGGTTCCTTTGTTTTTTTATTCCATGGGGGGTCAATTGTGGTCAAAATGTGTAACTCCCTCCTGGATTCCACGAGGCGAAAGCACCAAAATCCATGGAACTATCCCCAACAGTTTAGCCTTCGACTCAAATCAACTGGAATCTATCAACATACAAAAGTTTCTCTGTGATTACACTCGGATTATCGGAGAAGACCATTTACAACTCTCTGAACGTTGTGGTGGCATGCTTTATGGTTTGTGACTATCATACATATTTTCTGCGGTCGTTTTGTGTGCCTTTCACTTAAATATAATGATTATTATTTTTGAAAACCAAGGTCTTGGCGATGATATTACTTTATTACATCCACTACCAAATCCTTGGAGGTCTCGCGCCGCGGGCAGAATGGTTCGCCACATGCCAATCACCTTATACTGTGATGATACCTCGGGGAATCAATCCAAGAGGTGGAACAAACATGTTTCCTTTTTCTTCACACTTTCGGGACTTGCCCCACGGATGACCAACCAGAATTTCCACTGTCACTATGTGACTACATCAAACGTAGCTGGGGCAATGGAACTCGCTGGACCAGTTGTTATGGATTTGAAGTAAGTTGCATCAAAAACTCTATCACTTTTAAATCCATGTAACTCATGAACATTGAAATTTCAGACGCCTAGCACATGAGGGGGTTTCGGCCTGGGATGCCTCAATTAAAGAGGAAGTCCTTGTGACATCCTCAGTTTTGTGCTTTCTGGGAGACTCTCCCATGCATGCCGAGATTACAAGTACACCTGTTCCGGCAAACTGTCTCCATCCGTGTCGGTCATGCAACCTTTCTGCAACAAGCGTCAAGGCAAAGTCAACCATGGATTACCTCCTTTCTTTTTGCATGCTTGGCCCATCGGGTGAATGGGTAGGTAAATTGCTTGATGATTCCGCAAGGAATTCTATCAACTGACCGTTGTTTTCCAGCTCTCGCATCCAATCAGGTCGTGGAGTGGAATTCAAGCGGACTGTTACAAAATCTGGGTGGCATCGCAGAAGCCCCGGTCCAAAACAAGTGTTGCACAAATGTACACCCACCTAGGAGTAAGAGATGTCATCAATAAGACCATTGTGGATCGTAAGTACGATGTCTTGGCCAAGGGTGATTCTGCGACTGCTGCCGAGCTTGAATTCTTAAAAGAATTTAGCATTAGCAATCTGGGCTTGGAAGACACTCCGGCAGTGTTCAATCCTTTTTTCCAACTAAGCGGTACGCATCAAGCATAATCCCATGTGTGACGCTGTGAGGAAAACTGATGTGAGGCGATACAGGCTTTGATGGCTGTCAGGACACCCCAATAGAAATTCTACATGTGTTTCTTTTGGGTGTTGTGAAGTACCTCGTCCGTGCTTTCATGAAGGGACTTTCCGCTGCTCAGCTACAAGACGTAATGGCGAAGTATCGATCGTTTGACGTTGGCGCGCTGAATATCCCCTCAATACAGCCGCAATACCTGACAAAACATTATGCAAATTTCATCGGGAAGGATTTCAAGATTGTGCTGCAGGCGGCACCTTTTGTGTTTTTTGAATATATGACCGATGACGAACGGGACGTGTGGTCGGCGCTGTGTCAGCTTGCTCCTTTGGTCTTTCAAACTCACATTGATGATATGGAGACCTATTCCGCCGAGCTGGAGGTACATATCCGTAGTTTCATGTTCTATCTTATCAAGAGAACGGCTCAGTGGGTAAATAAACCAAAGTTCCATGGACTTTTGCATCTACCCGAGTTTTGCCGCCGTTTTGGAACGGCCAGCTCATTTGCGACCGAGAAGTTCGAGGGTTACAATGGGGTGTTGAGGAACAGTTCTATCCATTCGAACCGCCAGAGTCCTGGCAAAGATATTGGCGTTACATTCGCAAACTATCGGAACCTTCGCCATTTGTTCTCAGGAGGGTATTTCTGGGACCCAAAGCACAAGGTTTATCAAACTGCAGCGCCATCTGTTTCTGCTTTGTTTTCAAACAGTCCGTCTATGCAAAAGTCCATGGGGTACAATACGAAGTCGCTTGCAAATTCATCCGAGGTTAATGCGGTCATCCGAGATCGCCGGGTCCCAGCAAGCTCAAAGTTGACAGTCCCGGCAGGATTGAAAAATCTTCTCCCTTGTTTTACATGGAATCAAGTTGCAGAGATTGGCCTAACTCAAAAAGATGTGGTTCGAGTAAAATCTTGGATTCTTGTGAGTCGTATATAAGGCACATGCAGGGGAGCGATAATTTTTGTGCTGAACAAACTTTTTTGGTGATGTTGTTTGGATGTGATTCAACAACATAGTTCCAGAGCGTCAGTGGAACTGGAAGGACGGAAATCGGGCGAGTTGATAGCATATGGGAGGCCCGTCAACAGGCAAGGTCGATGATATTCCTTTGCCTGACTCCTTTTGAGATGGAGGGAATCAGCGATTTTTATCAAATGCGGGAATTGATTAAAGGGGGGGAAGGCAAGTTCATTGGAGTCCGCGTAAGTGTCTGTAACTTTGTGATTACAGTGGTGTGGAGGACTAAATAACATTGCCTTACCTGTGCAGAATTTTCGTGCGTGTGTGAATGTGCAGCATGATTGCCACAAGGGTAATTGTGCGGTCACATTAACAAGGAGGCGAAGAGTTGAGCGGCAGACTACTGGTACAATGGATGGGGAGCTGAGGCACACAGATGACCGCAACTACATAATCAACTCGGCAGCTTTATCTTCCATCTCGGCGCACCGGGGCTTTACAGATTTGCCAGTGAGGCGGGTGGATGGTACAATACAGATACAAGGTCTGCACGAAGGCCTTGCTCAATGGCATTTGGCCGGGACCAGGAGCGGCCCGCCAATGCCAGTTGATGTGATAGATCCCAGCCTAACGTGACATCGCCTGTTACGTCGTGCTTGTCTCGACTTTTTGAAGATGCTCTCTATTTTTTGGTGCTCTTTTCTTTTTTCTATTGTTATGTTTGGTGGCAATGAGGAGTATCACCTGTGTGCCTTGTCAATTGCAGGCTTTTCAAACAACCAAATGAATGGCGGGTTGGTGTGCCAAGCGTTGTAAAGCACGCTTGCGTGGTGTGGCGACTGAATGTTGCATGGGCATCCCGGTGAAAAGGGATGCCTTTTTGGTATCTCGGGTAACGCGGGATGGAAAGGGCACAGCAAATGGATACACTGCGGGTGCGTGGGGTAGGTCGTCTTGGGGCCAGCCTCTTCACACGCGCAGGGCGACATGAGGGTGAACAACGGATGTGTTCACGTGGTAGGTGTGGCGGAGGGATGCTCTAGGCAACGGAGCGCCCGAGATTTGGCACTGCGCTGATCCCAAAGGGAAAGGCCGTTTCAGGGACGGCAAGGCCTCTTTGGGGACGGCTGTGGGACATGGTCATCTCAGGGCTGTCCGTTTTTTTGCATACTGCACCCGCGGTG
>ESTA-2_PGr
CACACCCAGGGCACTTCAGAAAAATCAGTGCATCCCAGGGATGCCATTGCACCTGAGATGTCCCTGGGACGGGATGCCGTCCCCAGGACATCACAATTCACAAAAATTAGCGCGGCCCAGGGATGCCATTGTACCTGAGACGTCCCTGGGCCGGGACAACATCCCCAGGACATCATTGTCCCTGCCTGGCATCCCTGTGACGTCCAACTTAAAAATATCATTGCAGCCCAGGGACGTCATTGCCCCTGAGCTGTCCCCAGTTCATCACTGCCCCCCCTGGCGTCTATCTCACGTCCCACACTGACTCAACCGTCACTTAGCCATTCCCACGTGGGGGGCACGGCATCTGAGTCTCCCCATGAGATTACCCTGTGTTCCAGAAGCCCAACCAGCTTCAACACTTGACAGGGGGACAACAGTCATCCCCATAATGGCCCAAAAATTAGAACAATCGAGCAAAGTATAACTGTTTGTACAACTTTAGCCACAAATGGAAGCGGAATACAATAAGGGCTTCACCACAGGATAAATATTATAAAAATGATCATTTTTTTCGGTATCGTACAAAAATTAATGAAACAAGGGTAGAGATCTGGCGTTGTAATTCTCCATTTCTGAGCTTACAACTGGCCCTCGGCAATGGTGACCTTTGATTCCATGAGAATTTGAGGAAGATAAAACCTGGAAAATTTTGAACAATTTAATTTTCATGCTACATACAGGCCCTAAATAAGTCACATCAGTATGAACAAGCCCTGGCCCCTCAGGTGGGCCACTTTGGGGCCTCAAACTGGACCAGTGAGATACAACAAATAATTCAGAGCAGGGAAGGATCAACAACCACAGGCGGCTCCGGTGGTCCAGTTTTGGTACCTGCAAGATGCCATTGAGCCAATCCCTCATGCACCCCTCTGAGTTGTTTCCTACAGTCAACCGCCTCCACCGGTACCCCTGAATAGTCCCTGTGAGCATCCACTGAAGACAACGAGGCCAAATTCACAATGTAGTTGATGTTATCTGTGTGTGTCACTTCACCCACATAACGACCAATGGCTTCCCGCTCCAACTTCTTTTTCTTGGTCAAGTCAATGGAGCATCGGCCCTTGTGGCAATCGTGCTGAACATTCAGTGTAGAAACCACGTCCTATGGAGGTATCAATATCAAAAGGTTAAGGTCTGTCCCCGTACTGATCCAGATCCAGACAGAGCAGTCAACATACCTGAATTCCTACAATCCGCCCCTGACCACCCCTCCTTGTCTCCCTCATGTTATAGAATTTACTGATGCCACCGAACTCGAATGGGGTGAGACATACTACAAATTTGGCCCTCCTTTCCTTCCGTGCTTCCCACATATGATCTATTTGCCCCAACTCCAACCGGGCGCCCTGGTTGGATTTGAACTATACAAAAGATGCCACTCAAAATTATGATTTTCCAGTCTATAGCACTGACAAAACCCAAGCTATCACTCACAAGAACAAAAGAACCAACACGCAGTAGATCCTTCCTTGTGATGTGGATGCCAGGCAATTGCTTGAATGTATGACCTGGAAGTTGAGTGGTCAGGTCAGAAGGAATGGTCACGTGTTTGGCCTTGCGAATTCGTCGCCCCCCCACAGTGGGTTTGAAGGGAATTGGATTGTCCAGATTTTCGGCGTTGTAACCCATTGACTTTTGAACTGAAGGACTGTTTGCAAACAGTTCGAGGACCTTGGCAGATGCGGTTTGGTACGCGTTGGCAATGCAGTTGAAGAAGTACCCCCCAGAGACTAGGTGACGTAGATTTCGGAAGTTTGCAAAGGAGATACCAATATCCTTCCCAGGGCTCTGACGATTGGAATGAATTGAGGATTTCCGTAATACACCATTGTAGCTTTCAAACTTCTCCGTCGCAAATAAAGCAGCTGGTCCAAAGCGGAGAATTGAGTCAGCAAGGTGAAGTAGCATGTGAATTTTGGGCTTGTTGACCCATTGCGCAGTGCTCTTGATGAGGTGATAGATGAAAACCCGGACGAGTTGTCGTAGGCTGATTTGATACGCATCCATGTCTGCAATGTGTGTCTGGAACACCAACGGAGCAAGTTGACACAAAGCTGACCATACCAAGCGCTCGTCCTCCGACATATATTCAAACAAAACAAAGGGGGCCGCCTGAAGAGCTACCTTGAAGTCCTTTCCAATGAGGTTGCTGTAATGTTTGGTGAGGTAGTAAGGCCGCAATGATGGGACATTCAATCCTTTGGTGTCAAACGATTCGTATCGGGCCATGACTTCTGGGAGGACGCCAGCCGGGAGGGATTTCATGAATGATCGCAACATGTATTTGACAATCCCAAGGAGGAAAACATGGAGCACCTCTACTGGGGTGTCAGCACACCCATCAAAGCCTATTTGGAGAAACATATGCTGTCACAGGTCAACCAAGAAACTAGCAAGCAATGAACTAACAAGGGAGCCACTGACCTTTAAGTTGGAAAAAAGGACTGAACAAAGCCTCCTTTCCTCCCTGGTCCAAGTTTTTGAGCCCCTGAACAAATTGGACCTCCTCTGCTGTTGCCGCGTCCTTTTTAGCCAATATTTCATACCTCCGATCAATGATGGAGGTGTTCAGGACGTCCCTCACACCTAACTTTGTAATCTCCTCGCCAACAGCCGTTTTTGTCCGAGGCTTCTCCGACTTGTGCCATATGTGGTAACAATTCTCGATGATTTTGGCCCACGACCGCTTGGGATTATTAATCTAGGACAATACAAACCTCAAGTTCAACTGCCAATTAAAAAAGCAAAATTTTATGATTCACTCACCCAAAGGCCAGAGGAATCAAGCATGGTGAACGAACAGACATAATCAATAGTGGCCTTATCCTTGACACTGACTGACAAAAGATCACACGCGCGGCATGGGTGGAGTGAATTGGCAGGTATTGGGGTACTTGTTGCCTCAGCATGCATTGGGGAATCCCCCAGGAAGCACAGGACATTTGATGTAACCAGGACCTCTTCCATTAAGCCAGCATCCCATGCAACGGCTCCGGTGGTTGACAATTGGCTACATATGTACAATTGGCAAACAAATTAGTTGGGAAAATAAACCAAGCAAGTGGAAATGTTTCAGAGATTGTCCGCACTTCATTTCATCCACGATTGGGCCAGCAAGCTCCATCGCATTTGCAACATTTGATGTGGTGAGATAATGACAGTTGTATTGTTGGTTGCTCCAGTTTGGGGGTAGTCCAGACAGTGTGAAATAAAACGAGACATGTTTGTTCCATCGTTTTGACTGATTTCCTGAGGTGTCATCACAATACAAGGTGATGGGCATGTGTCGAATCATCCTTCCTTTCGCGTGGTTCCTCCATGGATTAGGCAGTAAATGTATCACGGTCATGTGATCACCCAACTCTGTTGTTAATGTATTGATGCAATGGTACATCAGTTTCAAGGTGAATGTGGAATAGCCATTCAAATATGCAGAAGGAGAACAACTGACCATAAAGTCTACCCTGACATCGCTGAGATAGCATGAGTCCATCCGGTCCAGCAATATTTGGAAACGCACAATAAAATTCAGAGATATTGATTTCGTGAGCGATATCTGAGTGGAAATTGACACGCCAAGGTATAGAGATTCGCAGGTTGTGTCCGTTGGATTCTGGTTCAAAAGCTGGGGTCACACACTTTGACCACAAATCCTCACCTCTTTTATAAAAAAAAATGGGAACGACAACGGAATCGTTGGAGAGTTGAACCGGCTCGAATAGATAGAAATCTCCGTTTGTTGTTCGAACCATTGGGGCTCTGGAATCCGGGTCCATATCCTCAAGCCATTTTTTGGATTGAGATAACTTGAATATATTTTTGCCCCTCGCATCTTCGGGATAGTAATCCATTGCCCGTGTGACCAAAGGATTTCCAACTTCCTGCGCGAGGATCTTCTGGATGCTCAGGGCGTACGTAGGGTTCCCCAGGATTGAGTAAGACTTGTTCACATCCATCTGTAGCAAATCCCGGTGTTTTTTTTTCTCACGTCGGTTTGTTGTCCAATCAGGTAGGATGACGTGTACCAATGAAAACATTGAGCGGATGCGGTCGTAGATGCTCTGCGAGAGAATTGCGTGGGCGTATCCAATGACTAGTGAAGCAATCATGTACTGACAGAAGAGATAAAATAAGCAAGCATCATGAACGGGGATTAACTGTAAACACACTTCTTTCGTCCGGAAGGGCCACCAACTCCTATCCACATGTGGTCGAGGTGTGGTACTTGCTAAGTCTCCATCGCCAACCCTGCCCAGCTCGCGCATTAAATCCAGGTCTTCTGCTGATAGCTCAAAATCCTCGCCGTCGGCCTCATCGTTTGAGTTCAAATCGGACAAATCAGATGATGTGTCAAGGTCACTTGCACACGAGTCCAGCTCGTTGTCACTGAATGTGTTGTCCTCTGTATTTGATTCCTCTGCGTCCAGAAATTCATGATCCTCTTGGCCATTGGTGGCCAGATCCTCACACGCGGTCCATGATTGGGTGGTTTGATGATTTAACACGTCCAGCGCAGGATCATCAACCTCATTACCAGCTGAATTTTCGTTCTCATGTGGGCTCGGGCGGGACTCTGGATGATTAATCGTATCCTCAACGTGAGTAACTCTGCTTTGCAAGAAGGTTTTTTCTAATTCTTGATGTTTTGGGTAATTGATGTGTCTTCGAATGGAACTGAATACCATCTTCCTGGACCCACAGAGCAAACACGACCATGTTCCACCGTGCGGCTCCTCTGATACCTTAATCCATACAGCTGAAGAAAAAAATTAATGAATATTCATATGAATGTTGGTGTGTGGGATGTTTGCAAAGAAATTGTGCTCACCTGGGTTTAGCTCAACAGCTGGTTGGACGGCTATACCCCGGGGCATTGTTGATCTTATCTGTACTGTGTAATTACTGTATTGCCCACAGGACACGCGCAGAATCACTGAMTGGATGAAATTGAATTATGATGTTGCCACCGGACCAGTGCTGAATCACTGACTTGTTCAAATGAGAAAAAAAAAGGTTGATTTCATTTTTAACTATCTAGTCATCATGGTAGGTTAAGGCATTAAGGACAAGATGCAGGTAACACAGTTACCTTACCTAAAGGGCCCTAAAAGCAGACAGTTAAAGAAAAAAAAATGCTTTTGTACAGGAAGTAGAAGAAATGAGCACAGCAAAAGTCCAGCAATGAAGAAATTCGTTTTGTTTAGAAGACAAAGACCGAGGATGATTGAGCAGATAGAACTCCGGGACGAGGTCGTAGCAAGACCAATTGATGAACCAAGGAGGTACGCACGTCCTGTAGTCTGATAACTGCGGCATTGGGATCAAGGGTATGATTTTAGTTTTTGGTATCGCCACATAGTTCACGGTCTCCTGGCCCAGTCCTTGGTGTGAGGTTTGACTTACGGTTCAAGCTCTGATCAACCGGACGGTTGGTCAGAGAAAATAGGATKGTGAGGATAGAAGTTCGCTACGAGACCTAGACCTGGTCAAGCGGACGGTCGGTCCAAGAGGATAAGAGGGTKATGATAGAAGACCGTACAACCCGGTCAAGTAGACGGTTGGTCCGGACGATAAGATGGTGAGGAGATAAATGCGTTCCGAGACCTGCGGTATCATCGGTCAAAGGTGTTTGATGTTAGTTTTGGGTATGGCCACACAGGTCCTGGCCAACTCGGCCAGTCCATGGAGTGAGGTTTGACTTACCGTTCAAGACCTCGCGAGCAGCCTGTAGGATTTGATGAGCGACAAACTTGAGTCGGAGGTCGAATTATGAGATGAGCGGATTGTAATCAATAGCGGAGGGAAKCGATTGTCATGGATKAGAGAGGMATCGAGGGCAACAGGCTGGCATTGTCCCCTTACACAAGGGCACGGCCTGTTGCCCGTTCAGCTCAGGACGTGGCCAAGCATGCTCGACCATGGGTGATTTAATTTCACCCATGGTTTCAATGGGGATCCCCCTCGATCAAGTGGCGGCCTCTTGCTGGTGGAGAATGGAGGATCAGCCAACCAACCCAATTGGGGATGGTCGCGCAGTTGACCTTAACAACTTCAAGCAAGGACAGAGGCCGAAGTCCCTTCTGTCCTTGATTCTCTCCATCCATTCCCTTCCCCAATTTTTTTTCSTTTCTAAGTGCTTTTTTTTTGTGTTTAGTTTCSTCAGATCCTCGCGACGCACGATAGCCGACCTACCACGACCGATCTCCKTKTTCGCTGTTGAGCCTGGCCATCCAGACGMTTCCTCACTCGGGTACGTTTTGATTATCCTTTTKATGTTCCCTGTAGMTTTTGGGTAGAATAACCATCATCGACATTATTATTCTTCCGGCCCTCACGCTTGTGCAATTTCCTCAATAGTGTTGAGCTTGGCAATCTACACAACTTCCTGACTGGTGCAGGACTTGATAGCCTCTCTGTTTCGCCTGGAATTTTTGAGTAAGATAAGCACTCAGTTCGGATTCGCCAGTTCTAGTCCCCGTTTGCTCCGAGTCGTTCATAATCTTGATCTGCCCGCCTTGACACATCCAGGATCCGATACACCATCACGACGGACAATAGCGACATAMTCCAACCAGTACCCCGTGATCASCGTTGAGCCAGGCAATCCGTCCAGTTCCGTGCGTCGGGTACGTTTTGATGTCATTTTTCTCTTGGCTACAGCCTATGTGTAGCATCCTTTTTGATCTTATGCTTGCTCCTTGCTCGCGTTTGGTTCAAGTAGCTCGGACGGTCCGTCTCCCATCCGGACGCCATACCGACGGATTCTTGAAACAAGGAATAGAGCCTCAGACACACTTGGACCGACGACGCTCTAATCAGCCTTCCCCATGTCCGTCGTTGTTTCCTCAGACTCCGCAAGCGAGTATCGAGGCAGCGACCAATCCTACTCGCCTGCACMCGACACGCCTGGCCCCCGCACGCGTGCGACGACTCAGTCGTCCAATCGAGAATCTCAGACTGGAGCAAACAGGCCGACGGTCCACCGTTCCCATGGGACTAGCGACCAATCTCCCTCGCCTGCACCGGACACCCCTGGCCCCCGCACGCGTGTGACGACACAGTCAACCAACCGCGAWGCTCAGACGGGTCCCATCAGGCCGACGGCCCGCCGAACCCATGGGAATGGTGGMCGACTACCAGCTCGCCCCCAAAGGGGCGCTTCTACCMCATCGGCTSCCCCGCCGGGCCGCGGGGCCTCTCGACCAAGACCTGGTGAGMATGTTTGCTACCTACATTATCCTTGTACCTGATACTGACAGGTGTCGGTGATCCCATTTTCAGCCAATMTCCCCGGGGTTCCGAGCAGAGCACGGACCACTGCCTTGAGCASTCGACAAGCAACAGATGTCCAACCCACTGGCATGAGGCTAACCCCCAGCCGGCCGACTGAGTGGCAATGAGGCAGACCCCCGGGGAGCGTGGCCCCCAGCTACAGTGCATCTGAMTGTTGATGACGAGCCTATCAACGACGAGTTCGTCTCAGAGGTCGACGCCATCTTTCAGTTGGGTGGGTCATATGCTGACCTKGGTGAACAACTGGCCTATGTATGTACTGTACATAATCATCCTTCAGACACCATWTTATCTTATTTCTTCCCCCCAAAAAAACCCTCAAAAATAAAATGAAATCAAAAATAAATAAACCAAACAACAAATCCCAGGTACCATTGCCAAGGCAATATGTCGTTGGGATTTATGGCCTCTTATCGGTCAGGCAAGCAATTGAAAGGCTCCGTCACGATATTCTCCATGCTCCTCGTGGTCCAGGGGCTGCTTCWGCAGAAGTTTCCATGGCGTCCCAGGCTCAAAACTTCCACTACGTGGCAGTATTTAGTGTCAGTCTGACATTCCCCAGCTGAACGTGCATTGCCTCCTTGCTGAACCAAATAATCTAGGACTATGTCACCCGACAAGCCCGAGAGCTCTTGATGAGCCGAAATTTGGGCGTCTACAGTTCTGASGCGCCTCGGGGGGCTCCCAGGAAGGCAAGAGGCCTCCTCACCTTAGTACTGGTGGGCCTATCTCATGTGTTGCCTTTTCTTTGTGAAACTCACTAGTATGGATTATTGCCCAATTCAGGAGAAGATTAATGAACAGAGTGACGAGTTCAAGATCCGTTACCTGCCACGTGGTTATTCTGWTCCAGATCCCGCTGCACAGGGCAGTGTTACTACCTATGTACGAGGTAAACTCAGGAACAGCCGGGGCAAAATGAGAGACTTGGTGAGCTCAAATTCTGTAATCTTTGGATTGTGTGTGAACTGACCACCAACTTTGTTCAGCTACTCACGAACATTGATATGSAATCTGAGCTCCCGGTTCCAACAATATCATCCCTCTTGACTTTGGTAAGCAACAGCTMCCCCCTCTTCATGAAGAGTGGTGCCTCACCTGCTCTACATTTTTACATCTGTGCTTCTACAGATGAGGTCTAGTTTGATCCCACCGCTCCCCAACAATGCACCAGCAACAGACACCACGGACAAAGGGCGGAGGGAATATGGTCTTCTGAAGGCGCGGTTGGCTTATCTGCGACTCCAAACGATAATAAACTACATACGCCAAGGGGGGGAATCCAATCGACAATGGAAAAACATTGATGAACACTTGCGTGACTTGGCCTATAAGAGTCGCGAATACCGATCAGCGTGCGTATAATTTTTCACTTGACCATTGATCACAATATTGATGCAATGGTGCTTTCACTATTTGCTTGAAACAGTTTTTACCAGTTGGTGACCAGATACGATCGCGAACTTTTTGGTGGCGAGGAGGTCTTTTCCAACATAGATCGTGATTCCATTTCTCTTCCGACACACGAGGAAATAGAGGCTCTTGTTGCAAGCAATTCTGCTGTGGACGTCGAAGCCGTAGGAGATCCTGGCGAGGATGTCTGAAGAACCCACTTGGGTTGTTTACCTTTTTCTTTTCTCATGTAAATAGCGCTTTTTTCTTTTTCAGGCTTGCTTGTTTCTTTTTCAGGCTGGTTGGCATGCACGGGTGCATTTCCCAATCAGATTTTGTATGTTTTTTGTTGTTGTTGTAAATGACCAGTCATATGTTTCAGTGTGTTATTCACAATGCATATCATTTCACTATTTAATTCACTGTGTGATTATTGTGCGATGAGTATCCTGGGGCTAGCTGGTGGATGTGCATAAGACATTTTTTCTTGCCAAAAAAATGACACCATGCCGTCTGGGTGACGGCTCAGGGACGCCACAGTCCAAAATCCTGCAGTGGGAAAATATTTGAGAAGACGGCCCTGAAACACCTCCAGGACAGAAGTGGGATGAATTGGGGGGCCGTCACGGGGATGCTCGACAGGGACATCCCAGGGATGGCCTTTTATTTGTGGAGGAGCACGCCCCTGGGATGCTCTGATATGTGGGGGCTGCTGTCCTGGGGCCGTCCCCCTGGACCCTGCCCCTGGGACGTCCAACTGCACTGGTGGTG
>ESTA-2_PHor
CACCATGGGTGCATCTTGATGCCAAACCGTCGCAATTGCTGACGCGCTGCCCAACCTCCCCCAACCCTGAAAAACCTTATGGTCTACTGACGTCAAATTGGCGGTTTTCACGCCAGAGAGTCGGGGAGGTCAAACAAATGACGCATGTCTGCCAGGTGGAATAGCGGCAGGCCGCCTGAATGTGAGAAATGTCTCAGGATGCTTGTTTTTGGTGTCCAGCGGCAAAGTGGTCAAGCCACTGGCGCCCTGCTGTCAGGCTGGCCCACCACTGATGTGGAACTGTGGGATTTCCCTCTGATCCAGCACACTCCAGATAGCCACTGGCTAGTCAGGCCGGATACCCATAAGGTATCCGACTGTCCTGTTTAGTGGTTAATAAATCAGAATTTGTATTGCGCCGGGTCGGATGCATGGTAATGAGCAGAACTGGGGGATAGAGAACATCAAGGGGAGATTAGGTAGACGGAAGACACAAAGACATATATAAGTAGAAAAAACAAGCAGACGGATCAATCCGGGATAGCAGACATGCAGAAAGGAAAATATAAACGGGGAGGAGCTGAAAAGATGGGAGCAGACAGACGGAATGGACTGGATCACAGTGTTCTTACACGTCAAGGGCTTCTATTTGAGCCATCTCACCTTGGTCTGCTGCAGGAGTTTGATTCAACCGGGCCACCTCTAAACACACCTCCTCATTGGTAGGTAGCTTGATGCTTTCACGGGGAATGTTTTTGATGTACTTTGTTCCATCAAAGTAATCCGAGTCCTTCCTCATGATAAGTTCGATGTGACTGTAGCAGTAGAGGTATGATGCCATCAGCTTCCCAGCCAAAATTTCCACTTCTATAATATCATTGAGTCACTCACACTTGCAACTCGACTGTGCTGAGGCAACCAAGCATCTCAAGATGCTGGTTGATGATTTGCCACGGGAAGCGGTTTCGCCGGGGAGTTGGTTGAGATAGTGATTCACGGCAAGGAGGCGTAACATTGTGAATCTGAACCTGACGCCCCAGGTGGCCCAAGTGGCCAGTTGGGCTAGAGGGAGTGACTCGTTCCGGCGGCTGAGACCTTGATTCAAGAGGACCAATAGGTCAAACAGGCGAGGGATCGGCCCTGGGGCACGGGTGAGTGGCTCAGGCCGTACCTGTATCAATAGCTGATGACAGGGTATCAGTGCTTTCCCATGGCAAAATCAAGGTTTTGATTTACTCACCAGGTTGCGCAGAGCAGTACGCTCATGTTAAACCATCGTTCAGAGGAACTGATCGAGGTGGTTGACCGCTTTGGTTGTGTTGGTGGCAATGCCACCAGGTAGATGAGCAGCCTTCCAACTGGGAGGCTGGCTCAGAACATGAGCCTGATTGCCAGGGTATTGATTAGGTGTCAGCTTAGGAAGGAAAGATGATTCCCGAGTAGTCACTTACTTGGATTAATGGAAATGAGGCATTGGTGTATCTTTCACTATTTGAGTCGTGCAATCGGGTGTAGGCTGAGAGGTTATGGCGTTTCAAGTACTTGCCGATCTCATAATCCTGGGGAGCAGGAAGAGAATCAGCTTGGTTGATGGTCAGATTATGTAGTCACGCCCCCAAGTTCACTTACGCGAACAATGGGTCCGTAGATATGAGTGCCTGCCGTGTTAGTGACCGGGGTAACTGGGGTTAATTCAGCTCGCTGAAGTAGCAATTGAACCATAGTTCCCATACCATTGGGCGCCTGACAAATTTTTTTTGTCAGATGCTATGGTGATGTTCTGCGGATGAGGCAAGACTTACTTTGATGTATCATCGCAAAGCCTCCGCATCAGGTACAGCCCCGTTGTCTGTCAGTGCTTCGATCTGATTGTTGCCAGCCCAACCGGGGTCACCATTGGCAAGGGATTCATCATTGGTCATGCCGGTGTCCCTGGAACCTGGGTCTCCATTGTGGCTTTCATCATTCAACGGAGCAACATCATTCTGCATCATATGCAAGTAATCTACATGGTTGAAGTGATTGCAACCGGGTAATTTGTCGTGGAAATCTCCCAGGTTGGGACCATCCTGGGGCACATTTAGGGTAGCTATACCACTCGAAGGACTGGTGGGGATGGAAACAAGCTGAAACATATAGCAGGCCAAAGATCAATGATCTAATTTTATCTGTTGATGAAATTTGTATTGACGACTGACACTCACATCTGGTTTGTGTGATATTCTGTGGTCCAACACCCCCTGATCTAAACATCGGCACGGCGGGGCTTGGTTAGTATGGTAAAAGGTTGAGTGATTCATGTTTGGCGGGGGTCTTTGGGACGGAGGGCTGTGTATAGATGGAGTCGGGGGGTTGGCCACATGATGAAACAAGATGGCTTGCTTCCACCTTGGGCAGGGGAATGGTGGTTAGTACAGGGGTTTTCAGGCTATTTAAGGCCTGGAAATCTGCCCTCCTACCTTGTTATCGCCTCACCCGTCTTCTTAAACATTACCAATTTGATACTATTGAATTTTCTTTTGATTGAAACTTTTACTCACCGGATCTTACTTTTACCTTGTCTGCCTTGCTCCCACACTTTCTTACCAACAACCTTATATTGATACCGCCTTTTTCTGGAAATTTGAGCTCAGTCATTGGTTCTAAACCCTGCTGTTTGAATTGTTTGGCCTGAAATGCATCAACCCAAGCGTCGCCAAGTAGGATTGTACTATGAGGAATGGCTGCTGCTGGGTCAGCAGTGTAAGAGCAAGAGAACATTTAATTCAATAAAAACTCAAGAACGTCTGGAAAAACACTGACAGGGAGTTTGTGACCGACAAGAGCGACTTGAGGCTGAACAGCAAACCGGATCAGGGCAGGATACTTGTCAAGTTGACACCAATGCAGGTGTTGGGGTGTCGGGCGAGAATTTTGGTCAAGCCAATGGGCTTGCGAGACTAGATGCAGGGTTTGGATTGGTTCAGTACAACGACGACATAGATTGGAGGAATTGAGAGAATAGACTTACCAAATGAGGGCGGCGAGTTCAAGGATTTGTTCTCTGACGCAAGTCTGAATGAGCTGGCCCAGCTCGTGCGTGATATCCAACGTAGTTTGCCGGTTCTGTCGGACTTTTCGAGTGCCGCGCCTTCTGTGTGGGGAGTTGAGAGTGATGTCAATAAAGGCTTTGGTGGGGAGAGGGGGGAGGATGATGGAGGCCAGGTTGTGGGTGATTGTTGGTGGTTCCCTTTTAAAGACAAAACGGTGAGTTTGTTTTGAGAGTCGAGGGGCTGAGGATTGAAAACTGATCATTTCCCCCCAGGGGGCTTGCACAGTACTTTGTGGGGTTAATGCTTATGGGCCATATGCATAATTTGATGTCAAGGCAAGATTTCGACAAGGTCCGCGCACTCATGACCCTTTTTGGGGTCAACATCCCTCTTTGGGGCACCCTGAGGACGACTAGGACAAAGATTAGGAACATGTTGAGCGTGAACCTGATTTACAGAGAGAGTATCTTTGGAAATAAATGTTACTCTTTAAGTTTGAAACAAACCATTTCAATGGTAAGTCCTTACTTTTTTCCTATTGTGGCTTCATATAATACACTAATGTGGCATTTCTATGTTCGTGTATTTTAGGAGCTTGGCAATCCAGTGGTGGCCAAGCATCTCAATTTCTATCCTGAAGACCCCCAAGGTATAAATGTTCATCATCTCAGTCAAAGTCAGAAATGGCGAGAGGACTTTTCCGCTGATTTACGCCTGCAAATGGTCATCAACTCAAAACATTTTTACATATATGAACTGGTTCAACTGAGAAACAAGTCATTGGTAATACCAGTCTACTTTTACACCCAAAACGGCGAACTTTACTCCAAATGTGTATTTCCCAAAACCCGCATCACTAAGGATAATCATAACATGAGCCATAATCATTTGATCATACTGCAAGAATTGCAGTTTGAATCCTTGGACTTGTTGTCAGTGAATTGCGGGGAATTCTTTCTGCTTCAGTCTGAAATTTACATGGCAGGAGGCATCCCTTTGGCTACCTGGTATGGAAATTCTATATGGGGTGTGTGAACCAACGCACTTTTTTAACAAATTCTTTTTGGCTAACTAATGATTGGCTTGCTTCAGCGGTAGATAAGGGTAAAAGCCTCAGGATCCCTTTCCCCAATAAAGGGGAGAGAAAGCAAATGGGAGAGTCATAAGACATGTGCCAATCACTTTGTATTCTGATGACACCCCAGGGAACCAATCAAAACAGTGGAACAAGAACCTCTCATATTACTACACACTGTCTGGTCTACCTCCTAAAATGACCAACCAGMAATATAACTGCCACTTTCTGGCGACCTCAAACASCGCCGGGGCWTTGGAACTGGCTGATCAAATAGTGGATGAGCTAAAGTKAGTGGCCACATGTATCATTTGTTGATGAGTATCTGTTATACTGACTGTCCCTTCAMAATGAAGTGATCTGGCCACACAAGGATTTCCCGCACATGATCASATTTTGAATGAGGAAGTATTAGTGATGACAGTKGTTTTGTGCTTTCTTGGCAACTCCCCAATGCATGCGGAGATAGCCAATACTCCTCTGCCATCCATTTCCTTGAACCCWTGTCGCATCTGCACATTAGCTGCTCCTGGKAAGGATGGCAAGTCAACTCAGMAATATGTTCAAGACTTTTTGGGTAAAGATTCTCTTGGAATAAATGTAAGATACATTGATTCATCATTTGATGCMTATGTGCTTTACTGACTAGGATTATTCACTTCCAATGTTAGGTACCATTTACATTTTGCCGGTGGGACAAGACAATTCAACACACTCATGAGCTATGGAATGTAGGCATGACCAAGGCCAAAAATTTACTTGACAGTCTATCAATTGAATATGGAGTTCGAGATGTGGTCAATCGTGCTTGTCTGGCAATTWTGAAAGACCCCAAGGCCTCACACACTCAAAAATCCTTGATTCAGAACTTGCATGATGAACAWTCACTTCGAWTATACAACCCATTTCTGCGGTTGAAAGGTTAGTCATCCATTTCTGAAKGAWCTTWATTAAATCAGGCTAAAAAATATGTTCAATTACAGGGTTTGATGGCTGCCACGACGCACCAGTTGAAGTCMTGCATGTGTTATTATTGGGAGTTGTCCAATACCTCCTCCGTGACTTTATGATGACCACTATCAAGCCCAGGGACTTGCCGCAACTCATTGCATCTTGGGAATCCTTCACTGTTCATCCCCTGGATATTGGACAAATACCTGGAAAATACTTTGTGAAGTATTACAAAAGCTTGGTTGGTAAACATTTCTGGATAGTTGTTCAACTTGCTCCTTTTTTTTTATACCAGTTCATGAATGAAGAACAGAAGGCTTTATGGACAGCTTTATGAGAATTGACACCACTGGTATTCCAGACCACCATCCCGTATATGAATTCTTACTTGACAAGGCTTCAAAACAAGATTGACAACTTCATGTTGCTTTTGATCAAGATGTCAGCTCAGTGGGTTAACAAACCAAAATTCCATATGCTTTTGCATTTACCACATTCAATCAGGCAATTTGGACCAGCTAGCTTAGTGGCCACAGAAAAATTTGAGAGCTTCAACAGTCTGTTACACAATGCCTCTGTTCACTCAACCCAACAATGTCCTGGTTGCGATTTGGCTTATTCTTTTTCAAACTACTAGAGACCAGGGCGGCTGCGCCGCCACACTTTCCCGGCCTTTTATTTTTACTCTCATTCACTCCCAAGATTCCATATTGCTCAAGAACTCAGTTCCATGCCTTTCCACCTAGTATCCTCAGCTCCAAGCACACAGTATCATTCATGTCATTCTTGACCATCCAGTTCTCAGTTGCTCTTTGAGTCTTCTCCCCGTCAACTATCATGATTGGAGGGGCAAGAGACTCTCCTCTTATGTCTGGGACCAGTCGGTCCTGGAGACTCTCCTCTTTTTCTGGGACCAGTCGGTCCTCAAGGGAAGGGGAGAGAGACTCTCCTCTTCTGTCTGGGACCATTCGGTCCTTGGGGGAAGGGGAGAGAGACTCTCCTCTTCTAGTCGGTCTCGGAGGGAAGGGGAGAGTAACTCTCCTCTTTCCTCTGGGACCAGTCGGTCCTGGAGGGAAGGGGAGAGCGACTCTCCTCTTCCCTCTGGGACCAGCCAGTCCTGGAGGGAAGGGGAGAGAAACTCTCTTCTTCCCCCTTGGGCCTGTTGGTTCTCGAGGGAAGGGGATAATGCTCTGCTGTTTTTGTTGCGGTAGTGGGACTGGTGATGGTTCAAGTGGAAGTGGCAGGGGTGGTAGTGGTGGAGGAACGGAGGTACATCACCCTTACCAGTGAAGCTTCTTCGTCGGCTAGGGTAATGCCTTACCCAGACCGATGAGGCTTGGATGGGTGGAACATTACCCTAGCCAATGAGGAGACCTCTTTGGTCTGGGTAAGGCATCACCCTAGCCGATGAGGAAGCCTCATCGGTTTGGGTACAGCTTTACCCTGACCAATGAGGAAGCCCCGTTGGTCGGGTGAAGCCCCGTTGGTCAGGGGAAGGCTTCACCCTGACTGATGTGGCTTCCTCATCAGTCAGGGTAAGGCATACCCTCACCGATGAGGCTTCCTCATTGGCCAGGCAAAGCCTCACTCAGACCAATTCGGTGAGGTTTCTTCATTGGTCAGGGTGTGACTTGACCCTGACAATGACAAAACCTCATTGGTCTGGGTACAGCTTTACCCTGACCAATGAGGAAGCCTCATTGGTCAGGGTAACCTTTACCCCGACAGATGGGGTTTCCTCACCAGTCCAAGTTTCCTCTGACCAATGAGGAACCCTCATCGTCCGAGACCACCAAACAATGTGATGTAAAATAAGGGGCCGTTTGCAGCGTCAAAAGGTATGTTGCCCCCATAACTTTCTTGTCGCGCAGGGGCGGGCAGCATCCGGGGAACCTCCTCTCCTCTTGCGCAAGCGGGGAGTTGAGCTGAACCACAAGGGGAGGGGGGAAAACCGTGAATATGTGGTTTTATTATGCTTTGACGAATGCACGCGGGCAATTATATCTGGATCTTTCCTTTACAACTATGAAGATAAAAAACCATTTTTGGCATCATCCTTGGTGACTGACATGTTCAAGAACAGAGGCATCCAAAAGTCATTGGGTTATGATGAAACACACACCACCACTTCCAACAACATATCAGCAATTTATCACTCCAAGAGGGCTGCACCCATCCCCATTCCACCAGGAATATTGGAAGCTTATCGTCACAAGACTATCAGAACTGTGGACTCTCTCAAACTCTCACCTCATATGTTACTCAAGAGGAACACTTTTGTTCAAGTAAGTCCATATCAGGATATGAAAGCATGACAATTGTCAAAAAACTGAATGCCATCTATGATAAACAGATAAAGTCATCAAATTCCCAAAGAATAGGAAGAGTTAACTACATTTGGAGGGTGGAGTCCACTCACTCCCACAGATTTGTTATCATGGTCACCTGGTTTGATTTAAAGGTTTATCTGACTTCTACAAAATGCAAATTATTAAAAGTACACATGTCATGGAGGATGTCTATCCCAATGTAAGTAATGTGACTTAATCTTTGTCATTGCACTGTTGAATAAGATGTCACTGAAATATGAACAAACCACAGGAGGTTGAAGCTACCTTGAGTGTTCAGCACAACTGTCATGAAGCTAAGTGTACATTCAAAAAAAGACAAAAGAACCACTCAAATACACATGAGGCCAACCCTGGTCTTAGCTATGAAACAATACACAGTGATTACAACAGCTTCATTCGGAACAGTGCCACTTTCAATCATCTATATTTGTCAGATATACATCCAGAAATACCTACAGGAAATCAGTGGCAGGAGGTGATCCAAACTGGGCTGGAAATCTGGAACAAGAACACGCCTGAAAATAAAAAGGGAAAACAACCGGAAATCCAGGGCCATTTCCCCACCATCAAGTCACTCAACACCTTGCAACTGAGCAACCATATGATGATGAATGGGGCAGTCAATGTGGGGTCTCACCTATGAATGTATCCATACATGGACAGAATATAATGCCATCCAGCATCACTAGGACTACTATAAACAGACCATCATCAAGGCAGCATTCGTCCCAAGCAATCCATATCCCACCCTACCAACAATCATCAGCAAATTCTCTCCAAGATCTGCCCACAGAATGCAACACCCAGATAATTATCAAATTACTTCCCACCAAGGCTTTTCCAGACCCGCTTCCAGGCAGCAGGAATACCACACCAGGAACTATGGTACAGACATCTCAATGGCTGATATTCCACCCAACCAGCAATTATCAACCATTTCACCAAGAGAATCCTCTAGGACAAGGTCCCACTCAAATGTGCAAGCCCCCTCCCCAATTATCATACTACCTCACAGCCAATTTATTCCAGACCATCATCAAGACAGTCATTAGGTCATAATATGTCACACTTACCATCAGGAGAATATGGATCCCCCAGGCAGTCCACCAACCAGCCCTCAAGTACACAACAAACAAGTAGGATGTATGAGCATCCCAACATACAAGCAATCAGACATCAATCCATCATAGGTAGCTTTGGGGAAGAACCCATTCAACCCCAATGGGGCTTACCATTGCGCAGGCCCACATCCTCTTCACCTTAACTCCAACAACAGAGTATGCATCCAACCAGAATGGAGCCATCCAATGATAACCCATCAAGCCATGTATATTCAGCAAGTAGTGGCTCTCAACATCACACATCACATATCCCTCATGTGAATTACATCAATTCACCAGGGCCATCCACTTCAGCTTTGTACGGCCAACCTTTTCACCAACCTAATKCCCCTCCTTTCCAAACCTCTTCCAATTGTAGACTGTTAAGCTKTTWCTTTGCAAAGCWTTTCATGTAACAAACAGTAAGMTTTCATKCGTGTGACTCATTGTATAAGTGGCCCCATCACCAAACACAAAATATSTAAGATGATGCCATATKTTCAATGTKTGATTAAGCATTGGAAAAAAACAGCAACAAMWKAGCAGACTAAATTGASCATTCAGTCAACCTTAGGAGAGWTTTCGGAGGCWTGTTTACCATCGGTMTTGTTACCGCTTGGTTTTGGTCGAACCAAGAATTCGATCTCGGGCCCGTTTKGATGAAGAACGGGAGGGTATGGCCTTCCCTTTGACGTTSGCTTGAAATTTGGCCGCCTTKAGTTCGACTATTTCGATTTCAGGCGGKGAGTTGACGTGGKGKACWGTTGTGTGTTCTACCGCAGCTGTGCCAGGCGWAGAGCCTTGGGGGCCATCAACGCGGGAGGTCWTGGATGTCGTCGGTTCGGTCGTCCCAAKAACAWCGCACTCTTCGCGAGGGGGGTCGGGCTCGCCACTTGGAACAAAGTCATCGGATTTSATKCTTGGGTAGGCTAKTACCACTCTCCTCGTCCACTGAGGTCAAAGGGGGTTTCCATTAATAATCAGGATGGWTTGCGCCTTGAAAGAAACGCACTCACATGGTAAGGGTCGATGGKATTGTCCATCGGGTCCTCCATCTGGAGAGTCAACCAACACTTGGGGAGAACGGCGTGGTGGGCCATTTTCCTGAATTGCAAGAAGTTTTTKGCCACGTCGATCCTTCGAACAGGCGGCCCCCCGCTGTAAGACCTTGTGCCACGCCATTGGAGTTTTCCGGCGGCGTCGGMGGCTTTCAAAACTTGGGTGAAAGGAAAATTGTCCCGGGCCGCGCCTWCAACATTKATGAMAGCTTGTTTGAAGTTGGCCAACMTCATCGGCGGCATCAGMTTCCCTTCGACGTTCCTTSCTGTGACCTGTTCGTGTCGGTATTTCCAGTTMTCTGGGGTAGCAGGCAATTTCGCTGCTTCGCAGCCTATCGGGASGCCGTTGGGATMAATCACGTTGTACTCGACGTAGATGATAKGGTACCTCTTGATTTCGGCAGACGGACAGGTTGGAGTSTTGATTKCGGCGGACGGACAGGTTGGTGGCGTTTCTTTTKGGTCCATSATTCGAAWAAAATATAAATGGAAAGAGGCCCCTKGGATGGGACTCGGCTGTGGTTGAMTTCGCCTAAGATATGGTCAAKTCTTGGGCGGATTACCGTCAGGCTGCCCACGGTTGACCTKCCAGCTGTCCCACATATCTGAATGGSGTCAGCTTGACGGTCATGTTGCCAGCTTGCATGCTGGTCAACATGGCGGTGGATGATGATGTGCCAGGCCGGCCGGCTCTAACCCWGGTSAAGTKTCGGKCGGCTAATGGTCACGTATGGCGCAGTCACACCAACCAATGGCTGGCAAGCCGCCCATKCCCAGTCATCCCGCCGCTATGTGTCATCATGGATGACCGTGGGKTCAACACAACAGCGCGTCGACCKTCCCAGGTCAGCTTGAMCTTGCGGTCAACCTKCCCTGTGGCGTCGGGCTGCCGCACCGAGGGAGCTGAAAATGCACCCGTGGTG
>ESTA-2_PHord
CACCACGGACGCACATTTACGGTTTCGCTTCGAAATAACATCGTTTTTTTTTTTTTTTTTTTAAACCAATGTATTCGAAGATACTTCGAAGATAATTCGAAGGCCAGGAGGAATCTTCGAAGTGCAATCGAAGATGCCTCCTGGAGCTTCGGCCATGCGCGGATTTACGCGGACCAGGCATCAAAATCGAAGTACATTCGAATTCATTTTTTGAATTCGAATGTACTTCGAATTCACTTCGAAGATCATTCAAAATCACTTCGATGAGTTACTCATTGAAGTGATTTTGAATGATCTTCGAAGTGAATTCGAAGATGGGCTGAGCTGAGATTATCGGCAAGGCCTGCACACTTCAACATGGCTCCTCCATGTGTGAAGTGTGCAGGAGGACAGGAAAGGTGATCAGTCACCATGCTAGAGGGGTGACTGATCCCCTCCAGTGGTGACTGATCACCACTGAAAGGATGATCAGATGGAGGGGTGATCAGTCACCCTTCCAGCTGATCAGAGGCGTGATCAGCTGGAAGGGGGATCAGCTGGAAGGTGGATCAGCTGGAAGGGGGATCAGCTGGAAGGGGGATCCGTCACCCTTCCAGCTGATCAGAGGTGTGACCAGCTGGAGGGGTGAGGCATAAAAGGACTGCTGAGGTGCAGTCCTTTCATCCCAATCCCCACCAGTCACCCTTCCCATACTACATCCCCTTGTTACATCCATAGAAGGTCCCACATACATCCTCCTTACATACAATAAACAACCTCCATATCATGTCTTCATCCCAGCTTGTCATCATCTATGATCCTGCTCTGTGTAACAACATCATCAGCCTCCTCTGCCCACAAATGCTTCCTAGTGACCACACCCCTATCTCAACCACCTCCATGGCTCTACAGTCTATATCCATGCGGTTTGTGCGATTCAAGGCAATGGTTTTCAAGCATCTCGATTCCGTCCAGTCTGATCGCAAATTTGGGGGACTCCTCAACTATGAAGATTCTGTGGGCCATATCAGTTGGACTGGACGCATCCAAAGGGGGGATGACTTCGACCTCTACCCTCTTCCTTCAAAGTACAGGCAATTCCGGAACCTCTTGGAGCGATTACCAACCCAGAGAGATGCTGTGGCTTCTCTGCGCCTGGATTTTTCTTGGAAATATATAGAGTCACAAACTCATGAGGGGGTTTGTTGTTTGATTATATTTCTGGTCATTTGACTTTTTAGCTGATTTTTTTGATTTTATAGGACATCTCCAGCTGCAGCACTACAGATTCTGGTATGAGTGATGTCCCATGGCCTTCATCATAAATCAAAACCTAGGATATCTGCCTCCCTTTTGCCTCTGAAATGATCACTTGTCTACTCTAAATATTGCCCTATCTCATTTGTTTTGCATCCTTTTATTCTTCTATTAAGATGTGATCCAATTGGCCATGATATTTATACTGAAAAGGGAAATTTATCTGAGACATATACAAAATTTTGTGATTTTTTTGCATACTTTTTTCATCTAAGATGTAAAGGGAAATTCATCTGAGATATATACAAACTGTTGTGATTTTTTTGCATGCTTTTTTCATCTGAGATATAAAGTGAAATTCATCTGAGACACATACAAACTGTTGTGTTTTTTTTGCATGCTTCATTCATCTAAGATATAAAGGGAAATTCATCTGAGACATATACAAACTGTTGTGTTTTTTTTGCATGATTTTTTCATCTAAGATATAAAGGGAAATTCATCTGAGACATATACAAACTGTTGCGTTTTTTTTGCATGCTTTTTCATCTAAGATATAACCAAATTACTATGTTTTTTGTTGCATTCTTAGATGTGATCCAATTGGCCATGATATTTGTATGGAAAAGGGAAATTGATCTGAGATATATACAAATTCTGGTGACTTTTTTGCATGATTTTGATCTAACACCACAAGGATATATACAAAGTGTTGATATTTTTTGGAATCCTTTTGTTTTTCTCTCAAAAGGTACCTGATTATAAATTCTGAAAGAAATTGATCATAATTGGAACACAACACTTAGAAGAATTTCCTGAGAACTTTGGTCCAGGAAACTTTTCCACAAAAATGAACATTGCCCTAGTAAAGATTTCCAACCTGACTGGTCAGAGATATAAGATTGAAATTATCATGACTGGGTTTAATTACTGAGATCATCTTCATTGTTTTCTGCCTGCCACTTTTGAAGGCCAGTGTGTAAGGCCTGCATCATTTGGCCCTCTGTAATATCTTTAGGCATCAATCCTGATTTATTTCGATGTATTTCAGCTTCATGGTGTGAAAATGCATTCAATAGATAACTGTTATGGTTGGTGTGTTGTATGTGATGACAAATGGATGTCCCTTCATGGCGTGGGTTTACTGGAACTGGTGCCTCAACTGCAGAACATCCTCCATCAAAGCAGTTGTGCTGGACATTGAGGCAACACTTTATGAACTGATGAAATTTATTTTGAATTTCAAAAAGGATGTGATAATTCCAATTCAATAATCCTTTTCAGAAGATTCATGATCATTATAATTACTTACATGGATGGGAACTATCATTGAAGAGGTCCTTTTCTCTAATGTTGGCATTTGGGTATGAGTATTTATGTGACCTCGCAAACATTCCACACGCCTCACATAATATTTGTTACCAGGTGTGACCTCCCAGAGTGATTGCACAGATGCAATTATATTGCCCTGGTTGGGAAGCCCTTTCTCCTGTTTTCAAGGTATTTGAGAATGATAAATATCAAGAATTTTAGTGTGATTAATAACTGTAAATGGGAAGTTATTTCCATAGTGTTTTGGCTCACCAAATAAAACATGCCTGTACAAATTTTTTCTTTTGTATTAAGCTTAATGGCTTCCACTTGCCTAATCATGTGGTTTGGGTAACTTGCACTGAGACTGTCTGGGATTAATTCAATGTCTGATTGTTTCAATTTGGAATTGTGTAAGCGTGGGAAGAAACTCATGCTTTTGATTAATGAGGCGTTGTAACCAAAAGATTTTTGAACAAGTTCATTTTTATGAAACACATTGGTAACCGCTGAAGATGCTTGAAAGTAATCTCCTACTTTATTGTCATACAGATAGGCACCAGAGAATAATAGCCTCTGTATTTGATAGTTAGCAAATGAGTGGGCCAAATCACGGCTGGGTGCCTGGCGATTGGAATGGATTGATGCTGTTCTAACTATTCCATTGTAGCTCTCAAATTTTTCAGTGGCAAACAGACTAGCAGGACCAAAGCGTCTGATTGATTGAGGTAAGTGTAGCAGCATATGCACTTTGGGTTTATTTGACCATCGGCCTGACATTTTGCTAATGTGATATGTAAACTCCCTTATAACAGCTTCCAGTTTTTGAATGTAGCTCTCAAGTTCAGGAATGGAAGTCTGAAATGCCAAGCTGGATAAGTAGCACATTGAAAACCAGAGGGATTTCATGTCTTCTGACATCAGTGGGAAAAAAACAAATGGTGCCACCTGTAATATTGTACGAAAATCTTTACCAATAAAGGATCCATGGTGTGAAATCATGTACCTTGCTTGAATTGGTGGAATGTTGAGTCCATCAGTATTGAATGATTTCAAGCTTGCCTCCAGTTGCTTTAGTTTATTCTTGGGGACTCTATTTTTCATGAAGTCTGCAACTACATACTTCACTGACCCAAGGAGTATTACATGCAATATCTCCACTGGGGTGTCATTACAACCATCAAATGAGACTAGTTCCAAAAATGAGTTGAATATTCTTGGTCGTGAAAAATTGGCAAGTTCAGTAATGCGGATTCTTTCATGAGCATGTTTGGTCTGCAATTCAATCAATTTATGGGTTATTTGGTCCTTCAATCCATACTCTGCAGTTTTCAAATTGAATTCATGCTTGGTCTTTTGATCCATTATGTCCCAGAGCTCATGTGAGCGAGTCCTTGTCTCTTGCCACTTTCTAGCCACTGGCAATTGAGGAATCCCAAAGAAAGATCTGAGGAATTCCAATGAGCACCGGTGATCTTTGGACTTTGCACTCAGATGACAAATTCGGCATGGATTGTTGGCTTTCCCTGGGTTGGGGGTATTTGTAATTTCAGCAGCCATGGGAGAGTCGGCCAAGAAAGCAAGTGGTATGATCATAAATAAAACTTCTTCCTTCAAGCCTGCGTCATATGCAACACTCCCATCATTGGCCAATTGACTTGAATGGAAAGTCAGAAATTACTATTGGATATTCATTGAAGATACATTTTGAACTCACTTGATCTCTGCAACAATGGGCTCACCAATCTCCAATGCAGATGCCACATTAGATGTTGCAATGAAATGACAATTATATTCCATATTGGTCATTTCTGGTGGGAGTCCACCCAATGTGAAGTAGTAAGAAATATGCTTATTCCACCTTTTTGATTGGTTACCAGATGTGTCATCTGAATAGAGAGTGATAGGCACATGCCGAATTATCTTGTTGCAAGCCCTCTTCCTCCATGGATTGGGTACAGGAAATGGGGCAGAACCACCAAATTCTGGAAGATGAAGAAACCTGTCAGTATCCATTCCATGGGGTAAAGCTGAATTATACTCACCCCATATCTGATGTTCACACTTTGACATCAATAGGGTGCCATCTCTCTGATGGATTTCTGAGTGTATCTTGTTGAAATTTCTTACAGGAATATCAAGTAGGTCGGGGTCAGTGTACTTGATATTTCCTCTTATATATAAAATCATTTTTCCATCCTGGTCAGGTCTAGTGAATTTGGCAACAATACACTTTGAATATATTTCATTTTCAAGCTGATATAGGAATATTGGGACCACTATGTAATTATCCGGTGCTCCCTTGAGTGTGATAGGTTCAAAAATGTAGTAGTGTTTCCCATCCATTGGAGCCATTTGCACACGGTGTTCAGGTTCCAGATGTTCTCGCCATTTGGCACTCTGATAAAGCGCTCTAATGTCTTTGCCTTTTGGATCATGTGGGTAGAAATGCATGTGTGGGTGGACTATTGGATTTGCTAATTCCTGCCAAGTTTGAAGTGCATGGTAAGTAAGTTTGACTTATTTGATCATTGATTGAGTTTCAGAGACATACATGTGCAACTATGTCTTTCAAACTCAGATAGTAGCAAGTATTATTAAATACTGATACATTCTGAATTATTTTTATATCCAACATATTCCTAATCTTTTCCTGATTTCTCTTTATACTTTCCCAATGAGGCAGATTGATGTGACAGAGGGACAGGATTACACGCAGCTGGTGGTACATGGTTCTGGACAAAAGATTGTGCAGGTGCCCTAGCATGAGAGATGCAATTAGGTACTGTATGCATTTTTATTCAATTCAGCTATTAAACCCAATGTGTCAATGATTACAAATATATCACTAACCTCTTTGGTTTTGAAGGGAAACCACTGTGCATTGTTTACCCCTCCTCTTAAATTCTCTGCGGATGTATTCTCACCATTGGGCAGTAATGTTTCCTCATCCATCATGCCAGCGGCCAGTGCAGATGAAATCCACTCCTCCATGCCTGCTGTGCCATCATTGACCTCAATTTCAGTATCTAATCCAAAACCAAAACCTTCAGGGTCATTCAAGTCAATATTCACAGCTGTATCAAGATCTTGCCCATCAAGAGTGCCCTGCTGGATCAATAAATCATCATTACTATGATCCATCTGTGCCTCCATGGGATCCTGGTTCCATTGATGGGGTAGAGAACCCTGGTTTTGAGAGTTCTGCATTGATTGTGCCATCTGCTGTTGAAAATGTTGCACTTGATGGTGATTGTCTATGTGTGTGCGGCATTCCAAGTGATAGGGAATATTTGATTCCTTTGCCCATTTAGACTTGCACAAAGTGCATCTGTATCGGTATGTACCATCAGGGTACAGAGTTGACTCAAAACCTGAAATATGGCAAAATAAATGAGCAACATATTACTTTCATAATGATGTAAAAGTTACATGAAATAATTCTTACCAGCATGGGTAACTGGACCCCTAGGAGGAAAATATTGGGAGCCATGTGGAAACATAGAAAGAGAAACCAGAGGTTTGTGATGTATGCCTGAAGAGGAAAGGGTATTTTGTATTGGGATATGGGCTTATTATTGATATTTCTAGTGGAGATTTTTGGATGATTTTTATGTGAAAGAAAATATAAATAAAGGACAATCCTTTGAAGTTAAGAGGAATTCTTCTGATAAATTTTATGATTGGAAAGGAATATATGGTGTATATATTCCAGAGTTTTTTTTTTGGTATCTATTTTACTGGTATATTGAAAAGTTCAGTTGTATTTATATGATACTTTTTATAAAATAAGCAGAATTATAATATAATCCAATATTTCAATTGGGAATTCTGGAGAATATGAAAGGGGTTTTTTTTTGTGTGGTTGGATTGGATTTCAAGGAAAAGTTGAATCAGATGGAAACAACAAGGTTTTCATAATTGGAATCCATTTTTAAATGAACCAAGTGGATGGAGTTGAACCCACTTGGTTGCAACACTTGGCCAGATTTGTCATGTTGTACAGTTCACTGGCCCTGTTACAGTCGGGGCAGGCAGACAGTCGGGGGCAGGCAGACACTCGGGGGCACGCAGTCCGCATCCCCCAATTCATGACCTCCGACAGGATCGGAAACTCGAACCTTGTTCTCAAACAGGAGTCCTCCCTTCCATCCCACTCCCCTTCACCTCCTCCATCCTCAAGTCTCAGACACCCACCCAACCGACGACCACATCACCCTCCGCCTGACACCCGACCAAGCACCACATGATCAAACCCGAGGCCAAAAAAAATAGGAGACCAACGTGAATATCAATGTAAGCTCCCCACCCACTCGAACACTGATTGAAAGGGGGCTGATTTTTTTTTTTCACCGTTTCATTCTTTTCTCCTTCGATAATGTAAGTATCATTTTTTTATTCTCATCATGTTTCAGCTGAATACTAATATTGTTCTTATTTCACCCAAACCCCAGTCAAACAGGGCTCACGATCGACCGCTCTCCAACAGTGGAGACCCCGGCTGGGACCTTATGGAGACCAACTACGACCCGTTGGAGTCGCATCATCGATCTTCTCTGCTTGCCCCGCACATGAACATGCCGCTTGGATCGACTCTTTCTCATCATCAACATCCCCATCACACTAATGTCCCACCCCCTGTCCCCCCTGTCCCCCCTGTCCCCCCTCGACAAAGTCACACCGGACCCGTCCGCGCCAGCGTAGTAAGTATGACCGGCCCGCCAGCATCTCCGTATACCCGGCCGACCGATGGCACCATACCCAGTGGACCCAGCCCTACTCGCTCAGATATGAGGTTTGGAGGGGGTGAGGGCCGACTTTCTCACTCTCCCTCTACAGCAGGCTTTGGAAGCCAGTCGTCACACTCGTCAGCTCCCTCGCATGAAGAATACGACTCGATTCGACGAACTCTTCAGGCGATCCAGGGCACGTTTTCCCTCACTGATGAACTGATCCAACGGGCACAGCCCCTGTTCCAGGTTAGTCACTGGCAGCTACCACATGATTACAACAAACAGCTGATATTGGGGTTTTTTTTTTCTCGTTTTTTTTTTTTTTTTTTTCTTTTTTTTTTGCTTCCTTAGATGAGTCCAGAAGCCAGGAACACAGCGGTGTTGCTCCTGGCCCTGCAAAATGGGCTTGCAGTCCAACATCCAGCACCAAAGACAATTTCGCCCCCTCCAACCGCCGAAGAAAAGCCGCCGCCCTTGGAAGACTACACCGCCGGCTTCAAGCTATGGCTCCGCGAGACCGTCCACTGCATACTACTGGAAGAAGACCTCGACAGCTATGGCAGCCGGGCTTCTCGTCGCTTACACGCCACTAATACCCCCATTTCTCGAGTCAAGGTAAGTTATTATTTTCCTCCCTCAACCCAAGCCTCTCATGGAACTGACACATTCATATCAATACCATTTTCAGGCTTTGATAGAGCAAGAATCAACTCAGTTCCGAGCTACCCACCTGCCATCTAACTACACTGAAGGAGCTGGTAAGAACCAGCTAGACAAGCAAATATACAAGACGATCAAGGAAGAAAAGTCGGCGCTCTCAAACCTCTTGAAAGCTGGATTAAATGGGGGCGAACCACCGGACAGCGTCCCCACGCTTGGGAAACTGATTACTGATGTCTACTCAACCTTTCATCCCAAGTTCAAACGACTCGGCCACGAGGCCATCCACACCCATCCTGATATAACCAAAGGGGCCAAGATACGACTTGGCTTCCTTCGATTCATGGCTAATGTCAACCGCATCAAACAACGCGACCGACCCCGAAAAAAGCAAATATCGTTTTGGGACGACATTGACGAGGCGCTTGCCTCGCTGAGGAAGAAGTCGAAGGCTTATGGGATAGCCTACTCCCAGCTAGTATTCGACACCGATCGGAAAATCTGGAACGGCGAAAACACCGTCGATGACATCCCTGAAGCTGACCAACTTCCACCCTCAGAAGAAGCTGTGGCCGAGCAGGTAGCTAGTCTGATTACAGATCCAACCCAATCTCATATCCAGTCTGTTTGACACCCTGATTTCACCTCTCTTATATCATGCTATCCCCTCTCATGTCATGCTATCTATCCTTTCTTTCTCAGTTTCTTTTCTCTAACTTATCGACCAGTTTCATTTCTCTATCATATCCTCAATCTTGTTTTCATTCATGGTTAAACACATGAACTGGGTTGTTTACAACAATACTATGAAATTAAGGCATATATCTATTTACAATAAAAAATTAGTTGTCAATGGCAAAGAAAGCAGGGCCATTGACAAGATGAGATTGTCTGGCGACCCCGGTGAGCAAAAATGATCGGATAAAAAATCAAAAAAAAAATCGAATTCAATTCGATTTGATTTCGATTTCAATTCGAAATCACTCGGGTAAACGGCGAAATCTTCGATTTCGTTTTGATTCAACTTCGAATAACCTTCGAATAAACTTCGAAGTAAGTTCGAGTCAACTTCGAATCACAATTCGAAAATCATTCGAAGGAGGACAACTTCGAACTGACTTCGAACTGTCTTCGAGTCAATTTTGAAATCAATTCGAAGTGGGATCGAAGTCACACCTCGAACTCATTTCGAAATTCGTTACGACCCAGGTTGCGACGTCCCCCCCTGCTGGCGGGGAATTCGAAGTCTTTTCGAATTGGTGTCGAAAAAGATTCGATTTTTTGCGTCCGTGGTG
>ESTA-2_PSt
CACCACGGGTGCACTAAAAATTTTTGGAATCGGGTGAAAAATATTTCTCGGTTTTTGAAATATTTTCGCGAACCTTTGGGGGATTGTTGAGGAAAATATTCTCCAGACCCTTTTCTAAATATTTCCTCGGACATCTATGGAAAAAAAAATATTTCTCCAACTTTTGAAGGAAAAAAAAAAAAATCCCCCAAAAGTTGGAGAAAATATTCTTCTCCCCTCGGTTATCTCACGATTTGCGACAAAAGTCGCGGAAAATATTTCTTTCAACTCTCCAACGTTTCAAGAAACATTCCGACAACTTCTGGGCCGTTGTCAGCCACCAACAAGACCGGACAACCGCACAAGTCACCACACGCCCGGCGATGGCCCTCGGCAACACCGTACACCTCACCCGGATGCTGGGTGATGCCGATTGACTCCGTACGCACTTCAACTAGCCATCGAAGACGAATGACACCACACAACTCGCCCTAGCCGGTTGATGCCATTCGTCGACCGTATGCCTGAGAGCTTGTGTACCCGTACCCACCTAGTCAAAAGACAGTGCACTGTGTCAATGGCTGGTCGAGAGCCAGCCATTGACAAATATGGTCTCCTGTTAGTGGCCAGCATGGCTGCTAATTGGCCAAAATTGGCAAGACAGCAAAGTCAGTGGTGATAGAACAAAAACTCCACTACTTCTCTCTCCTTTATTTTTGAATTTCTCTTTCATTTTTTTTATTGCTGCTATCTTTGTTTCACTAAAAAATCACAAAGAGTTGATATTTTGACAAATAGAAAGTAAATAAAACCCAAAACTTTCCTGCCCTTTGGAGGTAACACTAATGCTGATATTTATTCAGGAGTCTTTCTCTTGCTCCCATTTATAGAGCCCCTGACGACAGGCAAGAATCTTCATGCTCTCTGGGATTGTTCCAACAGTTATTTCAGAATGGTTGCGGTGGCATTCAGCCACATGATGAGAATATGCATTCAAAAGATATCTATTGTTATTTGTGTGTAATAATTGTTGAGTCACAGTTGTCCCTTCTTGGCGCCCAACTGGTGCTAATGTGGTTTGAAAGGTTGGACAGTTTCCAGAAAAGCAATCATGCTGTACATTCAAAGTGCATATGATTTGCTGTATGGGAATGAACCAGAGTGATGGGTCAGGTTTCTATCCAAAGACTAACAGAGATCCATCTTTACTCACCTCCACTGGGACGTAGACATATCTTCCCTCTTTAGAGATAATAGTCATGCTATTTTCTTGCTGTATACCAATCTTGATGCACTTATTGATTTTGGCATAGAACACCCTGGGTTCCACTTCCCAGATAGAATCCACAAAACCTACACTTCCATGAGGATTGAAGGGGTGTTTTTCCTGCCAGCCATTTATAATGAAGTTTCAATAGTTTTGTTTAGGTCAGTAATTCTCATATCATATTTGTTCAAGAGGCTGCTTGAAGGATGCTCACCAATACAAATGAGCCAGGCCTGATTGTGTTTTTCTCATTGAGATTGAGTGCTGAAATCATCATGATTTCACGATTAGGGTAGTGTTGTCTGAGCACTTCTGGTATATCTGCAGTTGAAGGTTGAGGCCCCCTGTGTCCATGCTGGCAGGGATATTTGCTGAAACTGGTCATTCTTTCTTGCTGATATCCCATAGACTTTTGAATGAGAGGATTATTTCTAAACAGGTTGGTGACTTGAGGTGATGATTTGAAGTATCTCTTGGTTTCGTGGTCGTATAATCGGGCCCCAGACATCAACAGCCTCATGATTTTTGCATCACAGAAAGCAATGGCAATATCTCTTCCAGGGCTTAACCGGTTGGAATGGATTGAGTTCTCTCGTACAATTCCATTGAAGCTTTCAAATTTCTCCGTTGCAAATAGGCTGGCTGGTCCAAAGCGTAGAATTGACTCTTCCAGGTGAATTATCATATGAATCTTTGGCTTGTTAGCCCACCGCCCTGACATTTTTACCAAGTGGAATTCAAAGTGCTGGATGTGATTCTTGAGTTCCCTGATGTATGTATCCATGTCCTTGATGCAAGTTTGGAAAACATAGCTCCCAAGTGCACATAAAGCTGACCAGATAAGCTTCATATCAGTGTCCATGAATGGAAACATGACAAATGGGGCAGCCTGGAGAACTACCCGAAACTCCTTGCCAACAAAGCTTTTCCAATGTGCAATCATGTATCTGGGTTGGATTGGTGGAATATTCAGTCCATCTGTGTTGAATGCCCTCCAGCGTGCCTCAAGTTGTGGGAGCTGGGTAGGTGTGATGCGCCCCATGAAGTCGCGCCATAAGTATTTCACTGGTCCTAGTAGTATCACATGTAAAACCTCCACGGGGGTGTCTTTAGTTCCATCAAATGATAGCAGCTTCAGCCACGGATTTTTCTTGCGGTGTGGTGTCTGGTCCTCTAATTGTATGATCCGGAGCCTCTCTTCAAGATTGTCCCGCTTGCGTTCCGCTAATTCCAGACTGATGCGGTCTCGCAGGCCGTAGAGTTGAAGTTTTCTTTCTTGCTCTTTTACAGTGTCTGTTTGGGAACTAATCCATAGTTCCTCGGTGCGGGTTCGAGTTTCGGACCAATGGCGGGGTTCTGGAAGCTGTGGTATACCAAAGAAGTCTTGAATATAAGAAATACTACTCCTTACCTCTCCCTGTGGGCATTTCAAATGACACACTCGACATGGGTTGTTTGATGAACCAGGATTCGGAGTATTTGTGACCTCTGCAGCCATTGGGCTATCGGCTAGGAAGCATAGAGGTACAACCACCATGAGTACTTCTTCTTCCAATAAGGCATCATATGCAACACATCCCTCTTGGCTCATTTTGCTGGATGTGAGATAAATCAATGATACTATAAGTCTGAGTCAATGGGTTCAACTTTAAATAGTCAGTCAATTAATCTTACTTGATCTCATCAATGATTGGTTCACCAATCTCTAATGGTCCCGCCTGGTTTGATGTGGATATGAAATGACAGTTATATTCCATGTTTGTAAGTTGGGGGGGGAGTCCACTAAGAGTCAGGCAATATGTGACATGTTTGTTCCATCGTTTTGACTTGTTTCCTGATGTATCATCTGCATACAGTGTGACCGGGACATGGCGGATGATCTTTCCACCGGCGCGCACTCTCCATGGATTGGGAATTGGGATATCTACTCTTTGTAATCCTGAACCACACGCTGAACATCAAAATGAGTTTAGTTAGTGAATATGATTACATGGAAAATTGAAATCCAATGTGGCAAATTACCAATAAATCTATTCCCACATAGCTCAACATATGAATCCCCATAGTATGTTGTAAGTTCTGAGTAAGTCTTTTGGAACTGATCCACCGGAATTTCAATTAGGTCAGGATGAAACCATGGGATCATTGATGGTAAATGCAAATCAAATTGGCGGGATCCTGCTGGGGCATTTGCACGTAATCCACCTTTGGGCTTGATGCATTTGGAAAATAGAGTATTTTGATACTTATAGAAGAAAATTGGGACCACAATGGGAGCCCGGGGATCTTTCAAGCCCACTGGCTCGTAAATATAGAAGTGTTTCCCTTCTGAAGGCACCATCTGCACTCGGGAATTAGGCCCCAGTTCCTCTCTCCACTTCTGACTTTGATAAAGTGCAAAGACGTCCCTCCCGCGGGGGTCATGTGGATAGAATTCAAGATGCTGTGCCACAATAGGATTGGCCAATTCCTGTATTGTATGAAGTGGATATCAGCCAAAGAATATCTATATATATAAAACTGATACAGGCAAACTTACATTTCCAACTATGCTCTGGACATTGAGGGTGAATGTCTTGTTTAATAACACCGACTGATTTTCTGAAGGTTCCATTTTTAACATGGATCTCATCCTAGACCTCATTCTTCTAAGGGTGTCCCAATGAGGCAGATTCACATGGCGCAGGGTTAGAATTACTTGTAGATGGTTGTACAAGTTGCGGGACATGATGCTGTGCAACTGCCCTAGGATTAGAGATCCTATCAAATGCTGAGATAAAGTGCAACAGAATGTAAGTTTGGGTCAACTGTCAACCATGTTTACTGTAGATTGGGTCAACTGTCAACCATGTTTACTGTAGATTGGGTAACAAAAACATACATCCAGGCTGGGAAAAGGATACCAAGGTGAACTTGCAGGAACCCGGCGAGTCCTTTGAGGTCTTGAGGTGCTTCCTGTGGTGGGGATATCTTGTTCATTGGGTTCAAAATCTTCCCCAAGGGTTTGTTCTCCACTCCATGACCAATCTTCCTCGTCCGACCTTCCATCACTTTCAGAATCAGATTCATCAGGTCTGTATCCAAATTGGCCTGGGTCAATTCCTTGATCATCATCTTCTTCAGACAAACTTTTGTCATCTTGTTCAGCGGGTATATAATTATCCTCGATGTCAATATCTGAAGGTGGGCCTCCTGGTGGTGATTGTTGATCAGGTCTGTTTTGGTGTGTTGAACCACCTAGGCCTGCGGCAGTCATTTGATAGAATGCATTCAACTGTGCAAGTTTGGTCCGGTGCCTGGCAGATGTCTTGTGAGAATCCATACTGGATGCTAGGCAAGTTCTCCGCCCATCACAAATGAGGCACCGGTATTTTTGTGGCCCATCACCACGGGGGAGCGCTTCAAATCCTGCATATAATTAATAAATAGTTCAATTAGCCCAACCCAATCATAGATGATTAAAATGCTATCCAGCTAATTACCTGAAAACACCATTGAGACTTGATTGAACCAGATAGAATGTGCACTGACAAGAGTTGATGCAGAAATTAGGTTGAAATAGACTTAAAGATGATGTTGAATTGGGTCCAGGGGTTACAGGTCCGCTGAGGTGAGTTGGCGTAACAGGTATGTAGAAATACTATGAAATATGATGTTGGATTGTGTGCGCAGGTCACAGTTTGGTGGGTGGGTATGTGATGCCCAAAATTAGGGCCAAGATGGTCCCTTTTAAGATGCTCAGGATGGCACACAGATGTAGAATCTGCTACGCCTGGCTCTAGCCCCAGATGCACCCCTGCCAAGGGGGTGCAACCACTCAAACCGTGCGATCGGTGGACTCCAATCCGCGGGGACCTTGGGCCGCGCCGCGCGGGAGTCGCTCAAACCACGCAACTGGGCAATGTTCCTCCGACTCGGAGATGTGATTTTTTGCCCTCTCGTCCTGCATCTCCAAGACTCGGCCCGACTGGACGCCATCGACCAACCCAAAGGTGAGTATCATCACGGCTCATCCTCCCCTTCCCCTCTTGGTCCGTGTTTTACCATCGACCTTAAACTTCCCTTCCCAACCGAATCCTTCCCCATCCGTGTTTCCAACAACGTCAAATACAGGTCACCGATTGGCTTGTGGATATCTGACGAAGTGAGTGTACATTTGAAACATTTTATTCGTACACTTACTCCTGTGGACATTCACCATTTCTCTCTCTCCCCAACAGATCGCGATGGAGGGACATGGAGGTTCCGATTCCTGGGCCTCGATGCGAGACGAGTATCAACCTCAAACAAACCCTCACCCCTCTGATCACAGTATCCATAGTTCAACATCAAATTCCTCTCTCCCTCAGTTCCACTCGGGCGATGGCGGGACATACAATTACCATCACGGCCGACAATCTTTCCCAGGTGAACAACTCCATAACTCCTCTCCAAGTTATTACCAACCCAACCAACCCGGTACCGGACATACGATGGGATCACCGGCTGTTGATGGCAATCCTCCAGGGATCGGACCTCAAGGTGTTGGAGGGCATACCTACTCCAGTAAGTTGCTCGATTGTGTCATCCTATTCGAACCCAAGCTGACCTTTGCATTCCTATGCTTCAGACTCCACGCCTGTTGGGCCATTGGGCCATAACGGATCCGGCCATACGATTGGATCGCAAGGCGATGGTAATCAACCAGGTGGGGGAGGCCCCCACAACCGTACCTCAAGGTCGTAGAGGGAATCCATACAATAKTAAGTTTCCCAATCAGCCWCCTCAGTCCCCCCATACATATCCATGTCATGAACGTGCTAATGAACTCATTTCCTACGCTATAGGCACCACACCAGTTGGGCCATTGGGCCGCAACAGTTCCACTGACAGCGGCGGCATCGGTCCAATCCGCTCCCCGCGAATCGGCACCGGAGGCGCTTCACCCTCTCCGTACCGGCACGAAGGCCGCCAACTCTTTTCCGATGAKTTCAGCTCTTCACGTGAGTTTGATCGTCAATCAACCTCGAGCGGCGGCTATCAAAGCCGGGATMGTCAACACTCCCGTGACTTGGACACCCCACCAGCCTCGCTKCGCCCCGAGACGGCCACCTGGATATGSGAGAATTTCAAGGCCCTCCGAGACTGTGTAGGCAAACCCGAGGAGATGGTGAAGATGGCCCAGCCCCTGTTCAACGTAAGTCAGCCTATTCACCATGAATGGCTGCTTGCTGACTATCCACCCACACTCCACTGTTGTAGATACCCGAAAACGAGCGCTGGCCAGCATCTGTGGTCATGCAGCTATGCTGGTTGGGATCGTTTGCCGACATCCCACAGGTCGCCCTCGAAAAAGCTGCAGCACTGAAAGGACAGCCCWTCACCTCTCTTACGACATTCATCACGACCACCGTAAGACGGGTCTTATTGAGCCCTGAGCTCGATTCTTTCGGTCGTCAATCTTCCCTCAAGAACGCCGGTGGGAAGACACCCTATTCACTTGTCAAGGTCAGTCTATTTCCKGGTTTTCATTGCTTAGACTGATAATCAGCAGCTCATGTTCTCTTTCCCAGGACGCCATCGATGCGCAAAGCACCGGGTGGCTTGAGACTCACCTCTCCGTCAAATGGCGAGAGGTCGGAGAGCTTGWCGAAAAGGTCGAACAGGCAATCATCAAACGATTGAAATCCGACAAGAACGTCCTTGCAACCATCATCAAGASCGGACTCGCCAACCCAAACGGGGTGCCTAGACTCCGTAAGCTTGTCTCTGAAGTGTATGGCCAAATGCACTCACGATACAAGGACGTCGAACCCAGAAAAATCGCCGGCGACAAGGAGATCACCTCTGCTGCTAGAGCCCGATTGGCCTACTTGAGGCTGCTCATTCACCTCAATCAACTCGAACACGAGCGGGTCAAGGGCACCAAAAACSCAGCCCCTCCCCACTTCTGGACGGCTATAGAGGAGGATCTTGCCCGTCGTGTGGGCAAGCCGGCTATCTACAAGGTAGCTTTTGGCTTGCTGATTATTGCGAAGGACCGGGCGCTATGGGGCAACGGTACGACTTTGGCAAAAGACATCACAGCCGATCAAGCCGCTCTCCCAACCGAGGAAGAGATCGCGACCAAGATTGCCAAGTTAAACGGCCACACGAATGAAGACAAAGGAGGCGATGACGAGAGTGATGATGGGAGTGATCCCATGGTATGATCGACCTTTGACCCGCTTGTTTATCTCATTGTATTGTATTGACTCGGCGCTAAACCAAATGAGGCCTGAGCTCGTTTCCTCTCTTTCTCTTTCTGATTGAACAACGCAAGCTACTTTCTCTCTCTCACACACMTAAATCTTACCCTTCCCTCTTTCCGATCAGAAATTACCCATTGTTCTCTCTCTCCAATTCAAAAAAAAGGTTGTACTCCCTTCAATAGCATCAAAGAAACATGTTAGAGCAACTCCACCGCGGTCGCTATCCCACGTTTAGCGACCCGAACCTGAAAAACGCCTCCCACCGCGGTCGCCAAACGGGTCGCCATTTTAAAGATTCGAGCTCCGATCTCTATCCAGTCTCCAAATATGGAGACTGGATAGCGACTCTGGAACACGGAGAATCACACTCCTTTCACGTGTTCCATCTGTGAAATACCTCGCTCACACACCGCTCCACCCCGATTCCCTCGTTCTCTACACTTCACCTCCCATCGGTCCCCCTTTCCCGCTTAGTCCGCGACCGGCTTTAGCGACCCGCGGTGCGAGCCAAATCAGCTCGAGTATGTAAAACCCGTCCGCGGTTGCTATTCGGAAAGTATAGCGACCGCGGTGGAGTTGCTCTTATGTTTGCCGCACAAAAGCCGAGAACACTGATATAATCCGGAAACCGCTCTGAGCGGTCAGGGTGAAATGTTTCGGAAACSGCTCTGAGCGGTTTCCAGAACATTTTCAAAAACGTTCGCCGGAACGGATTCCAGGGAAGATGTTTTGCAAACCGCTCAGAGCGGTTTCCAAAATGTTTTCAAAAATATTCGCTCGAACCAACGACAGTGGAAATATTTCGGAAACCGCTCTGAGCGGTTTCCGGAATATTTCCAAAAATGTTCTCCAGAACGGTTTACAAAGGGAATATCTCGTGAACCGCCGAGAGCGGTTTACGAAATGTTTCAAAAAATATTCTCATTCGGTTACTTGTGACTCGTTCGTCTCGACGTCCSGGCTGAATGAATAGCAAGATATTTTGAAAACCGAGAAATTCGGTTTTCAAAATATTTGATGCACCCGTGGTG
>ESTA-2_PTrit
CACGGCGGACGCACTTTTAAGGTTTTTCGCCGAAAAACCTTCGAAGTGAGGGTTCTCACTTGGAGGACCTCCGAAGTCGCCGTCCTTCGGATGATCTTGGAAGAAAATCCGAAGATTTTCCGAAGGTGGGGCAAAAACTTCGAATGACATTCGAAGGTGACAGAAATATCCGTCCGACCACCGGGTTGGACCGGATAAAACCTAATTTTTTGACATCTCACTCTACTCCGAAGTACATTGGGAGGAAGGACCCTCCCCTCCCAATATTCTTCGGAGGACCTCCGGAGGACCTTCGAATGCCGCTGACTTCGAAGGATCTTCGGAGGCGGAGCCCTCCCCTCCCAATATTCTTCGGAGGACCTCCGGAGGACCTTCGAATGCCGCTGACTTCGAAGGATCTTCGGAGGCGGAGCCCTCCCCTCCCAATATTCTTCGGAGGACCTTTGAATGCCGCTGACTTCGAAGGATCTTCGGAGGCGAAGCCCTCCCCTCCCAATATTCTTCGGAGGACCTCCGGAGGCCCTTCGAATGCCGGTGACTTCGATGGATCTTTGGAGGCGGAGCCCTCCCCTCCGATTATTTTTCGATGGACCTCCGGAGGACCTTCGAATGTCAACCCGTTCGATGGAGGCGAGTGGAGCCAACATCCATGGCGAAGGGCATCGCTCACCTGGACCAGTCTCCTCGACATCCCCCACCAGCTCCCCTCCGCCAACGAAGCCACCGATGTTGTCTCAGCAGGAGGACACCCACCCAACGGTAAGCGGGTTATTTTTTCTTCCCTCCTTGCTGACAAGAAAGAACTCACGTTCTTTACATGATTGGACCCGATAGGCTCGCGAGGAGTCCTGCGACGGGTCGCCGCCTATCGGCCCCCAACAAGACGATGTGGCGTCGCAAGAAGACGACCCCGGCCCCCAACAAGACGATGTGGCGTCGCAAGAAGACGACCCCAACCCCCCCCCCCCCGGCCACCGAAACGCAAGTCATTCTTGGATAAGTTCGTCGAACAGACGGACAGGTTCTTCTCCGGCGACTTTGGTGACGACAACAATGGAGGCGACAACGTCCACTCGCCAAAGGAGGAGCGGTCGTCACGGGTCGATCAACTAGCTTCGTCCGGTTCGTCGGCTCATTTGACTCAATCTCCCCCGACACCGAAGCGAGTCAAGACCGACAGTCAACCCGAACCTGCGACCCCAACCCCTCCAACCTCACCACGCGACCTGTCAATGGACCAGTATCTCGAATTGTGCCACATCGAGGCCGAGGACAAGGTGACTCGAGCTGTGATCGAGAATCATTCGCTCTACCACTGGACTATCTTCAAGACCACCTCTGTCAAGACCCTCTGCGACCTCGGGATGCGCTACGGGCCTGCGGTTTTGCTTACAGACGGCGTCCCCGAGGCCATGAAACGACTCAACCAGACCTGACGTGTTCCCTCCCGCACCCGCCACCACCCCCACTGCTCATTTGTTTGTTTAAAATGTCCTGTTACCCCTGTGACCCACCCCCTGCAATTCTTGTTTTGTGCCATAAGCTCATGCCCCCCTTGTGTGTTTATGATGTATTTATTTCTGCTGATTTATTCTATTGTGCTTGCCTCTATTACCAATCCTGCTCTCTCTTGGTTTGACCTGCAATCTCCTGCAAGCTGATGCAATCTCTGTGTCTTATTTATTGATTTCTTGTGAATTACTCTGATGGGAATATCATGCTTATACAATTTCCCTCTGAAGAATACTTATCCAAATTACCTCTGAAGAAAAATAAAGAAGTCAACCAAAAAAACTAAGTTCAATTGGGCTATACAAAAGCATTCAGACTTGCTTGCACAACAATGATGGAGAGAAATTCCCAAGCTAGCTTCATAAATAATGATTGACATAAAACATGCTACACCCATTAATGAAATGTATGTGGTGAACAGCTACATCCTTTGGATGAAATGGTTGGGGTCCCTTGTATGAAATGGATGGGCTGAAAAATTCTACATAGTAGAGGAACATCCATTCAAATAAACAAAGACATTTTAATCACTGAGATCATCAGGCTCATTTTCTCCGCGCCACTTCTGGAGTCCCTCATGTAATGCGTTCATCATGAGTGATTCAGGAATGTATTGTGGCTGCAAAGAAGATTCATGGCGGTGGATCTGACCCTCATGATGTGCAAAGGAATTCAGCAGATAACTGTTATAGTTTGTGTGTTGGATGTGATGACACACAGATGTTCCCTCCTGTCGCTTGTTGACTGGCACTGCGCCTTCAAACATATTGCAGCCTCCATCAAAGCAGTTATGCTGTACATTGAGACAACACTTGACCACCTGTTTGTAATTGTCAGGAATCAGCTTTCTCTTGAACTTCTTGATTATTTTCAGTGGATCCTCATGTGTTTTTTATATCAGAGGGACTTACAGGGACAGGTACAATGGTTGATGTGGAACTTTTGGCCAGCGTCCACATTCGTGTATGATGATTTATCTGCCCACGTGTGCATTCCACTCGACGCAAATAGAATCGATTCCCTGGAGTGACCTCCCAAACTGATTGAACACACGCTATCACATGGCTATTTTGGGATCCTTGCTCCTATTAGCCACATAAAATGGATAGTGTTGTTATTACTGGTTATCAGTGGTAGTATTTTATGAGTGTTTTGCATCTTTGCTCACCAAATAAAACATTCCCTTGTAAATGGTTTCCTTTGAATTAAGTTTGATTGAAGAAACTTGCCTGATTCTACTGTTTGGGAAGTTTAACCTCAGTGCGGATGGGATTTGCTCTTCATCATATGGATTCACTTTGGGATTGTGTAAGTAGGGGTATGAAATCATGTGGTTCACTGATTTTGAGTTGTAACCAAAAGAGCGTTGAATATGTTCATTCTGTGCAAATATGTTTGTAATTTCTGATGATGCTTGGAAGTATTCTCCTGTTTGACGATCATAAATATAGGCACCAGAGAATAAGAGCCTCTCTACATGATAATTGCTGAATGTGAGAGCCAGATCATGACTGGGAGCTTGTCTGTTGGAATGAATAGACGCAGTGCGGACTATGCCATTGTAACTCTCAAATTTCTCTGTGGCAAACAGAATTGGTGGTCCAAATCGCCTGATTGATTGAGGGAGGTGTAGTAGCATGTGAATCTTTGGTTTATTTGACCATCTGCCTGACATTTTAGATATGTGATACATAAACTGCCAAATAACAGCTGTCAGTTCTTGTAAATACTCTTCCATATCTTGGATGGTGGTCTGAAACACCATACTTGCTATGTAGCACATTGAGAACCATAGATCCTTCATGTCTTCTGTCATATATGGGAAAAAGACAAATGAGGCCACCTGCAATATTATTCGAAAATCTTTCCCAATGAAGGATGCATGGTGAGCCATCATGTAAGTGGCCTGAAGAGGTGGGAAATTGAGTGCATCAGTATTGAATGATCGTAATCTGGCTTCCACTTCTTTGAGGTGCCTCTTGCTTAGCCGATTTTTCATGAAGTCCGCCAAAAGGTATTTCACACAACCAAGTAGGACTACATGTAGTATTTCCACTGGTGTGTCATTACAACCATCAAAGGAGGCAAGTTCTAGGTATGAATTGAATATTCGTGGTCGTGCATTTGTTGCAAGTTCATTGATTCTGATCCTTTCATGTACCTTCTGTGTGTGCAATTCAATCAATCTATGGTTGATTTGGTCTTTCAACCCATACTGTGCAGTTTTGGTTAGGAATTCATTCTTGGTCTTTGTATAATATGTTTCCCAAAGATCATGAGATCGAGATCTAGTTTCATGCCACTGTCTGGAAACTGGTAATTCTGGGAGGCCAAAGAAAGATCGTAGAAATTCCAATGTGCACCTCTGGCTTTTGGATTGCACGCTCAGATGGCACATTCTGCAAGGATTATTTGCTTGGCCAGGATTGGGTGTGCTGGTAATTTCAGCTGCCATTGGTGAGTCCGCCAGGAATGCCAGAGGGACAATCATATACATCACCTCCTGTTTCATACCCGCGTCATATGCAATGCCACCTGCATTTGCCAATGTGCTATGTGCATTTGGTATAATTTCAGATTCAGATGTCCTTCCTGAAAAGCCTTCAACATTTCAACATATATTGGACTTACTTTATTTCTGCTACAATTGGCTCCCCAATTTCCAAGGCTGATGCAACATTAGAGGTGGCAACAAAATGACAATTATACTCCATATTGGTCATTTCTGGAGGCAGGCCACCTAATGTGAAGTAGTATGAAACATGCTTGTTCCATCGTTTGGACTGGTTACCTGAGGTGTCATCCGAATATAGGGTGATGGGAACATGGCGGATGACCCTGTTGTCTGCCCTATTTCTCCATTCATTGGGAACTGGGATTGGTTTGGAATAAGTTGGCATTCCATGTTCTGTCATTAGATACAGATTCAAATGAGGTGATTAGTGAACATGCACAACCATGTGAAGCATGATATGTGAAAGGCAGCTTACCCCATATCACATTGCCACACTTGGACATCAACAATTCTCCAGATCTATGAAAGATCTCCTGGTAAGTCTTGTTGAATAATCTGACAGGTATCTCCTGTAAATCTTGGTCATGATACCCGATGTCTGGCCGTATGTAGCAATGGAATTTTCCTTCTTCATCTGGATGAGTGAATTTGGGCCTAATACACTTTGCGTATAAATCATTTTCTACCTCAGTGACCTTCTGGTAGAAAAATATTGGCACCAAAATGTAACTATCTGGTGATCCAATCAATGTGATTGGCTCAAAAATATAGTAATGTTGGTTTCCTACTGCAGCCATCTGCACACGGTGTTGTCGGGGGAGGTGTTCACGCCATTTTGCACTTTGGTACAATGCTCTGATGTTCTTACCATTGGTGTCATGTGGGTAGAATTGTAAATGTGGGTGTACTATTGGATTAGCCAATTCCTGGAAGATGAGACAAGGCAGGTCAGCACTAGGTCACTATTTCAGAACTCATCAACAGTCAACAGTCATAAATCAAAAGAGGCCCACGTGTCCAATAATATCCCTCAGACTCAGATAATAGCAGGTGTTATTGAACACTGACACATGCTGTTTTAATTGAACATCTAACGCTTTCCTAATCAATTCCCGGTTTCTCTTGATGCTATCCCAGTGTGGGAGTTCTATGCCACACACAGTCAATATGATACGTATCTGATTGTACATTGTCCGTGACAATCGATTATGAAGGTGCCCAAGCATGAGAGCAGAGACTGCATACTGGTGAAAGGTATTGATATATATGGCCATGCCAAGCAAAAAATCAGCCATTATCTATTGAAACTATTGATGATGATGAGACATAGCTGTGAAATAGACAGCTTACCTCCTTGGATCTGAAAGGGAACCAAGAGGAATTTTTGCATGCTTCTGCAAATTGATGATCAGGGAGAGGTGCATCTTGACTAGGGAATAAAACCTCTTCATCCATCAATCCAGCCGCCAATGCATTGTGGACCCAGCGTTCCATTTCTTGGGGTCCACAAACAACTTCATGTCTTGCATCCGATCCAAAACCAAAAGCATCTGAATTATCCATATCCACCTCCACCCTTTGGGAATGGCCAGGTGGAGAGCCCTCAGGCAGAGGTGGAGGCAGAAACTCTGGACCAATGTCAACATGCAGCTCGGGGGGGTCCTGGGTCCAAGTGTGCGGTATTGATGAGGCAGGTTGTTGTGAACTTTGTGAAGAATGTGCCATCTGATTACGGAAAGCCTGTACTTCATTGAACTTTCTTATATGTGTGGAGGCTTTAAGATGTAATGGAATATTTTCCTCCTTGGCCCATTTTGATTTACACATAATGCATCTGTACCTGTATGTACCATCAGGATACATGTGATGCTCAAAACCTGATCATAAACCAGAAAATATCAGCAAGTTCACCCAATTGGTGCAATCAGACCCAACCCTGCTTACCAGTGTGAATGTTTGGGGGGGCTGTGGGCCGACCCCAGGGACTTTGTGGTAGCATGGCAAAAACAGAACTAGGATATTCCCAAGCAAGCTTTACTTATATGCAAATTTGATAGTGGAAATGGGGCAAATGATATACGGTATTTATGTGGGGAATTGGGAGGAATGAATGCCTTTATTTTGACTGTGTTTTTGAATGTGTTTTGTGTGCCTTTATTTTATGAAAATGTGCTTTGAAAATTGTATTTTATCATTATCATAATTCAGACAGAGCTTGCTTTTATAAGAAAGGGAAGCCCCTGGACTTCAGTTGATGCACGATCCGCCCCTCTTAGCCGCGCAGTCCGCAGCGCCGCGCCGCCATGAAACCCCGACTCCATCGGACTCAAGGAGTCCAAACACTGCCACGTCACCAGGGGACCGACCCATCACCGCCACTCGAACTCGATCGGACTCCACAACGCCCCTCGGACTCCACGGCACCGACACCATCCCAGACCCTCGGGCCTCGCCCACACTAGTCTTCCCGATGGCGCAACCAAATCCAATGGCGCAACAGATGGCGCAACCAAACCCGATGGTGCCACAACCCAATCCGATGCCCCACCCGAACGGTTTGGCGCAGCCCAACTCAATGGCGCAACCGCTTTCGATGTCGCAGGCAACCCCAGTGTCGCAGCCCCTTGGTGGGCAGCGATCCTGGGACGAGTTTCAAGGTAATTACGACCCTTTGGGCACCCATCAAGACTACAGCTTAACCCCCGGACATGACCCACGCCTCATCCCCGGTAACAACCTCTCCGGACACCCAGGCCCCCCATTTGGAAGCAACCCCGCCTCCTCCGTCGGAAACAACTCCCTTGCCCTCAGAGGGCCCAATCATCCTCCTGGTGAGTATTGATCCACTCACTCACTCCTTCCCCCATCTCATCTCCAACCCCCTCCCCTTCAGCTGAAAGCGTGTCAGGTTCCAACCCCCCAGACGTGCACAACCGACCGAGCGAGGCAGGACCCCAACGCACGCCCACAGTGGCCCGAACTGGCGCACCGGCGTCCCCTTACGCCATGAATCCGTTACCACCCGAACCCCATCAAGCGTGGTCGCCAAGCAGCGCCAACTCGAGGCAACTGAGTCGATCCTCGCAATCAAGTGCCGGACGGTCTGCGGCCCTTTCGCCCGAAGACCTTGAGGAGATGCAGGTGGCCCTACAAGCCATCGAGGGCACCTTTTCCCTCAGTCCCGAGCTGATGGAACGGGCCCAGCCCCTATTTCAGGTGAGTGATCGACCTTCTTACTCGGGTCAGGTAGTCTGTTGAAGCCTTCCAGATTTGCAGATGACGCCAGAAGCCCGCAACATGGCCATACTCCTATTGGCCCTCCATAATGGCCTCAATCCGCGCTCGACATCCGTTGGCTCAATCACTATTCCGGACGAAACCGCTTCCCCCTTCGAGTTCAGCAACCTCTTCAAGACCCATCTCCGCGAGACCGTCCGACGAGTGTTACTCCGTGAGGACCTTCGATCTTACGGCAGCCGCGCCGCAACTCGGTTGCGAGTCAATGAGACCCCGGTCTCCAAAGCCATCGTAAGTCTCTCCTCTCTCAGTATATTGCAGTACATTTTCTCACCTATCTCTCAACAGGGTGCAATCGAGAGTGCGTCGGCAGAATTCCGCGCCGCGCACTTACCGCCTTCGGGTCACGATGGCCCCGAATTGAAAGCACTTGTTACCGAGTACGTGAAGCAAGAAAAAACCGCCCTGGCTCTGCTCATCAAGGTCGGTCTCACGGGGGGGGGACCCCCTCCAAGGTACCCAACCTCTATTCGCTCATTGCGCACGTTTACTCGACTTTCCACCCCGATTTCAAAAAGGCGGACGACGAATTCATTCATAAGAAAGTTCCCGCCGGCGCCAAGATCCGCTTGTCCTACCTGCGCTTCATGGCCAACCGTAACCGAATCACCCAACGTCGACAATCGACCCGGAAGCAAATCTCCTTCTGGGACGATATCGACGAGGACCTAGTTAGAATCAGGAAGAAGTCGCCCGCATACGGCGTGGCGTACTCTAAGCTCATCCTTGACCTCGACCAACAACTCTGGGACGGTAAGAAGACCGTCCGCGATGTCGACGACAACCCGGCCGAGAACCAAGAGCCCCCTTCCGAAGAACAAATCATGGAGCACGTGGCCTCCATTGCTGAAAATCCACCCCCCCGGAAGTTGTATTACCTCCCAACTAAAACCCTATCCCTTTCTCTCTTTCCCCCTTCTCTCTCTTTCCCCCTTCTCTCTCTTTCCCCCTTCTCTCTCTTTCCCCCTTCTCTCTATTTCCCCCTTTCTCTTTCCCCCTTCTGTCTCTCTCCCCCCCTTCTGTCTCTCCTCTGTACGTACAATGATATATTAGCCGAATGAGAAATACACGCAGCGATATCCCAAGCAATTGTGAGGGGCGGGCCCAAGGGCCCGCCCGATCCCGGAGCATTCTGTCCAATCAAGCCCGATCGGGGGAGCCCGATCAGAGGTGCCCGATCAGAGGAGCCCGATCAGAGGAGCCCGATCGGGGGGGCCGATCTGGGGAGCCCGACAGGACGCACACTTCGAATGGCCTTCGAAGAATCTTCCGAGTGCCTTCGAAGGCCAGTTCAAATGCATTCGAAGCCTCTTCGAAGTCGCCATTCGAAGGGGCTTCGAAGTAGCAATACTTCGAAGTTTTTCCGAAGGCCTGGCGAAGGATCTTCGAATGACATTTGGAGAGCCTTCGGAGGAAGGTTTTCCTCCGAAGGCTCTCCGAAGTACATTCGAAGTTCCATTGAAATCTTCCTTCGGAGGAACTTCGTCAGATATTTTGACCAAGTGCCGACCGTCCGCTGCTGCTGGCGGGTACTTTGGAGGCTCTCCGAAACACTTTCGGAGATACTTTGGAGTTTTGCGTCCGCCGTG
>ESTA-3_MLP
CACCACGGGGGTACTTTGAGTCCCGACCTTGGTCTGCACATGGTCGGGTCAAGTGCTGGCCCTACTCTCGCCTGCTGGCCAGGCAGTGGTCGCCCCAGGCATGCCCTGGCACGGTCGGCCCCTCCGATGCCCCCCTGGCCAAAATGCAGCGTGGCGCCTCGCCGGGGGCCGCCCATGGGTCGCCCCGCATCCACCTGCTGCCCCAATGTTCGCGATCCAGCCCACCGGCCGCCTTCTGGCCGAGGGGGGGGGCCTTGGCGATAGATCCCAAACACCAGAGGAAGGAATCTCAGGGTGGGTGTTTGTTCTTTCCAAACATCGTGTTTGTATTATACAAAAAGTAGTTTCCTTTGGGTTTCCTCCCACTGCGCGCAAGGAGTCAGTGTGTGGGAAGTTGTTGAGTATACCAAACAACAAGGTGTTGAGATCAACACGCACACCCTGAGACATCTCTCGAAACAAAACGCATGTCAAGGTCACATCGCAGAAGAAAGCATGAGATCACGTCCAAACAATCACATCGTGATCAGCCACGCATGAAAGATGCGTTTGGAGCATGATGCAGCCAGATGAAACGGCTGAAACGCCTCAGCACGAAAGCCTTCTATTACAACCTTGACACGCACCTCGAGTCAGAGTAACACAGCCTCTCGGCAGCAGAGTGGACCTCACCGGTTTCTCCTTGGGGTTCGATGGCATTTCTCATCCAGTCAAGCAACTGACCCCGGGCGGTAAGATCATTGTTGTTTTTCTTAAACCGTGTCCGTTTGATTTTTGAAACACGCACGCACTCAATTCCACCGAAATTTCCTGCACCATTTCCTCTCTTCTGGCCAATTGCGTTCGTTCATCGACTATTTTTCTCAACATAATCCATGTTGATATGCCCTGACCCACGTTTGTTTGTCGTCAGCCAAGAATCCCAACTTCCCACCCAAATCAACTCACACAAGCAACCTCACGTTGACCGCGCCTCTCGAAATGGCTCACAATCATCCTCCTAACCCATGTATGTTTTTGTTGATTCGAACTGCTTTTGAGTGTGTGGGGTGGTGACATCTCTCAAAAAATTGCAGATTTCCAACAGCTCTCAAAAGTGCCCTCTGTGTCCAACTGGAAGTGTTTAGTGTGCGGACGGAAGGGCATGGAAGACTATGGCCCCCACTCACACTCGGCGAAACACCTGGAAGCTGTGGCGCGCTACAACGCTCGTCAAGCTGCTGAAAACATGATGATGCCTGGCCTCCAAGAGCCAGACCCACCCGGTGCCATCTCGCCCGCTCCTGTCCAAGATAACATCTTTGATGAAATCACCTCTCGCTCCGATACTCCAGAAAGGGCTCCCTCTCCTTTCACTGCGCTTCACGCTCTCGCAATGGCGGAGGAGCGTCAGATTTCCGATTCAGATGACTCCGATGGAGAAGTTGACCTTCAAAAGCTTGCTGAGGCTTTTAGGGTCATGGAAGAAGATATGTGGGGTGAAGAGGGCGACGAGGCAATTGATGCGGCCGCCCTGGAAGCGGATTTGCGCACGTCCACGATGCCTGTGGAAGAGGCTTCCCAATGGTACCCGTTTAAGAAGAAAGAGGTCAGCTAGCTCGCAATTCTTTATCCTGATGTCTTCGTGTTCGACAAAATAATTCCGTATATAACACGTTCATCCAATTATTCATTCTCCACCAAAGCACCTCGTAGGGTTATTGATTATTGGATCTACTCGAAACATCCTATCACGCTCCCAATACCACCGAATCCGTTCAATTCTCCAGATATGCCTTGTTCGTCTTCCTGAATGGGGGGCATTACGTGCTTTAAGTAAAAAGCTAAAGAACAATCTTGGTCTGCGGGTCTCCGAGCGGATCAGTCCTCACGGCACCCCGGTATTTGGGTTGAAAGTTCAGACAATTGTCAGTAATGTGGGTCCTCCGTCCGTTTACTCTTCTTCATGAGCGTTGATGGTCACATTGACACCCAACGCTTTGGTGTTGCAGGAACTTGCCAATCCTTTGGTAAGCCCGCACCTGGTTGTTCTGCCCGAGTTGCCGACAAACACCACGCTAGATCCCATCAACCGGTTGTCTCAGTCGCAAAAATGGCGCGAAGGGTTCTCCCGAGACATGCGGGTGCCAATGGTGGTATCACGTGGCAAACACTGGTTCATATACGAACCAGTGCAAACCGTTTCGCAAGCGGTTGTAGTGCCGGCGTTTTTTTATCAGCAACATGGAAAGACCCTGGCCAAATGCCTCCCGGCGAGCGTTCAAGAGGATCCAGAACACCCATTACTGCTCAAGTTGTGCATCCCGGCCGAACCTTGTTTTGACTCGATGGATTTCCAAACAATTGATGTGAAGGATTTCTGGCGAGGAACCGCCAACATCATCTTAGAAGACGGCACGGCCCTTGCTGATCGCTGTGGGGGTCATATATCTCGTGGGCCCTTTTTTAACCATGTTATGTTATGTTTGTGTGGTGGCCTTTAACGTCCGGCCTGATGATGTCTTTCATTTAGAAGACTCGCCAATCGGGCATCGGCCTTTACCGATGACCAATCCTTGGCGTGAGCAAGCCCAAGGTCGCGTCATCAAGCACATCCCAATCAGCTTGTACTCTGACGATACTTCCGGGAATGTCGGGAAGAAATGGAATAAACACATGAGTGTTTTTTTTACCCTCGCCGGCCTACCTCCAAGGATGACCAACCAGGAGTACAATATCCATTTCCTGGCCACTTCGAACTGTGCCTCCGCGCTGGAACTACTGGACGAGGCTGTTGATGATATCAAGTAAGCATTACTTGAATTACCTCTTCAAACAGTGGATTCATAAACAAGTTTGACCTCTGGCTCTTTCTTGGCCCAGTGACCACAGTGCCAACGGTTTTTTTGCTTACGACCACGTCAGTGGTAGTGAAGTCCTGGTTATGGTCGTGGTTCTATTCCACTTGGGCGATTCCCCGATGCACGCTGAAATCAGCAATACAACCAATCCAGCTAATACTTTAACGCCGTGTCGCATATGTGACTTGCAAGTTGGCCAGATGATTGAGAAGAAAACAGAACAGTACGTTTCTGATTTCATCGGCGTCGATTTAGATGGCGAACAGGTTGGTCATTTCGCTGGTTCTCTATGTCACCCTGCTTCTTACACACACATGTGACTGACGAATCAGTCGCGGCAACTGCAGTTCTCTTTGCCCCAAAGGGATTGGGAGGTCACTCGCGCTCGCGCTCACGACATCTGGGCAATGGCACAGATGCCGCACAGCAAAACCGCGGTTGAGAGTGAAGCTCGAAAGTACGGATTTCGCGATTCGGTGCTCGATTACTTCATCAAAAAGGTTCACCTGGCTTACGACTCGCCTGAGACCTGTGATGTGCACCAGCTTTGTGAAGGTTTGAATGACCAACTGGGCGAGCGGTTGTTTAACCCCATGTTGAGGTTAAAAGGTTTGTTCACGGTGTTCAATATCTTCCATGCGTACGAACATCCTGTCTGACCGAGTCATCACAGGTTTCAATGGGCATCAGGATACTCCCATTGAGACTTTGCATGTTCTTCTACTGGGTATTGCAAAATACCTCTTCAGAGATACTATGAAGTCGCTCGGAATTCTGAAACCCGGCTCATCACGTTACCGCGAACTCTCGGCGCGGTGGAGGGATTTCAACACGAAGGGTTTGAAGATCCCGCCTATACAGCCAACTACTCTCATTAATTTTTACCAGAGCCTCGTCGGAAAGGAGTTCCGGACGGTCCTTCAAACAGTCCCCTTTGTATTATTTGACCATATCCCCAGCAACAAACGGCACCTTTGGACATCGTTGTGCCTTCTAGGATCTCATGTTTTCCAGACCGAAATTGTGCATATGGATAATTACCTGCAAGACATGGAAGAGGCGATTCTAGTTTTTTACTATCAGCTTATTATGACTTCGGCTCAGTGGGTTAACAAGCCCAAGTTCCATATGTTGACGCACTTGAAAGACTCCATCGCACGATTTGGACCGCCGTCATTATTCATGACCGAGAAATTCGAGAGTTACAATGCGGTTCTACGTGCCGCTTCAGTCCATTCAAACCGCATGAGCCCCGGTCGAGATATCGCAAACACCTTCAATAATTATCAACTCATGCGAGCTCTCCTTTCAGGGAACAGCTTTGTCGACAAAGAGCTCCAAGCTCGGGTTTCAGCAGGTCCCAAAGTGCAAGGACTTCTGAAGACCATGCCGGAAGTATCTCAGGCGTTTGGACTCAATCCCAAACTCGATCGGGTGTCTGTGTTCGCGGTGGGACGTAAGTATGGAGTCTTTCACTTACATCGGCTGCCACTGACCTTGAATCTCTTGCAGCGCGTCATGAAAGGGCAGAACACGAGCAAGTGCCTGTGTATCTGCTTAGCGAAGCGCCCGGGGTGGTGTGGCTACAACACTCATCTGTCACATTGCGCAACGGACAAGTGGTCGAGAAGACAGACTTTGTTAAGGTTAGATAGTCTTCCTTCTCGCCACCTGTTTCAACAACACACTAACAGGGACACTGTCCAAAGAATGCGCGAGGTCACTCCGTGGGGCAAGTCGTGGCCATGTGGAAACCGGAAGGAGTAAGCGCCAGCTCAACCGTCATTCTCCTGCAAGACATTCAAAAGGGACCGATATCGCCTTTTTATGGGATGCGCGAACTTGTCAGGACACAACATCAAGTATGGGTGAAATTATCAGTCAGTCTTTGGGTCTCCATCCTGCCAGTGTTTTGGGAGTTCTCACTGACCGTGTGTCCGCAGGACATTGCCTGTCTGTTAAACGTACAACATAACTGCCATCGCTCGTTGTGCTCAGTAATTGATGGACGCAAACAAAGGCTCGAAAGGAAAGATACCACTACCTCAGTCAGTAGTGTCAGCCATCAACAAACGGACCACTATATCCTCAACAGTGCGAGCCATTACTCGGCTGAGGTACATCGCGAGGTGGCGAACTTGGGCACTCGAAGGCAGACTGCTGCTGAGTGGTTGGAAGCCCTGAAACAAGGTTTACACATTTGGCGATCTGTCCCGGTGAAACCACGGAAAAAGAGGGTACCTAAAGGGAAGGGAAAACAGACACCGGCTGAATTAGACTCAGAATCAGCATCCGATTGATCGGTTTGCTCTTGAAAAGTTCCAACTTGCAATGCAATCTTGTTCTTCCGCGTGCCAATGCCACTGAGCACTTTGCAAAACATTGTGTTTGAATGTTTTTGCAAAATTCCTTTGGTCTGCTCCAAGATTATTTCCTTTCAAGGAAATAATCTTGGAGCAGGCTCGCGTGTGGACCAGCGCGAGGGCCCCCTGGGCCGTCGACCAATCAGCTTCAAGCCGGGGTCTTCACCCCTGGTTTGACGCGTGAGCCAGGTGCCGCGCCGTTGTCCTTCTTAGACAGCTTCACCTTTAATTCTCCTTTAAAACACCTCATTGATTTTTGAGCGAGTTCAACAATTGCACTCGCCTCGACTGCTCTCTCTTCCTCTGTATTTCGAAAGTCATCTAAGACTCACTTTCAAATTATCCACTTTCTACGGCTCCATAATCGAACATCGTTTAGTTTGCAGCATGTCTTCTCAAACATCCCGTGCCCAACCGTACTCCCTATCGACCCCAAGGGTTCCCAGTAAGCCTTCCGTAACCATTCCTTTCCGTTCTTGATTGTTTTGGAAATGACCCGTGCCTCAAGGAACTCCCTCTTTAGGCGCTACGGCACTCGCGCGTGCCCAACGTGGCCTCAATGGGGGGACCAATGAGGGTGTAAGTCTCAACCGATCTCGCCCTCAAACCAATGTCGTGTGCCGCCCCATCGGCTGCTTCTACTGATATCCGTACTCCCGTTAACAGCTTGGAAACGACGCCGGTTCCCGTGATGGGGCAGCTACCGATCGAATCTTGGCAGCGATCTCGAAAGTCGAGCGCGAGATGATAGTGCTGTCTGACCACATCCACCAGGAGCTCTCGACTATGGCTCTCCGCGTCGAGGAAGAGATCGCAACCCTCACCAATAAGGTTGATGAGGATCTCGCGTCTGTGTCAGACAAGCTTGACCAAAAGTTTATCACTGTGTCAAATAAGCTTGACCAAGCCACTGATGCGGTGGATGCACTACGGGCAAATGGCCCAGTGGTTGTTCAGCCACCTGCGGCATCAAACACCTTGCCTGGCCCACCAAGCGCGCCGGAACCTTGGAATTACTCCAACGAGGTCAAAGTAAGCTTACCCCTTCTCAATTGATTACCGTTTTGTGTGTCATTGATGGTGATGCCTATCTTTCAAAACAGGATCGGGTGTATCATTTCGCCTATGACTGTGTGTCACTGGCCGAGATCGCCAGTTATACGGCACTCGAGTCACCAAATGGTGACGTGATAGTTCACTCCCTCTTTAACACCATCAAGGTAAGCAAACTACTATCACTCTTTGGCCCTACTCTCGCGCTCTGACATCACACCTACAGAGAAAGATTAGAGAGATTCCTGGCGATTGGGCGACTCCTCAACTGCCCCCGGTGGTCAATGGCATTCAAGATGTTGCGGCCACCCAACGGTACACGACACTGGTGAAGGACGCGGGTAAACACGCCCGTGAACGTCTCCACAAAGAAGTGAGTCCTCTCACTCTTCCTGTCTCATTGTCCTGTCGAAGTTACTGACAGATGTTATGCAACAGGTGTTGCATAACATTCGCAAAAACGAGGGCAGCACGGTCCCCAGCTTGAAGAGGCTTGCTCATCGAGTAAGTGACTGGGGTGTTTCCAATTGGGTGCTTTGTTTTTATCATTTTTCTTTCAACACACTACTGACGCAAGCACCCCTTGTTCAGATTGCGAAACATTGCAATAGGACCGAAGAACATCGCGATGTGGATACCTTGTGGGCTCAAACGGCGTGGACTCAACGAGTCCGTATCGCGTACCTCGTAAGCACCTTTTGTTTTCCGCGGCGATCATCTCGTTGTCATCACTGACGACAATTTGATGGTTCTGACACTAGCGACGTGAGGCGATTCGCATCTTTCAATCAGTTCGAGCCGGCGGGGGCACAGCCAATATCTGGCACCGAGTGGACAGCCAGCTGCACCTATTGGCACAGGAGGAGCCTTTGTATGCTTCCGCGTAAGTTTTTTATATGCGGACTGATGCGCAAGATGCACGCTGATCAAAACTTGGAGGTGTATATTGTTTATCCAGGTTCTACAAGATCATTTACGACGAAGATCGCGCCACTTTCGATGGGAAAGGGTACTTTGTAGACATTGACGTAGGGGTCACTTTTGACTTACCGTCTGATGAGGAGATCAGGGAAAAAATGCAGGTTTTGGAAGGAGCGGGCCCTATGGCTCTGGACGATTGACCGAGTACTTCATAGCCATAGCGAGAGGATGCACTTGTTTTCCGCGTTTTCATTTCATTATTTCACTCTTGTTGATAGGAAACGAGCTCGCTTCAACAAAATTTCTACTTCCATTATATGATATATTACAACTTGTCTGTACATCCCGTACGTGTTTGGGAACAAAATCTGCGGAATGCACAGGCTTTCATGCCTCCAGCCAGCGTAACTCTCATCATTGCGAACCACCCAGTACCCCAGTCCGTCTGCCCCCAATGCGAGAATTGAATCCTGTCGGCTGCATTGGGAAACACCCTTGGCGGCCTGACGCCGGCCGAACGAGCACCCCGACGGCCTTCTACCGGGGAGCACACAATCAATGGGCGGTGGCACGCTGGGTATCGCTCAAGTGGCTGGCGCGCCTGGAGGTCACCCATGGGCGGTCAACTCACTGACCACCCGATGACCGCCCTGCTTCGCGGAGGGGGTGACCGCCTGGGGGCGGGCGTCCGTGACCGCCTCTGGACAGTCACGAGCCCCCGGTGGTG
>ESTA-3_PGr
CACCACGGCTCGAGTTTTTTTTTTGACTGACGTTGGCACAGCTCCGCGGTCAAATCCGGGGCGGGGCCAACCTGTATCCCTGGCAATTCACGTTGCCAGCGGATTGATGTGGACAATTGGTCGGGCATACGTTGGCCCGACCCGTCCGACCCACCTGCCGGGCCAACATTGTTGACATTCCATGTCGGCGGAGTCGGTGTAGCTCCCAGGTTGGACATGGCAGCGATCACTTACTTGGCCAACGACGAATGGCTCTCATCATCCGGCCAACGGCGGCGATAGGTCAAGCCCTCGTTGGCACGAAAAAACTCCCGCACTGTCTGGAACCCGCCCTTCGTTCGACTGAAGATATCATCATCCCACCCCACTTGCGACCAACCTGCCTGAAGAAAAAAAATCGATGGCCCAAACTCATCCAACCACCCCTGACGCCGAGCCAACCAGCCCCAAGCTCGAGCCAACCAGCCCCAAGCTCGAGCCCATCACCCTCAAATTCGAGCCGGTCAGCCCCACAGTCGAGCCGATGGACCACCCATTATCTGCCGAGCAGAGCGGGCCACCTCAGCAATCCATCCCTGTTCCGACTGCGGAGCCGGCTAAGCGTGCAGTGAAGAAGTCACCTGTGAGTTTTCTCTGCTCCATGATCAAAGCTGAACTCATCGGAGCTAACTTTTCACCTGTACATTCCACCTGTTGCTAGACTAAAATTTCTCCCGTTCACGACTTGAGGCGTAGTCGTCGCATTTTTGACCAGGTGCACGGCCAAGGAAGTATGTCCCTTAAGAACCTCAAGGAACACGCACACGTCAAGGGTGGACGACCAAAATAATGTGGTCATTCAGCTTAGTAAGTATCTTCATCGCAACAACATCCTGACCGATTCATGAAGAAAAAAAACAATAAATTGTATTGGAGTTTAAACTCATTTGCATTGCTGTACATAATATTTGATTTAAAACAGATCGGGATCAATCCTTGACGTCGATGGCACTAGTGCCTGCTTCCGGATTTTGATTGTTTTTTTATCTGCAACCTGCTTCCATTTTTTCATCCCGTTGTGCATAGTATTCACCCACTCTAGCGGTTGTATCGAGACCATAGCAACTTCCGAGAACTTCCTGTGAAGAGCCGATGACGAAAGCGATGCAGAATTGATAACGTAGTGTTGATTGTCGTTGTGGGTAACCTCTACCATCTTCCGAGACCCCTTCCGTCTCTCCACGTTTTCCGTCCCGGTCTCTGTGAGTTGACAATCACTACGGTGACAATTGTGCTGAGCATTCAGTCCAGTCTTAATGGCCTGAATGCCATGAATCAGTTCCACACTCTGTAATGGATGACTTGAATCTGAATCCTTACCGATAATCTGACAAGTACTGTCTTAGGTGTCCTTTGGATTTCCCGCATGTTATAATAAGAATTTTGTTCCATTTTTTGAAACACAGTAGTGTAAACAAAAAACCTGTTTTGATTGGAGGCTTCCTTAATCGTCCAGATAGAATTGATGCGTCCAACATGATCACAAGGCTCTGATATTTCTGTCTGCGTAGAATTAAACTGTTAAGATTCAACAAAGAAAATCAATGAAGTCAGAAATGATGGAATTTAGCCAAGGAAACAGAGGATGACAAGGCTTCAGGAAATACCAGAATGAAGTAGTCTTTTTTGAGGACTTGCTTCTTGTTGAGGTTCAGTTCAGAGATTTGCTTGATTTCAAAGTCAGGATATAGACTCTTCAATTCTTGAGGAGTTTCTACTTGATGAATTGCTGGTACCGAGAGCTTCTTGATACAAGGATAACTTTTATTTGGAAGGGATGCTGATTGATTATAGCCCAAAGTCTGCTGTATTAAGGGATTTTGTGAAAAGATATTTGTGACTTGATTGGAAGATTGAAGATATTTTTTTTGTTTTTTATCAAAAAAGAAACCACCAGAGATAATTTGACGGAAAGAGTGATAATTACTGAATGTGATAGCTATATCTTGACCAGGACTTTGACGGTTGGAGTGAATTGAAGCATTTCTAAGGATACCATTATAGCTTTCAAACTTTTCAGTGGCAAAAAGACAAGCTGGACCAAAACGGAGGATAGATTCAGGAAGATGAAGTAACATATGGAATTTGGCTTTATTGATCCATTGGGCAGAGTCTTCAATTATATTTCTTAAGAATATATCAATAGCATTCCTCAACTCAGAAATATATTCTGTCATATCTTCAATATGAGTTTGGAAGATCAAGGAGCCCAAATGACAGAGAGAAGACCAGATTTTGATCTTGGATTCAGTCATGAACTGGAAGAAGATGAAAGGGGCTGCTTGAAGAATGATTCGGAAGTCTTTACCAATCAAACTTGATGCATATTGTACCATGCTTTTGGGTCTAACAGAAGGAATGTTGAGAGAATTTGTGTTGAAAGAATTCCATAAAGCCAAGAGGTCGTCTTTTTGAAGTTCGTTCAATCCTTTCATGAAATCTCTGAATAGATACTTTACTGCACCAAGCAAAAAAAACATGCAAGATTTCAACTGGAGTGTCCTCAACCATGTCAAAACCTAAAAAAACAAAAAAAAAAAAGTCAAAAAAAAATTGAATGAAAAAATGAAAACCCAAATTAGCAAGCAAAATAAAAACCTTTCAGCTCCAAAAAAGAATTAAACATCCTTTTTGGTTCCTTTTCTTCCATATCCACTAATTCTTGAGGAATTTCTTGATCCATATGAGTTGGTAATTCTTCTCCATTTTCCAATAGTTCCAGTTTTTTTGCATCGAATTTGAATAACTGTTTGGAAAACTTTCTGTTGATTTGATCTCGAACACCAAACTCGGCAGATTTCTTGTCTAATTTATCCAGATTAACTGTTTCCTTGACATGCGTCCATAGCTTTTTAGATTTTTCCTTAGTTTCTGCCATGGTTCTGAGTTTATTTGGGCACTGTTTTCATAAAGGAAAACAAATGAGAAATTTCTTTCAGATAAAAAAACAAAAGAAAAAAGGTAAAAGAAATTAAACCATACATTTGATCCATGCAAGTTTTTCTGTGCAAATTTTGAAATGTAAGGGATTTTCTCTCTTTCTTTCAAGCTGGAAGAACTTAAGACACAATATCGACAAGAATTTAGAGAGTTTCCAGGTACTGGCGTGTTGGTGATTTCAGCGTGCATAGGGGAATCAGCTAAAAAACATAAAAGGCTAGTCATGACATGAACTTCTTGGCCAATTGTGCTATCGTAAGCTGTAAAACCATTGATGGCCATGTCACTAAGCCAAAAAAAAAAAAAAACAAGGAATTAGAAAAAGGGAGCAAAATGTAGAATCTGTGAATGAGGAAAATAATACTTTAACTGTTTAACAACCATCTCTCCAAGTTCTAAAGGCCCCACGATGTTTGAAGTGCAAAGGAAATGACAATTGAATTGTTGATTGGAAATCTGAGGAGGCAAGCCGGAGAGTGTAAAATAATAGGAGATGTGTTTGTTCCATTTTTTTGATTTATTTCCAGATGTATCATCACAGTATAAATTGATTGGAACATTTCTCAAGATCTTTCCGTCCGCCTTTTCTCTCCAGGGATTTGGTAAAGTGATTTTTGGGTTCCATTGACTCTGTTCATCAATTTCTTTTTCAAAAATATGCAGAAACAGTACATTAATACACATAAATGTTTCATAATAATTCCAATTGTTTGGATTCTCACCATTTAGCTTTCCAGAACAACATTCTGATAGCATTGATCCATTACGTGTCTTAATTTCCAGATAGGTCAAGTCTAGTTGTTCAATAGGGATGATTTTGAGATTCTCATCATCAAAATCAATGTTTTCAGAAATTCCAATTTGGATCTTAGATTGATCTTGGTTGGATTTGAAAACTGGACTGAAGCATTTTGCAAAGATCTTGGTCTGTTGGGTGTAAAAAAAGATAGGAATGACGGTTTCAGAAGAGAGAAGTTTGGTGGGTTCATAGATGTAAAAGTGTTTTTGGTTTGATTCCACCATCTGAACTCGAAGATCTGGCAACATATGTTTCAGCCATTTCGCAGACTGTGAACTCTTGTAGACATTTTTCCCAAGTGTCTCTTCCGGAAGAAAATCCATGTGGGGTACGACCAAGGGATTCATCAGGTCCTTTTGAAACACATCGATCACAAATCAGCTCAAGTATTCGTCTCACATTTGTACAAGACTCCGCAGTGGAAAAAAAAACCAGTAAGCACTTACATCTCTGATTAATTCTTTTGCATTTAGTCCAAATACCGGCTGACCAAAGACGGTTTCTTCTTCAATGATAGTTCGATTGGTCATTTCACGGATCTTTCTTCGCATCGTTCGCAAGGCTTCCCAGCGCGGCAGGAAAAGGTGGTGCAGTGTCAAGACGCTACGGATTATATGGTACATGTCCCGCGATATAAGTTTGTGTAAGTACCCAACTAAAAGGGAACCAATAAGGTACTTCAAATCGGAATCAAAAATCGTAAGATCAATTTGTTATATTTCCTTTTTGATTACAAGAATACTCAGCTCACCTCCCTATTTACAAATGGGTACCAGGCCGAGGTTTCTGGTCTCACGTTTGCGATTGTTTCCTCCTCACGTCGAAAGAGAGGTGAATCAGCGGATTCATTGAGATCCTCCGGCTCCGAATTTATCTGACCAGCTGCCACACCAACGAAGTCCATCCAATTCAGCTCAGCCTCCTCGTCATCGGATTCCTCCACCTGAAAAGTACCCGGTGGAAACCCTTCGACTTCGTCCTCCGTTTCGTTTCCACTGTCATCGTCATCAACTGGGTTATCGTCACCCATCACAGTTCCAAGCTGGTCGATTGTATCGTCAACAATCATTGCTTCCTCGATCGTATCTCCACGCGCGGCCTTTCGAGCAGACTCTTGATCTCGCCGCTTTTTATTTAGCTCCACTAGATTTTGATGTCGTAAGTTCACACAATGTCGCTTTCGGTTGGTTGTCGCTCTTCCTCTACATAGCAGACACTCATATTTTTTCCCTCGAGTTGTGCTTCTTTCAATAAAATCTATAAAAAAAAGGTAAGTTTTTTTCTCACTTTTTTTACGTGCATAAAAAAATAGTTGGGCTTACACTTGAAATCCTTATCCATTTTTTTGATTGATTTAACTGAGTACAGCTTTGTCGAAACCGATTGAAAACAATTAACTGGACTGTTGGCGATTTTTTTTTTTTGGTGTGTGAATCCGATTGCTGCCCTTTACTCTTTTCACTTTAGTTTTTTACCTTTTAGACTTGTGGTTCCAATCGGCTGATCATTCCCACACAGCCTCAAATCTGATTCACCTTGCCTCTGATCGATCCTCGTTCTTCATCCCTCCACTCTCAATCCGTCTCAATCATTCTCCGATCATTTTCATTCCTCCCTCCCTCCACTTCCATTTCATCATGTTGAACATGAATGATATCATCAATGGAGATCCGGATGATCCTTCAACTCAGTTTGAAGGAGTTGGAGATGGCCCACCTACCCCCCCCCCCCCGATGAAGATGACCAACACTCTCCTGATCACATGGAAGAAACCGTTCAAACCGAACTCTTTGGGTCTTTGTCTACCGCGGATGTCAACATGACCGATCAATCGTCTACCCCTCATCCTCTTGATAACAACATCGATCGAGTTTGCTCTCACTTCCAGTCACAGCTAAACCTCGAACCCGAGTATTTGAAGATTGCTTCCATTGCGAGCAAGGTGTGTCCTTCCCTTCATCCAAACTCTTCCTGCTTCCATTCATTCTCGTCTTCTTTGCCTTCTTAACCGGTTTGATTGAACTGTTGATCAACACATTTGCTTTGGCTTTCTTCTTGCCAACAGTGCCCCCCAGAAGACCGGTATATAGGTAATCTCTTTGCAAACGGTGCATATCATCAACTCGATGTCAGGAACATAAATCGCTCCCAAGTGACCCATGCGTATGACGAATGCTTCAGAGTAAGAATTTTAACATTATCAATCTTTCTTTTCCCCTTGCTTACGACTCAACCAAATCAGTCATTTGTTAGAACCAACGCTCGCATGTTCTTACTTAAGCCAACACTCGAAGCCTATTCGAACAATCCTCACAACAACGGGAGCCTTCCCAAAACGTTGTTCTACCTTACTCTTGTAAGTGATTAATCCCTCTTGACCGATTCTTCACATGATCTCTACTGAATCGTTCTGTGATCAGGATGTGGTTGAAAAACAGCCTGACCAATGGAAAAAGGATCACCTCTGCCCTGCCCAACTAAAGAACGATCCGGATGCTCTTCGTCTGTATCGTGATGCTGTTGGAGAGCTACTGAAGTATCAACGCAGCAATTTGCGTACTCTGGTAAGTCATTCTATTGCACACTCCACACCACCTTTTCTTGATTGTGTATGTTTACAATTTGAACTTTGAAGCTTTTGCATAACATCCTCAAGACAAAAAAGATACATGTGGATGGTGCAGTACCAGCTCGCAAAGTGATGATAGCTGCTGTGAGTGATTTTCGATCTATCTTGGGCTTTCTTGGTATGTCTCACATCATTATCATTTCACCATTTAGATCTATAAAGAACTTCCTCCGAAAGGAAGCAAAATGAATCAAACAGAAATCGACCATCAAGTTGCCACAAACTCTGCCATGCGAGCACGAATGTGCTACGCACGACTTGTAATGGTCCACTACTATGCTCATAAATCCAATAAGGATTCGCAGTGGGCTGAAATCGATGAGCGATTAGCCGTCCTCCGAGGCTCCTCATATGATTTCCAACTGCAGTAAGTTTTTTTCTCTTGATTGCTCATTTGATTCGATCTTGCTGACCTCCACTGTTGTGCTGTTACAAAGCCATGCAGTCCTAGTCTTGAACAAGGACTTTTCTCTCTTCTCTCAGGGGAAGGAGTACACTGATATATCCAAGGAGGACTTCACCGTGCCCGACCTTGAGGATGTCCAAAGGTCGATCGAATCTGGGATTGTGCCTGTTACACTTAGATAGGTCACCAGCTGCATGCAACTCTTTCTTTGTTCAACACCGTACCAAGATCATTTGGAATTCCCGAGCTCTACAATCCAACCTGTTTTCCGCTTACTTTTATTTTTTTGAAGCTCAATCTATCAAAATTTTTATATACTTTTGTCTAAGAGAAAAATGTTTGATGTACGACTGGCCATGTTCCATCCTCACTTATTTATTGTTAAAAAAGGAATCCATTCCTAAAAGAACCGGCCAATTTCTTTCTATCCGGTTTTATTATTTCAGTTTATTTTTTTGAGAGCAAAAAAACCGCCGGATTTTCCAAATGGGAAATCCGCCCGGTTTTATTTTTTTTACATCAACTGCATCTTGCCCGACCTCGGGGTTGTCCCAACTGCAGATTCCCCTGTCGGCCTTGTCAAGCGATTCACGACACGCCGACTGTGGTGAATATGCCGTCAGCTCAGGGAAGCCAGCCCGATGTAAGCCCCGTGTCGGAAGGTTTTCCCACCGCGGCCCCGATGAGAGGCCGGCGTTGGGAGCTACCCCGACCGCAGACGGCCACGTGGGTCCCGCGTTGGAGGTTGGGCCAACAGCGGCTCCCGATACCTCCCGCTCCGAGCCTCTGCAGGAAATTTGGGCGGGGTTGGGAGGGTCGGCCCCACAAAAAATCCCACGTCGCCCCGCGGTCGGTCAAAGTTCGTGGTG
>ESTA-3_PHord
CACCACGGACGCACTTTTCTGGAATGAGTTCGAAATAAATTCGATTGTTTCTTTTTTTTTTTTTTTCGATGGATTCGAATTCGAATCGAAGATAAATCGAAGGCCAGGTGGAATCTTCGAAGAGCAATCGAAGATTCCACCTGGAGCATCGGAATATCCGAGCAATGGGCGGATTTACGCGGATGAGTAATCCAATTCGAAGTATATTCGAACTGGATGTTCGACTTCGAAGTACATTCAAATTAGATTTTCGAATTCGAATGTACTTCGATTTGACATCATAGCGCATCGAAATCACTTCGATGCGCTATGGTCTTCGAAGTGACTTCGGAAGACATTCGAAGTCACTTCGAAGACCATCTACATGAGACCGGCACACTTCAACATGGCTCCTCCATGTGTGAAGTGTGCAGGAGGACAGGCGAGGGTCACCACTGGAGGGGTAACTGATCCCCTCCAGTGGTTGGTGACTGATCACCACTGCAGTCGACCTGAGAACCATGTGTGGTTTCCAAGCCGGCTTGGAAACCACACATGGCTCTCAGGTCGACCCGGGAGTGGATTCCAAGCCGGCTTGGAATCCACTCGACATTAATCGAGACCGGTGAGAGGTGGAGAGGTGGGGGATGGGTTATAAAAGCACTCATTTGAGTGCTTTTATAACCCATCCCCCACCTCTCCACCTCTCACCGACTCCATTCCTATGCCTCGCCACACCAACCAGCTGGAGATCACCTACGACGCCTGGCTGTGCGACAGCATCCTCAAGCTCTGTGCGGCTGAGAAGGCACAGGGTTTTTGGCCGACCAACACCTCTCAGATGATGCCGGTCAGCCAACGCACCACCCACCGGCTGTGCCGATTCAAGAAACTCGTTTTCGATTTTCTTGATTTGGCCCGCAGCGACTTCATGGTCGGAGGCATCCTGAAGTATGAGGATGCCTCCCGCAATCTCGCTTGGACCGGCCGCATCCGCCGCGGACGACGATACCACCTCTACCCCCTGGTATCCGCTTCGACGTACGGGCGCTTTCGACGCCTCATGGTGAATATCCCCAAGAAAGGGGATATTTCTGCCTCAGTTTTAATACAATTCTCCCCTGAACACAAGGAGAGATTGTCAAAAAATCCTGTAAGTGATTTAATTGAATTATCTTTCAAAATGGAGGGGCAAATTGACTAATTTAAAGTTGTTGTAGTCCCCCCCTAGCCTCAGCACCACTGAGTCTGACTACACTCACATATCTTGGCCCCCCTCAGAAGATGGGGTTGAAGCAGACGGCAGTGAAGAAATCAACACCAACCAGGCCCCACATCTCCCCCTTATCCCTCCAATTGAGGGCAATTCTCTCTCAATTGCTGGTGCACACCCCACCAGCACTCCATGCCGGGGAGAAGCCAATCTCACCATGGCGGAATTTTTTCTCATTTCATACTTGTCTGAAAATGACAGACACACTTTGTCTGTAATGTCTGAACATGCTTTCTACCACTGGTCTGCTTTCAAAGGCATGACTCAGAAAGAGCTCACAGACCTAGGCTTCCGTGTGGGCCCAGCTCGTTTGATCATATCTGGTGTGGCCAATGTTCTCAAGCGGCTGGGATCTTACAATCCTCAAGGCTGATCTCTCACACTTGTAATTTACTGGTTATATATATATATATTATATGTTTATTTGGTTTCATCGTTCAGCAATGGGTTCCTTCTTCCACAAATATACATATTCATGTTTACCTGATTTTTCATTCAGAATGTGGTCCCTCCCCCAGTCCTGCTTTTAATGTAGCCAAAAATATAGATGTATCAAATTCTTTGCAAAAATCCGGGTGGTAAGAAGTACTTGATGAAGCATGAGGGGATAAATTTGAGCTGTAAGGGAGGGGGGAATTGGGGTTGTGGGGTGAGCTTGATGGATACTAATGTTTTTTTATGGTTTGTTTGATTTGTTTTCTTGTTATGGCCACCATTGTTATTCCATTTGGTCTGACCTGAATATGCACCTTCAAGCATGATTGTATCTGTAATGCAGGTCTTTGGTAGTGTTGAAATTGCTGATATGCTCTCTCAATTCTTTGATGTGGCTATCATTTCAACAATGTTGGTTTCAAATGTCAGGCTTCCAATAAAGGATAATGGAATCCATATGTCATTTTGTGATTGTGTCATAAATGGGAAGTACACAAATGGTTCCAACTGTAAAACTGTGCAGAAATCCTTTCCCACAAATCTCTTCCAGTGTGTAATCATGTACTTGGACCTTACATTGAGGCGCATTCCCAACAAATGGCCAAAAAGAATCACAATCAAGAGGTCCCATGGCCTTCATCATGAAAAAACACCTAGGATATCTGCCACACTTTTGCCTCTGGAATGATCACTTTTCTACTCTAAATATTGCTCTATCTCCATTGTTTTGAATCCTTTTATTTTTCTATCAAGATGTGATCCAATTATCCAATTGGCCATGATATGTATATTGAAAAGGGAAATTCATCTGAGATATATACAAACTGTTGAGATTTCTTTGCATGCTTTTTTCATCTAAGATATAACCTAATTAGGACATTTCTTTGCATCCTTAGATGTGATCCAATTGGCCATGATATGTATATTGAAAAGGGTAAATAATCTGAGATATATACATACTGTTGTGATTTTTTTGCATGATGTATACTGAAAAGGGAAATTCATCTGAGATATATACAAACATTTGTGTTTTTTTGGAATGCTTTTTTTTCTTCTCAAGAGGGATTCCAATTGGCCATGAGCTATATGTATTTAAAAGGGAGTTTCATCTAAGATATAACCAAATTGCTATGATTTTTTTGCATTGTTTTATTTAAATTCCAAGAGGTTATTGCAATACCTCTTGATATTTATATTTCCAAGGCAATTTCACTAATTTACCCTCCACTCAATCTTTCTTGCTGAAATGTCTCACTCACCTGTGGACACTAGTAGAAATTTGTTCAAACACATATAATTAAATACAATTGCCTCCTTTTAATCACTGTGATGACCATCATTTTGTTTGTTCCGCCATTTCTGAAGGCCTTCATGTAAAGCTTGCATCATTTGCCCCTCAGGAATCTCCTTAGGCCTCAAGCCAGATTCATTGCGGTGATTTTCAGCTTCATGATGTGAAAAAGCATTCAAAAGATAACTGTTGTGATTAGTGTGCTGTATGTGATGACACGTGGATGTGCCCTCATGCCTCTTGTTGACATGAAAAGTTGCTTCCACTGCAGTACAACCTCCTTCAAAACAGTTGTGCTGGACATTGAGGCAACATTTGATTGACTAAGTCCACCATGGAATTATGCAAATAAGAGACATGCCTTTTTTCTCAGTGAAGTGTATTTTGGGAAACTTTTTGATAGTAGGAATGACTTACACAAACAGGTACAAGAGTTGAGGTGGTCCTTTTTGCCAAGGTAGCCATGTTAGTATGGCTGTTTATGCGCCCACGCCAACATTCCACTCGCCTCAAATAAATTTTATTACCTGGTGACACCTCCCAGATTGATTGCACACATGCAATTGCATTTGGTCGATTTTGCTGTCCATGCTCCTATTTTCATGTCACAAAGTAATGATATCATTATGCTTGGATGCTTATTGCACAATGTAAATCTGAAAGTGCATATTCAATCTTGCAGATTTTGACTCACCAGATAAAACATCCCCTTATGAATTATTTCCTTGGGATTCAATTTGATTGCTGCCACTTGCCTGATTTTGTGGGTAGGGAATCTGTCCCTCAGGATTTCAGGTATCAGTTCAATATCAGCTTGTTTCAATTTTGTGTTGTGTATGTATGGATACACAATCCTGCCTTTGATCAATGTTGAGTTGTAACCAAATGACTTTTGAATTAGTAAATTTTGATGAAATATATTTGTAACATGTGAAGATGCTTGAAAGTATCCCCTTGTTTTAACATCGTACAAATATGCACCAGAAAACAATAGCCTCTCTATTTGATAGTTAGCAAATGAGTGGGCCAAATCCCGGCTTGGTGCTTGGCGATTTGAGTGAATTGATGCTGTGCGCACTATCCCATTGTAGCTCTCAAATTTCTCTGTGGCAAACAGGCTAGCAGGCCCAAATCGCCTGATGGATTGGGGAAGGTGTAGAAGCATATGGACCTTGGGTTTATTTGACCATTGGCCAGACATTTTACTTATGTGATACATAAACTCTCTGATAATTAATTCCAGTCCTTGGATGTATGTCTCCATGTCCGGAATGCAGGTCTGAAATGCCACACTGGATAAGTAGCATAGTGAAAACCAGAGGGCCTTCATTTCTTCTGTCATGAAAGGAAAGAAGACAAATGGGGCTGCCTGCAATATGGTCCGGAAATCTTTACCAATAAAGGAGGCATGGTGGCACATCATATAATTTGCTTGAATGGGAGGTATGTTTAGGCCCTCTGTATTGAAGGATTTTAATCGGGCCTCAACTTGAATGAGCTTGTTCTTTGGTATCCGGTTTTTCATAAGGTCTCCCAATAAATACTTCACAGAACCCAGTAATATTACATGTAATATCTCCACTGGGGTGTCATTACAACCATCAAATGAGGCTAGTTCCAAGAATGAGTTGAATATTCTTGAATGTGAAGTTCTTGCCAGTTCAGCTATGCGTATTCTTTCGTGTACATGTTTAGATTGCAATTCAATCAGTTTGTGGGTTATTTGGTCCTTCAACCCATACTCTGCAGTTTTCAAATTGAAATCATTCTTGCTCTGTTCATTATATATATCCCAAAGGTCATGGGATCGTATCTTTGTTTCTTCCCATTGTCGGCCTGGTGGTAAGTGAGGAAGCCCAAAGAATGACCTGAGGAATTCCAATGAGCACCGGTGTTCTTTGGATTTGGCATGCAGATGACATATTCGGCAAGGATTGTTGGCCAGCCCGGGATTTGGGGTACTTGTGATTTCAGCAGCCATGGGTGAGTCAGCCAAGAATGCAAGGGGGATAATCATAAAGAGCACTTCTTGTCTCAATCCTGCATCATATGCAATAGCACCTTCATTGGCCAATTGGCTACATTTAATGAAATTTCAGCTTTCATACTATAATAATCAATTCATAAGGTATGTGAGGCTCACTTTATCTCAGCAACAATAGGTTCGCCTATCTCCAAAGCAGATGCAACATTAGATGTTGAAATGAAATGACAATTATATTCCATGTTTGTCATTTCTGGGGGGAGTCCACCCAATGTGAAGTAGTATGAAACATGTTTGTTCCACCTTTTGGACTGGTTACCTGAAGTGTCATCAGAATATAGTGTGATAGGCACATGGCGGATGATCTTGTTCCCTGCCTTCTTCCTCCAAGGATTTGGAACTGGGATTGGCACAGATGAACCAAATTCTGTCATTGCTACCAATTAGTATACATCCTTTGGTGAACTTTATTTCTGTTATTCAGATAATTAAATCTCACCCCATATCTTGTAGTCACCATGTGAGATCATTAAGGAACCATCTTTCCAGAGTATTTCTGAGTATATCTTGTTGAATTGTGTAAGTGGAACATCCAGTAAATCTGAGTCGTTGTATTTGATATTGGGTCTTATATAGAAAAAAAATTTCATGTATTGATCTGATGCAGTAAATTTGCCTACAGTGCACTTTGCATGTAATCCATTTTCATTCTGGTAGAAGAATATTGGCACCACAATATTCTCATCTGGTCCAATGAGTGTGACAGGCTCAAAAATGTAGTAGTGTTTACCATGCATTTCAGCCATTTGGACACGGTGTTCTGGTTCAAGATGTTCACGCCATTTTGCACTTTGGTAAAGAGCATGAATGTTTTTTCCTTTGGTATCATGTGGGTAGAACTGTAAGTGTGGGTGAACTACTGGGTTAGCCAATTCCTAGACAGGAGGACAAAAGCAAAATGATAGTTATAAATTTTTATTCCCATGTACCATTGTGTTTGTGGAACATAAATAAAGGTGGAAATGCATAACCACACTCACATGACCAATTATGTCTCTGAGACTCAGAGAATAGCATGTGTTATTGAATACTGACAAATTCTTGTTTATCTTGATGTCTAAAAGCTTTCTAATTGATTCCCGGTTTCTCTTAATACTATCCCAATGGGGAAGCTTAATGTTTCTGAGGGTCATGACCATACGTAGCTGGTGATACATTGTTCGGGACAATATGTTGTGAAGGTGGCCTAGCATCAGGGCAGCCATGAGATACTGAGAGAGCAGTAAGTATAATCAGTGGATAATCAAAAGCTCTCCCACAATAATCAAATCAATCAGAAATAATGAACTTACATCTTTATTTCTGAATGGAAACCATTGAGAAGAGCTATCTTCATCCCTCAATGCATCATTTTCACCATGAGCATCCTGACCTGAGATTGACAGTTCCTCATCCATCATTCCAGCTACCAGTGCTGTTGACATCCAATCTTCCATGCCATCTTCACCAGAATATTCTACTCCAATGGCTTGAGACCCCATTCCAAATCCAAGCAAGTCATTGGCATCAAAATCAGCAGCATTGGAACCATGTTGAGAGGGCCCTGGGGTATCAGAAGCATGGTATAGCATTGGTGTATCATCAGCACCAGTGCCCATCTGGGCCTCCAAGGGATCTTGGTTCCAAACATGAGGCAGTGATTCTACCCTTTGAGAATGTTGGATAGAATGTGCCATCTGCTGTTGAAATTCTTTCAGTTCATTCAGTTTTTCAATATGTGTGCGACATTGAAGATGTTTGGCAACATTTTCCTCCAAAGCCCATTTAGATTTGCATAAGGTGCATCTATATCTGTATGTACCATCAGGATAGGTCACAGAATCAAATCCTGAAGCATTAGACCAATATATCAAACATCAGTACTCCCCCAAAAACCCCATCTCAGCAGCAAAAATAAAAATCTTACCAGCATGACTATTTGGTGGCACACGCCCCATATTGTTTTGTCCCTGAGAGCCCTGAGAGAACATGGTAAACAAAGCAGATCAACCAAAAATATTTAAATGAATATCTATTTGCTTATTTATATATTTATATTTATTTATTATTTTATTTATTTGCCTATTTATCTATTTGAAAATTTATATAGTTGTTTATTTATATATTTATTGATTTATATATTTATTGATTTATTTATTTGTATGTTTATTTATTTGTTGAAATTTTTATTTCAATATTTGCTTATTTTTGATTGATTTGTTTACCTATTTATTCATTTACCTATTTAGCTATTTGCTTTATGTATTTAATTATTAATTATATGTTTATTTATTTATTTATTTGAAAAATATATTTTTTTATTTATTTTCATGTATATTTTTATATTTTTATATTTTTATATTTTTATATTTTTATATTTTTATATTTATTTAATGATTTATTTAAGTAAAAGAGTAAAATTCTAATTTGATGTTATATTTCTTTTGAAATGACACACAAAACACCAGGGTAGGTAAGAGAAAATGAGCAGCTAATGATGATGAACTTTCATCCTTTCAAATCATGAATTGGTGTGTCAATTTGTGCACATGGCCCCAAAAGCACTGGTCACTGGGGCCCGCAACACCCCGCAACAGATACAGCCCGCAGCTGAACGTGTGACACGCAACGCAACAGCCCGCAGCTGTTTCTCTGGTTTTGCCGAGTCGGCTTTCTCCCTCCGAGTCGGCTTTCTTCCTCCGACTCGGCCGGACCTCTCTTCCTCCCACTCATCCCCCCCCCACACACCTCTCCCTCCAATCAAGACAACCCAGTTCAACCAACGACATCAAATCACCTCACCGACATCGTAAGTCCGATTTTTATTTATTTATTTTTTCAAAAMAAACAAGATAAACTAATTGAAACAATCTCTCCTGTCAAACACAGGAGAGATGTCACAGCCAATCGATCAAGCCGTCGGATGGGAGCAGCTTGAGTCCAACTACAACCCCCTTGGACCCGATCAATCTTCGATGCTTACCCAGCACATGAGTCTCCCCCTCGGAACGCAACCCATGATGCCCCCACCAGTCAATCACACCAGCTATCCCCACGGTCCAAGCCAAGGCGGCCCGCTGCGAACTCCGGTACGATCCCAAATCCGCCCGCCTTCTTCCCCCTACGATCGCCAAGGTGATCGAAACGATTTGAGCCCGGCGGGATCGGATATGACGATGGGGGGATCTCAAACGTCCCGATCGTCTGGGATCACCCACCACTCGCCTACTGTGCCGGATGCCAATACCTTACAAGCTACTCTTCAAGCCATCCAAGCAACGTTCCGACTCAGCGATGATCTTCTCCAACGGGCCCAGCCCCTCTTCCAGGTGAGTCCGACAAACTTTTTTTTGTGCTTGCACAAGCTGAAACAGTGTATTCAGATGAGCCAAGAAACCAGAAACACAGCTGTGCTTCTGCTGGCCCTGCACAATGGCCTTGGACTTCCGGCGAACCAAACCGGCCCCAGTTTAATGCCCTCAATTGACCCGCCCCCAGCGCAAGACCAATCTTACCAACCCCACGACTACTCTTCTGGCTTCAAATCTTGGCTCCGCAAAACAATCCATCAGATCCTCCTTGAGGAGGATCTTGAATCGTATGGTAGCCGCGCTGCACGTCGATTGCAAGTCTCCAAGACGCCTTTCTCTCGGGTSAAGGTAATAATCCCTAATCCCAGCTGATTCACATCAACTGGGACCAATGAAACTGACATTCAAATGTATCAACGCAGGAGTGCATTGCCGACGAACCGGAGTCGTTTCGGACGACACATTTGCCGACCAACTACGACGAGGGCCGGGCCAAGGCCCACTTCGAGAAGCTCGTCCTTGAAACGATCAAGGGCGAGAAAGCTGTCCTCTCGAATCTTCTCAAGGCGGGGTTGAATGGCCACGACCCACTCGACCCGGTTCCTAGCCTACGCGATCTCGTCACCGCCGTCTTCTCCGCTTTTCATCCTACGTTCAAACGGCTCAGCGCGGACCAAATTCACTCCGACTCGCGCATCACCCAAGGGATTAAAATTCGACTTGGCTTCCTGCGATTCATGGCCAACGTTAATCGCATCCAAAACCCCAGACGACCCACTAACAAGCAGGCTTCGTTGTGGGACGATATCGACGAACAGCTTGGGATCTTGAGGAAGAAGCCAAGGGTGTACGGTGTTGCATACTTCAAGGCTGTCTACCAAAAGGAGGTCCAGAATTGGGACAGCCACAAGACAATCCAAGATGTTCCGGAGGCCGACCAATTACCACCCTCTGAAGAGGACATTGCCTCGCTTGTTAGTAGCTTGGTTGACACTCCCATTTAAACAATCTCTCTCTCTCTCTCTCTCTCTCTCTCATCTCTCTCTCTCTCTCTCTCTCATCTCTCTCTCTCATCTCTCTCTCTCATCTCTCTCTCTCTCAGTGTCTCTCTTTCTCTGTCTATCTGTTTGTATATCACTACTATGACAACTGGCTTTGAAAGTCAATGCAATTAAGCCGCATTAACGAAAAAAAATTATTCAAAGTGAGCTTGAGAAAAACAAATCGATAATCTTTCGAAGTGCGGTGAAAAATAATTTCGATTAATAATCGAAGTGCGGATAAGAAAAAAAAATCGATTATTATTCGAAATTAAATCCGAGGTAAACTTGTGGTTCGTTCGAAGCGACCTCATGGATTCACCGAAGGGAATTCGATTATAATTCGAAGTAGATTCGAAATATGCATTCGAAATCATTTCGAAGCCGCATGAATTCGAATATACTTCGAACTATAATCGAATTCCCTTCGATCTTCCAGTTCGGAGTCATTTCGAAGTGGCCTAACTTCGAATTGACTCCGAAGTTTCCTCGAAGCCATTTCGAAGGACCCCTTCGAATATAATTCGAAAAAGCTGACGACCAAGGTCGGCGACGTCTCCCCCTGCAGGCAGGGTATTCGAAGTCATTTCGATGATCTTTCGAAATGACTTCGTACTTTTGCGTCCGTGGTG
>ESTA-3_PSt
CACCACGGGTCGAATTTTTTTGAGACCTCGCGCGGGCTCGACTGCGGGGTTGGAAACTGGGCCGCACTGACCTGTGTGCCCTGTAATCGACAGCGGAGATGGGTCGACGTCAGGGAGGGGTCAGACCCGCGTCGGTCTTACCCATCCGACCCGAGTGTCATGCCACCACTTCCGACGCACTGTGTCGGCATGACGATCGGGTCGGACCTGAGCTATGGATTGCTCAGCCGACACCTTCCTGCCCTTGTGAGCGGGCCAACGGTGTTGGCTGGTTGGCGATTGATGCTGGTCTGACCCACTGTCAGAAAACAGACCAGCCACCCCCCTTAGCCGATGAAGGCTCGCCTGAAAGAGCGAGCCAACGACGGTGTTGGCTGGTTGGCGATTGATGCTGGTCTGACCCACTGTCAGAAAACAGACCAGCCACCCCCCTTAGCCGATGAAGGCTCGCCTGAAAGAGCGAGCCAACGGCGTCATCTGGTTATGCCTGGGTCAGGCCATGGCTTGATCAGTCCGTCACTGATCTTGAAGGGCAGTCAAAGGTCTGACCACCCGCAACTACGACCACCAACAAGAAGACAGGAATGCCTCGATCAAGTCAACCAGCCACCAGAGCTACCCGCCACTCCAACCATAACGTGGCATCAGGCCCTGAATTGCCCGGCGACGATACGATGAGGCCGATTACCCGCTCAAGCCCCAATGCCGCACCCGGCTTTGCATCGTCCGGTGGCAGTGTGATCTGCCCAATTTCGGCACCCGTCCAACACCGAACTCCCAAAAGGCCAACTGTGAGTCGCACCATGCTGATCAGTTCATTCCTGATTGCGAACTGACATCTCTGAGTCTTCAAGATTAAGATGTCAACCCCCGAGTTGAGGCGCAGTCGCCGTATCTTTGATCTATCGCATGGGGACGGTCGCTTTGTTATCCCCACTGAACACATCTCTCTGAAGGAAGTCAATAAGAATAACATCAAGCATTCGGCAAAGAGCGCCAAACATGTCGCAAAGAAGAACAGCCGAAGAAATTAAATTAGATGTATATTTAGTTTCACATGTACATACAATAATACATAGTCTAGCTTGGGTTGGTTGTTCCCCTCAATACATTTTTAGTTTTCGGATGGCGCTCTCTTTCCCGCTACAAAAAACATGTACATTAGATAAATATGTACATTTCACAACGATCATCACTGTAAGCTTGGGTCCATTTGTCGAGCCGAGACCGTTGGTTTCTTTTTCTTCGCCTTGGTTTCTTTCTTTTCCACTACTTTAGACCATGCATTTAAGCCGTCGTGCATTGTATTAAGCCATTCAAGTTGTGTTGGGGAACTAACAACTAACTCTGAGAACTTCCGATGCCAAGAAACCGATGCAAGCGAGGCACAATTGATGATATACCTGTCTTCATCGCGGTGGTTGAGCTCCAACTTCTTCTCTGAGCTTTTCCTCCGCTCAACAACTGATGTCCTAGTGGCCTCAAGCTGACATCCACCTCGATGGCAATCATGCTGGACATTCAGTCCGGTCATTATGTTCTGCAATCAATTGAAATGATCAAACAAACAAAAAACATCAATATCCAACCTACACACTATAAGCGGTGAGACTGACTGACAGATGTGTGGACAAAGGTTTCGTGAGGTGTTCTTTTTATCTCTCTCATCTTGTAGAAATCATTTCGCTCTAATTTTTGAAATACTGTCGTGTGGAAAAAGTAACTACTTTGACAGCCAGGCTTCTGTACCATCCAGATAGAATTTATACGTCCAATGAGCTGAGAACTCGTCGACTGATTGATGTTAAACTGCCAAAATTTCAGAGAAAAAAATGATTCAGCGGGATGAATTTCTGCCAAGAGAATGGAGGAGAGAAAAGATGATTACCAGTATGAAATATTTTTTTTTGAGAACTTGCTTCTTGTTAAGGTTTACTTCAGATATTTGTTTGATTTCGTGTTCAGCATACACATTCTTCAGGGGTTGAGGGATTATTAGTCGATCAACTTCTGGTACCGCGTCTTTCTTCACTGAAGGATAGTTGATGTTCTGAGTGGAAGCGGAGTGATTGTAGCCCAAAGTTTGCTGGATTAAGGGATTTTGTGAGAACATATTGATGACTTTATAAGAACATTGTATATATTTTTTCTGCTTATAATCCCAAAAGAAACCACCGGATAAAAGTTGACGAAAAGCGTGGTAATTGCTGAATGTGATAGCTATATCTTGACTAGGGCTTTGGCGGTTGGAGTGAATTGAAGCAAACCTGAGAATACCATTGTAACTTTCAAATTTTTCAGTTGCAAAAAGGGTAGCTGGACCAAATCGAAGAATAGATTCCGGAAGATGAAGTAACATGTGAAATTTGGCTTTATTTATCCATTGAGCTGAATCTTTGATGATGTGACTTAAGAATATATCAATGTGGGTCCGCAAGTCAGAAATGTATGTGTCCATGTCCTCAATGTGTGTTTGGAAGATTAAAGAGCCAAGATGGCAGAGAGAAGACCAGATGTTGATTTGAGAGGGGGTCATGAATTGGAAGAAGATGAAGGGGGCTGCTTGGAGAATAATCCTGAAATCTTTACCAATCAAACTTGAACAATACTGTACCATACTACTGGGTCTAATAGAAGGGATATCCAGGGAATTTGTGTTAAAAGAATACCATAAAGCCAAGAGTTCTGATTTCTGTAAATCATTCAAACCCTTCATGAAATCTCTAAATAAATACTTTACTGGTCCAAGCAAAAAAACATGTAGCACCTCGACTGGAGTATCCTTGACAGAATCAAAACCTAAGATTGAATTGAGAAGAGAGAGATGAAGATGAAAATCAGACTAGGGGAATTTCTTTTTCTTCTTGAAGGAGAATAAATCAGAAAAATAAAAACCTTTCAACCACATGAATGAGTTATGCATTCTCATGGGTTCATCCTTTTCCATATCCACCAATTTTTGAGGGATATCCTGATCCATATGACATGGTAATTCTTCTCCAGCTGCCAGTAATGAAATCTTCTCTGCTTGGAAGGCAAATACTTGTTTGGAAAATTTCAGGTTGAGTTGATCTTTAACAGCTAACTGAGCAGATTTTTTATTTAATTTTTCCAGATCTAATGTTTCTTTGGTTTCTGTCCACAGTTTTTTAGAGTTGATAATAGTTTCTTCCATTGTTCGGAGTTGATTTGGGCACTGTATTTGAAAAAGCAACAAAAAAAAAATTGGATTATTTGAAAAACTAAATAAAATATAAATAAAAAAAATAAAACAATACATTTGCTCCATGTGAGTTCTTCTGAGTAAATTGGGCCAGATAAGGGAGTTTCTTTCTGGATTTCAAGTCTTCAGATCTTAAGACACAATACCGACAAGAGTTGAGAGCATTTCCAGGAACATGAGTGTTGGTGATTTCTGCGTGCATTGGAGAATCAGCTAAAAAACAAAGAGAACTAGTCATAACATGAACTTCTTTTCCAAGTGTGCTGTCATATGCTATAAATCCATTGGTTGCCATGTCACTGGATTCAAATGAGATAAAATAAAGATAGAATGAGCAAGATGAAGATAGAATTGATTAGAATAAAGATAGAATTGATTAAAAGAGAAAAAAAACTACTTTAACTGTTCAACAACCATTTCTCCTAGCTCCAAAGGTCCCGCAATATTTGAAGTGCAAAGAAAATGGCAGTTGAATTGCTGATTGGAAATTTTGGGAGGTAATCCAGAAAGTGTAAAGTAATAAGAAATGTGTTTATTCCATTTTTTAGATTTATTTCCAGATGTGTCGTCACAATACAAATTAATAGGGATATGTCTCAGAATTTTTCCCGCTGCTTTTGTTCTCCATGGATTTGGGAAGATCAAATCTACATTATTTTCATCTTTTTGGTTGAAAATAAAGAAGAAAAAATACGGGTATCAACGGGTTGAACTGCTTCTATTCAAACAAATTTTCCAATTATTTTCTCACCAATCATCTTTCCACTGCAGCATTCAGATAATGCCAATCCATTTCTAATTTTAATTTCTTCATAAGTTGAGGAGAATTCATCAACAGGGATGATTTTTAGACGGTCATCATCGTAAGAAAGGTTTGAAACAATGCGAATTTCTAATTTAGACTGTTCTACATTAGATTTTATAACTGGTTGATAGCATTTTGCAAAAAACTTCTGATTTTGAGTAAAGAAAAAAAAAGGAACAATCAAACTACGACTTTTTAGCTGAACAGGTTCAAATATGTAGAACTGTTTTTCATTTGATTCTATCATTTGGACTCGGAGATCCGGGTTGAGGTGCTTGAGCCACTTTGATGATTGTGACATCTTGTAGATGTCACGACCACGCGCATCCTCTGGCACAAATTCCAGATGTGGCGCAACAAGAGGGTTCATTAAATCCTGTTCAAGACGATCAACTTTTCACGTCAGCACAATTGATCCACCAGCACAATCAAAAGGTAAAGTTACTCACATCCCTTATCAATTCTCTAGCATTCAATCCAAACACCGGCTGACCAAAAACTGTCTCCTTTTCGACCACAGTATGATTAATTAATTTTCGAATTCTTGCACGCATCTCTCGTAAGGCCTCCCATCGAGGAAGTTTCACATGGTATGTTGTGAAGACCGATCGGAACTGATGGTACAAGTCGCGGGATACGAGCTTGTGTAGGTACCCCAAGATCAAAGAACCAACGAGGTACTGCAACAGAATCCAGGATACCGTGAGTTTTTTTCTCTTGTTTGTCTTGATACCTGAAAACCAAGCCCACCTCCTGATTTGGAAAAGGATACCATTCTGAATTATCGGGTCTTGTTTTTTTGATTTCATCTTCTTCATGACGAAATCGGGGTATATTCGCATCTAGAATGGCATCTTCAGGCTCCGAGTTGATTTGCCCAACGGCGATCCCGATCATATCAGTCCAGTTTAGCTCTCCTTCCTCGTCGTCGGACTCCTCCTCCTCAAAAACACTCAGTGGGATCTCATCATCTTCAACCGGTAAACTTTCACCTCTTGTATTTTCAATGGAATCTTGGCTAATTTCACCAACCACAAGATCAAGTGCAGATATCTCTTCGTCAACAACAATTGGCATCTGATCAGAGATATCAATGGCCGCCCTTCTCCAACGTTCTCGATTCCGACGTTCTTCGTCGGCTCGCACGAGATCTTGATGCCGACCACCCTTGCAATGTTTCCTCCTATCCGTCGTTGGCTGCCCATGACACAGCCAGCACCCGTATTTAGTCAACTTCCCTGCCTTTTTTTCAGTGAAATCTTTTTTGAAAACAAGTCAGTTTTTTTATTCGCTTCTTGCAACAAAAAAAAACCAGCTTACATCGAAAATCATAATCCATCTGATCTGGAATCCTTTCCATGTTGATCAGTCAGTGATTATTAGTCAAGCAGTCGGTGAGTAATCGGTCAAGCAGTTGGTGAGTACTTGGTCAAACAGTCGGTGAGTATCCTTTGGACCGGATCAAGGACCGGTATAAATTGGCAATACTCCGCTGACCGTTGTCCGTCGGATTTTTTTTTCCCTTTATTTTTAGCATACACACAGTCAAACCACTTCTGCTCATTGTCGGCCGGAAACAGCCTCAACCGCCGTCAATTCTCAAGTGGTTTTGATCGATCATCCACATTCCATCTCCTTTCATCCCCCTAAAAAGCTCACCGCCTGCTTTCCCTTGTCCGCCCAAAAGGCATTGACTTTTTTTCAGCAAGCGCACAGACCACCTGGGGGACCCTTGTTTCCCGTCAGCACAACACACACCCAACCCTTCTTCATTCACCTGTTTTCTTTCTTTTTCAGCCCGGATTGCTCCCACCACACGTCATTGCAAGCCCTGGACACCTCACCTGACCTCATCAGCCTGGAAAACCAGTACGTCTGTTTTTGATTTTTTACCTCTCAGCCTTTGTTCTCGGCTGACCCTGCTCTTGCAACCAACCTCATCAGTCCGGAAAACCACCAAGACCCTCTTTATTTCATTCGGTCCTTTTCACTCAGCCCGCATAACCGTCTGACCCTCCATTCTCGACCGCTTTGTTGCTGATCTGACCAAAGAAGTTTTCAACACCGCCAATTTTCATCTCTCACACCGCTGACAAAAAAGGTTAAAAACCCCCCCTTTGTCATCCTTCCGACCACATTCTGACCAACTATCCCTCCCCCTCCATCCCACACTCGACACCTTTAACCCTTTCATCTATCACACTCAACACCGTTACCCCTTTCATCTACCATCATCCTCACCAACAATATGGTGATGTCCATGAACGATCTCATCCAGGGCGATGGAAACGATCTAGCCAACCAATACGAGGGAGTCCGAGATAGCTTAGCGCCTGTGGATACCACCATGAATTCTGGAGAAGACAACTTGGGCGAGATCGACCCGAACACCTTCTTCGGCGACCCCTCTACCAAAGATACTGAAATGGACAACTCATTGGTGGTGCCCGCCTCCGACCCTTATACTGATCAACTCTGTACTGATCTTCAGTCCAAGTTTAAGTTGGATCCAGCACACCTAAGTATTGCGATGACCGCCAGTAAAGTAAGTCTGTTCCATTGATCTTGATGTCTTGTTTCTTACACTGAACAGCTTGTTTTTTTATTCTTCCCTTCTCTTCATCACATAGTGTGCGCCCGAAGCCAGGCACGCAAACTTTGTCTTTGCAATGGCTGCCGTTCATCAGATTGGCGTCTCTACCAACGTCACCGCGACCGCCAACCACTCGTTCAACAAAAGGTTTAAGGTATGTGGTCCTTTTGGAATTGTATCTTTCACTTCCTCAGCTAACACACAAATCTGCATAGGACTTTGTGCAATGTCAAGCTCGCATCATTCTCCTCAATCCGTCCCTTGAAGCCTACTCTAATAACCCCCATCGAAATGGTGCACTCCCGAGAACCTTGTACTACCTCACGCTCGTAAGTCTCTCTCCTGGTTCTGTCCAGTCCATTTGTCATCACTCATAATCCCACTATCAGGACGCTGTTGAACAACAGCCCATCGAGTGGAAGGAGGATAATTTGGCTCCTGGACAACTTAACGATGATCCGGTGGCGTTGGATAACTACCGGGAAGTGGTCGGTGATCTCCTCAAACACCAGCGTAGTAACTTACGCACACTTGTGAGTTTTCTTTTTCCCATCCAACATTGTTTTCAACCTTCCTTATGCTCAGTACTCACTCCTTTGTCTATTTACTTTGTAGCTACTAGCCAACATCCTTTCCACTCAACGGATCACCGTCAAAGGGGCAGTGCCCAACCGCCATGAGATGATCACTGCTGTAAGTTTTTCATCGAAACTCGTTCACTTCCATGAACTGATCTTGTGTCTATTCTCTATACCCCCAGATTTACGAAGACCTGCCACCAAAAGGCAACAAGTTGACGGCCCGCGAGATTCAAACCCAAGTCGATCACAATTGGGCTATGCGCGGTTAGTAATGGTACATTATTATGTACACAAGTCGAAGAAAACTTCCCAATGGCTTGAGATCGACGAGAGACTGGGTATATTACGAGCATCTTCGGCCGACTTTCAAAGACAGTAAGCTTGCCATCTGGTCATTGTTCCCCAAGCTTCTTGCTTTGACTGACGAGCTTCTTGCTGCTTCTCCACTTTCTCAAGCCACGCACAGCTTGTCCTTGATAAGGACAACGAACTCTTTTCTCACCTCAAGAAGTTTTGTGATATTCCCAAGGAGGATTTCACCGTTCCAAGCCTCGAGGATGTGCGAGCCTCAATCTCTCGGGAAACTCCGTCTAACCACTAGATCAATGATTTTTCTTTTAAAAATTTCAATGTTTCCATTCCCCTCCTCTCCAGTATCATTCTCGTTTTTTTTCCCTAGCATCCTTCTCTGTCGGGTCGACCCGATCAATCTGCTTCCGTTTTTATTTGTATTTGGGATGCCGCCGGTTTTCCTGAAAAAGAAAACCGCTCCGGGTCCTTTGCTAGCAATTCAGCAATCCACCGGGTTTCCCTGAAAAAGGAAAACCGTTAGATTTCCGCCAGCAACATTCACTGATGACGAGTTCTTATCCGGTGGATTGTTCTGCATTGAACATCCGCCGGATACTTTTTTTTGTGCCCTTCGTTGACGTGTTTGACGTCGGAGTCATCCCCACGCCGCCAGTCGCGTCGGCTTTCTATCTTCGCCGTCAAAACGCCCTCGCGACACCACCACGGGCGGCTTACGTCAACAGAGCTTGACGGCATCACTTCCGCAAGCCCTCAGTCTGCCAATATCGTTGGCCTTACCCGGTCTCTTGCCTTATGCTAACGGCAGTGAACTGCGTCTAGCAAACGTCCATGTCTGCGCATGCTTGACGTGATGCCCTTACGAAGAGCATGCGCAAAAGATGTCCCGACGGAACCCCCTTACGAGGGGCCCCCGTTGAGGTTGTGCCGACAGGATGGCCGGCCGAAGGGCGTACGCAAAAGATGCGCCGACGGGATGTCCCTACAAAGGACATGCGCAATAGATCTGCCGATGTCATGCCTTTACGAAGGGCATACATCGGAAGATACGCCGATGCCATGCCTCTACGGAAGGCATGCATCGGAAGATATGCCGACAGCGCGACATATCTTCTCCCGCTATGAAACATTAGGTCGGTCACCAAAAATTTTTGGTGGGGTCGGGGAGGTCGGGCCGACACAATTTTTTACGTCGGCACCCAATCGACCGAAGTTTGTGGTG
>ESTA-3_PTrit
CACCACGGATCGTGTTCCTGGAATCGGCACACGTCCGGTGGACACTTGGGACTGAAGAGTGTCCACTGGATGGCCAGGGAGCATCCCGCGGATGCCAGGTGCGCTGAGCATCACGTGGACGTTTTTTGAAAGCGTTCATGTGATGCTCCGCTCTTAAGAGCGTCGAGTGGACATCCCAAAAAACCGTCCTTTGGACATTCTCCATTGAGAGTGTCCAATGGACACCTCGGGTCAAGCATCCATCGGACACTCCAGGCAGAGTGTCCGATGGACACCAAAGCATCACTGTCCGGTGGACACTCTTGTCTGAGAGTGTCCGATGGACACCATCAAGACAGCGTCCATCGGACACTCTCGACCGAGAGCGTCCGATGGACACCACCAAGACAGCGTCCATTGAACACTCGACCGAGAGTGTCCGATGGACACCCACAAGACACCGTCCATCGGACACTCTGGATCAAGAATGTCCGATGGACACCCACAACCGCACACTCTCCACTGAGAGTGTCCGATGGGCACTAACAAGACACCGTCCATCGGACACTGCGGATCAAGTGTGTCCGATGGACACCCACCATCAGCATTTTTCGGACACTCCGATGGAGCCAGAAAAAGGACTGCCACTCGCACACTCTGAGCACAAGTGTCCAATGGGACATTGATTGAACAATTGACCTCAAGTGCAGTCACCAGCAAACTGTGCCTAATTTCACTATTGCTACACGGTAGCATTGTTTTTCATTGCCTGGATTTTTTGTTTACAAGTCATTTACTCCAGAAAAAGTATCAAAAAAAATTCAAACCCTCCAATATGATATTTTGGATTTACAATCATTTCTCATTTGTTATGTAATTTCTCAACAAAATTATATGTTATAACCTAAAATACGGTAAGAATCCAAGATTCCAACACTGCCTAAAATTTAAAACTCTATAGAATTATCCACATCATTATCTTCATCCCCTGCATGGGTTTGTTGATATTCAAAGTGATGTAAGCCCCAGTTTTGTAAGCCATCTAAAACAGATTGAACCATATCTTGATTGGAAATCTGTGGTAGATGAGTCTGGGAGATTTGATGGTGATGAAATGGATCATTAAATGAAGCAGTGTTGATGACATAGTTTCTGTTGTCTGTGTGTTTGACTTGAGTGGTCCTGATTTCTGTTTCTTGGCGTTCAATTCTGGATGGTCCTGTGTTCATGATTGGACATTTTCCTTTGTGGCAATTATGCTGAACGTTGATACAAGCTTGCACATCCTACAAAGGTGCCCCAAGTTAATATTCTTGAATTTCAAATGGATCATTCAAATTAAAAAACTCACTTTGACATTAACATACTGATTTGTCTTTGTGCGGCAGATCTCTCGCATTGAATAAAGCTCATTTGTTCCCATTAGCTTGAAATGATTAACGTGGACATAGAACTTTGACCTTGCACTTGAATAATGTTCCCATAATGATTCAACTGATCCAACAATTAATTGTGAGCCATGTTGCGGAATCTGTGAGGAGAAATTGAATCAATAAATGATGGTAAATGGTTAAAATACAAAATCAATTACAACAAGAATTCAAGTGACTAACCAGAACAAAACATCCTCTCTCCAAAACTTCATGTTGGTTTATTTGAACTTGGTGAATTTGTCTGATTCTGTTGCTTGAGCAGTGTTCAATTAATGTTTGAGGTACTCCAAGCTGGTCTTCTTGAGGGACTTTGGTAATTTTTGCAAATGGATACTGTTGGGGCAAGAGCGGATTTGCAGTGGCAAGGTTGTAACCCAAAGACTTGCGGATAACTTCGTTGCATAGAAAAATATTGAGGACTTCTTGGGAGGCTTGGGAATAGGTCTGAGTTAAATGATCATACATATAGCCGCCAGAGAGAATAAACCGGAGTACATAATAATTATCAAAAGTGATAGCAATGTCTCGTCCTGGACTTTGTCTGTTTGAGTGGATTGATGTGTTCCGTAATACACCATTGAATGATTCAAACTTCTCAGTTGAAAAAAGACTTGCTGGTCCAAATCGAAGGATTGATTCAGGGAGATGGAGAAGGTGGTGAAATTTTGGTTTGTTGACCCATTGCGCAGTAGTTTTGATGGCATGATAAAGGAAATTCTTGATGTAAGCATTCAGATTTAATTGGTATTTGTCCATATTATCAATTTTTGTAATGAAAATAAAGGGAGCAAGTTGACAGAGAGCCGTCCAGATTTCTTTGCGTTCGGGAGTCAAAAGATCAAAAAAAATAAATGGGGCGGCTTGAACAAGAATCTTGAATTCTTTTCCAACTAGACTTTTGATGTGAGTGACAAAAGATTTCCCATTTATCGGCGGAATATTCAAACCTAGAGTGTTGAAGGATTGGAGACGTGTGGCAAGTTGGGTTTTTTCATGGGGTTTCAGTTTGTTTCTGGAAAGTACATCCCTTGCAAGATATTTTACAAATCCAAGGAGAGCAACATGGAGTATTTCAACCGGAGTATCCTTAACACCATCAAAACCTGTGCAATCAATTTAAAAAGAATTTAATGATTGAATTTGTTCAGTTCAAAAAAGGGTAGCAGGAACTCAAATGGCTTTAGACAAACCTTCAAGCTCTAAAATGGGATTGAACAATCTTTCAGGCTGATTTTGTTCAAGAGTTTCCATAAGTTCTCTAATTCTGAAATTGTTCTTTGATTCTTCCAAAAAACGTGTGTTGATTGAGTCGGTGAGGCCCCATTGACGCTTCTTTCGAAGATACTCTGCATTAGTTTCTTCAATGGCAGTAGAATATAGTTCATAGGTTCTTTCGTGGGTAAGACTCCAAATCCTTTCATTGCCTGTGGCCTAAAATCCGCCCCAAAATTTTAAACAAAACATTCTTCAGATACATACATGACCCAAACCTTCCCAAATGTGGAAAATCATATCATACTTACTTCAGATCCATCTGGATTCATTCGCAAGAATTGAAACATATAATCCAATGTTTTACGCTGATCCTTTCCATCTGCGTGTAAAGTACATATCCGACATGGATTCAAAGAGCTTCCAGGATTTGGCGTGTTTGTGAGCTCGGCATGCATTGGCGAGTCTCCCAAAATGCAAAAGACAAGTCCAGTAACTAAAACCTCCTGCATAATAGATGAATCAAATGCTGTGAAACCAGTTCTTGTAATAACACTGCAAAAAATTAAAATTTAGTCAAAATAAAAGTCATCAAAACTAAAGAAAAGTGGCACTTACTTCATTTCAGCAACTAATTGCTCCAGAATTTCCAATGCTGAGGCTCTGTTGGAGGTGGATAAGAAATGGCAGTTGTACTCCTGATTGGATAAGTTTGGCGGAAGACCAGAAAGCGTAAAATAAAAAGAAATGTGTTTGTTGAATTTCTTTGATATGTTTCCGGAAGTATCGTCGCAATATAGGGTGATTGGAATATGTCGAATAACTTTTCCTTCAGCTCTCTTGCGCCAAGGATTGGGTAATTTTCTTTTTGTTTGGTTGTTTTGACCATCACATTCTATAAGGAAGGAGATTAGTTGTTAGTAATTGAAACAAAATTGATACCCCAAAGAAGCAGATAATTTAAAGTACCAAAAATAGCATCACCACATATTTTAGAGAGGTTTTGCCCATTAAATTGAATTTTGCAGTAGCAATTCTTGAATTCACTCGCAGGGATAACTAGAAGTTGCGGATGATTGAACTCGATATCTTGAGGTATTTTCATTTTGATTAAGTTTTGATGATTTTTGACAAATGGTTCAAGATCCGGGGCGATGCATTTGGAAACAAGTTGAGAATCTTGAATGTAAAAGTAAATTGGAATCAAGAGTAATCCGGAAGCTAATTCAACCGGTTCGTAGAGATAGTAATGTTCTCCGTTGACTTCACACATTGGAGCACGATGTTGTGGCGCCAGCTCCTCAAGCCATTTCTTGGATTGTGAAAATTTGAAGTGGCCCTGACTTGTCATTTCGGGATAATAATCTATGTGCCGACTCACTAAGGGGTTTGCCAAATCCTATATGTTAAAAATAGGAAAGAGTAGTCAATTTCTTGACCAAAAATCATCAAAATAACATCCATGAGTCTTCCTTACTTGCGACAAGATTCCCTGGATACTGAGTGAAAAACAAGGAGTTCCAAAGGGACTTGGTGCAGTTTTCAGTTGAGTCTGGAGCAATTTGCGGACACGCACTTGTGCACTGCGTACAGTTGCCCAGGCTGGTAGCTTAATGTCACAGATTGACATCACAGCACGGACCTTGTTGTAGATTGCTCTTGAGATCAGGGAGTGGGTGTGCCCAATCAACATTGAGCCCACAAGTTCCTGCAGGTGGACATGGTTATTTTGGTCAGGTTTCTACCATAATATATTTAATATATTTACTGCTGATCCCAATTTTAGAAAAAAAAGACGCACCATCTTGTTCTTGAATGGGAACCACCTTGCAGAATCGCCTGGATCATTATCATTTTCGCTGTCTGGAAGCCCATCAAACACTTCAGCATCTTCCTCACGCAGCATTTCCTCAAGATGCGCAGTAATCAAATCATGAAGACTGATTTCATCGTCCGTGTTCAACCTGCTCTGGATTTGTGATTCCTGAAGTGCAGTGGTTGCTTCCATGGCATTGAGGTCGTCTTGATGATTGTACGTTTGATGATTTTCATCCTGATAGAGATCATTATCTTGCACATCCGGCTGAGGGAGGCTTTCTTCAAGTTCGGCCTTGTATCTTTCAAGTCTTTCCCTTGAAACTTGCTCATCATGCACTTGGAGATTCTCCAGATGATTTTTTCCCAATGCATGCTGACGCCAGTTTAAAAAATCCCCGCCCTGACACAACTCACATCTCCAAACCATACGTCTGTCCCTGATTCTGAGTCTAGATACAAAGAAATCCGGTACTTTTTCTGCAAAAGTGGTGTTAAGGGTCAATTTTTTTTCTCATGAAATAAGACCAAAATGAGCTGACCTTGTTTTTTGTTCATGTTGATCTCAGCCATTGATTGTGCGCGAGTGCAGTTGATTGATTTGTGGGGGGCTAACTTATGAGAATCAGTGCGGTGTTACCCTTGCAAGGGGCCTGTTCCCGCAGTGAGTGATGACTGCGGAACTTGCTCGAACGTTCCTCAAGCACCAGTGATCAGCTCTATGGGCCGAATGCCGTGTTGGGACTTGCTCGAAAGGACTTGAACCCTCCAGCATCAGCCCATGAAGTGCGGTTTGACTTTCTCAAATGATCCGATATTGAAAGCTCCAGCAGCATCAGCCACTCGATTGACCATTAATCCCCCCTGCGGTTGACCATCTCACTCCATCTCACTTGGATTGGACAACTTTTTTCCGCAATGACACCAACTCGAACACCAGTGTTGAGGCTCCCAGCAAGAAAAAATCTTTCTCAGCAGTTGCCGGACCAAGCACCCAACCGTTTTAAGCCTTTTCTATGACCATCCTTCTCTTTTTGCCCGCCACCAACTGACCCTGACATCTGTCTCTATTCGCTCACACTAGGGCCAGAACCTTCAGGCAGTCACAAGCGGCCCCGCCGTGAAGCGAGTCCGTCTTCATCAAGCAATGGTGAAGACGGTGATGATGGTGGAAACTATATCCAAGAATCAGGCAAAGATAGCACCCACCCCAATCGACTCGGTCCATCAATAGACCCAGAGATAGACCAACTAGATCAATTGTTCCACAGCAATCAATCCGGTCTGATGCCCTCGGCAACATCCTCAACGGCCCCTGCTATGACCACCAAGGACGATCCCCTTGTGGATCTCCTCAGGAAGCTTCGGATTCAAACCAAGCTTGATGATAAGCACTATCAAGATGCTATCACTATATTGAATGTAAGCATTTTTTTTCACTCTTTGGCTTCCACCCATCTCATTGAAGTTGTATCAAAAAGACGCCAGGAGCTGCCATGCCCTTCTTAGTCTTCCGAGAGATGCAGCGCTTGCAGCAGGACTCCTCAGGCTCAGCCACACACGAGCCAAAGGTCACCGCAAATAACAACAACAGCACCGCTGAACCCCCATCCAAAGGTTTTCAGTACAGCAATGTCCTAAAGGTCTGTTCCAATCTCCCTCTCTCATGTCATATCCTCATCGGTGTGTGCTTTTTTCTTTAGGACCGTATCCGGGACATCTCCAAAGAAACAATGCTGCGATCCGACATCCAGGCCTACACACGAAAGCGATACACCCCTGGGACAGGTGACAGGTCCTTGCTCACCCTCACAATGGTGCGTTGTCTTTGACATGATTTCTCATTCTTGATGCATAGCACTGATCTCAATTTAAACAGCAAAGTTTACACGGACTCCCCCTTGAGTTCCGCAGAAAGGAATTCCCGCCAGGGGTCATTGATGGTGACAACGCAGCCACAAAAGATTTTATCTCCCAAGTACGCGAGATCCAGCGCCACGTCCGGTACGGTGTCCGTGAGAAGCTCCTTTCAAACATTGTTCGACCCGACAACTCTGGATTCGTTGAGGAAGGTGAAGTTCCGAATATCCATGAGCTTGCCGAGACAGTTTACAGGCACCTGCACCCTGTCGAAGCATCTGTTTCAAACGAGCAGCTTAGAAATATCTCAGTGCTTTTCATCGCCCGAGTTGCCCACCTTCGATTACAAACCGTCGATCACCTAGTAAATCCTCCACTCAAGAAAATCTCGCAATGGGACCTAGTTGATCAAAAGCTCAAAGAACTCGCGACTCGTAACGCCGATTACTGTGCGGCGTAAGTGTCTCCATTTCTCTTTCACTGCATATTCCGTATTTATGTTCATCAAAAAAGTAGCCTGACATTTTTTATTCATTAAAGCTGGGGCAAGGCAGTCCTGGCCAAGGATCATGCCCTCTTTGGGCAGGGGAAAACGTTTGCACAAATTGCAAAGGAAAACACCATCGAAATGCCCACCGATGACGAGGTTCAGGAACAACTCAACATTCTTCTGCGATCTCGTGCCGGTAGGACCTCTAACGAGGCTCAAGAACAACCTGATGAGCATCACCGATCTCGTTCCGGTGGGATCTGAGGCCTATTGAACTCGTGCCGGTAGAACAAGAACAGCTCGACGAGCATCTAAAATCTTGCTCTGGTAGGATCTGAGGCCCGACTAGCCCCTCCCACCAAATTTCTCACTTTTTCATCGTCTCCGACCAGTCTCCTGGAGGTGGGACCTGGAACAACTTTGGATAACATCTCAATGACCATCTCCGATATCATCCTGCTAGGATTGCAGGCTTCTCCCTCAACATTTTCACTTTTTATATGTGTTGTTTGCTACAATCTCACCGATGAAAATAATAAAGTACTGAAAACGTTATTATGTACGTGAGCCAGCCAAAAAAAAAAGGCTGCAGGTGCGAAAAAAAAAAATTGGGTCCGCAGGTGCGAAAAAAAAATGGGCCGCAGCAAAACTGGTGTGAAAAAAATGGGCCGCAGCAGCTTGGCTGCAGCCAGGCAAGTGAGAATATCCGGTGGACATTGACACTCAGGGCCGTAAAGTCCAAACTCATATCCGCTGGATGGTTTTGCCGCATCCGCTGGATGGTTCGATGCCATAGGATACCATCCAGTGGATGGTTCTCTCACATCCGCTGGATGGCTCGATACCATCCAGCGGATGGTATTGTMACATCCGCTGGATGGCTTGATAACATCCAGCGGATGGGTTTGTCATATCCGCTCGATGGGTTTGTTACATCCGCTGGATGCCTCGATACCATCCAGCGGATGTGACGCTCTGAAATGTTAAGGATCCGTCCAGCAGACTAGTGTCCGCTGGACGCTTCCTGCCCCGCGAGTTCTGGACGGCAGAAAACATGTCCAAGTCCACATCCGATGAACATCGGACATGTCCCGTGGTG
>ESTA-4B_MLP
CACCACAAGGACAGTTTTTTGCGTCAGGGCGTCGGGCGTGTCCGAGATTGGGGACACGGCCCGACGTCCACTAACGGGGCGCTGGCTCGACGTCTGAGCGCGTATTTATCCACACGGCATCCTGAAGATGCACAGATGGCGTCCTAGACAGGATGACGTGCAAGCACAGTGTGCTTGGAAGACCTACGGATGCCCAATCGAGTGGGCATCCTTCCAGCACACTGCGGACAACGCCTCGCCACCCATGATCAGTCGTCCACATGTGGGTAACAAACCCGGGTATCCAATGAGCACCACCACGATGGACCGGGTAGATGCTGGAGAGCTATCGCTCTGACATCCCAGGGGTTCTTTTCGCTTCCCACCACCTGATTATCTTTACCTTCACAACAACCTGATCAACCTACGGTATGTCCTTTCTTTATATCTCTGTCTCTAATATGTTCTTTTCTTGAAACTGACATTGAGATTGAATGACTCTCGATTTCCTCAATATCGCAATCGACTCTCGGTTGTGATCCTCGATTTCCTCAATGTCGCAATCGACTCTCGGTTGTGATCCTCGATTTCCTCAACCACACAATCAATTACCAATCTCTCTCGATTTCCTTAATATCAGAATCGATTTTTAACCAGTCTCACTTTATTCTTCAACTTTCCTAAAAATCTCAACAAAGATGTCATTCGCTCAAAACATGGAAGCGCAGGGCTTGACCATTGTAGATAACTGTCAGCTTATCATTGTACCTGTCATTACATCATTCTTTCATTTCTAAAGTTGTTTGTTTTGTAGATTTTGAAAGATTCATGTCTGGTAAAACTTATAAATATCGCTGTTTGTTGTGTCATGGTAAATCAATGAATGAAATAGAAAATCACAAAAATTTACCCAATCACAAGTCTTTAGTCGCTGCTCGAGAATCTATCGATCATGAGAATGAAGAACATCTTGCATCTTTTCTTCAGAATGACACTCCAGACATCTTTGAAACAGATGATGTACCGGAAGCAGGACTCAAGGATGAGAGGATCGAAAGCGAAACGACATCACCACAAGCTCATGGTTATACAGAGGCTCTGATGCAGCTTCTCACTGGAAATTACAGTGACTCTGAATCCGAATGTTCAGATCGCTCTGAGCGTGTTCAGCATACCGAGCTTGCCGATGTTGATTGGGATGCTATTCTGTTGAACAAACTCAAAGAAGATGTAGATCATAGCTCAAGTAACTCTGATTCAGGTCAATCAAGTGGTTCAGACATAGACAATCACGAAATCGAAGATGATATAACAAAAATTACCTCGAATTGATACAGACTGGTATCCTTTCACAAAGGAGGTGTGTGTTTTGAATAATCTGTAATCTCTTCATGGCTAATATGTGATTCCATCCTTTAGCAGATGGTGGGACTGTTAGCTGCAGGATCTGGACGCCACCTGGAATCAGAGAGAGAGTATGAGCATATCCGAATGTTGTTTTGTCTATTCAACATCTCTCTACCGGTGTACAAGACTCTTGGACGATTGAAATCAAGGATGTGTGCGCGGTTTGGATTGAATGTACAAGAGTGGGAGAGTCCCCTCCAAAATCCGTGCTACGGACTGAGTATCAGAGAGATTGTGGCTCAGGTGAGCTTTGACTCTTATTGGAACGGTCATTCATCAACATGTTAACATTTTCTTTTTAAACAGGAGCTTGCGAATCCTGTTGTAACTGAGCACTTAGTTTTTTTTCCGGAATACGATCCAAATAAGCCAATAAACCGATTGTCTCAGTCAAAAAAGTGGAGGGAAGGCTTTTCACCCCATCAGCGAGTCCAGATGGTGTCGTCAACAAAAGGACACTTCTTTCTCTACGAGCCGGTCCGTCAAGCTTCAGGAGACTGGATTGTTCCAATCTTTTTCTTCCAGCAATCTGGGAAATTATATGCCAAATGTCTGAAGGCCTCAATTGTCTCTCAGGGAGTTGATTCATCTGATATAAAGATTATTGTAAACGTAGATCAAGACTTCAATTCGCCTTTCTTGCTTACGGTCGATATGAACACAATTATGGCCACCTTCATAGAGTCAAAGGATAGTGAAGGGATTCCTCTGCAGGGAAGATATGGTGGAGTGATGTATCGTGGGTCGTTTTATTTTGCTCTTCCACTGTGACATCATATTGATCAGCTGTACATATTCCAACAGAATATGATGGAGATGGTTACCGCGAGATACCTCTCCCTAATCCGTGGCGTGTTAAAGCAAATGGAAAAGTGATTTGACACGTACCTATAACACTTTATTCAGACGATACTTCGGGAAATGTGTCAAAAAAATGGAACAAACACATGAGTTACTATTTTACTCTATCTGGTTTACCTCCGGGAATGACAAATCAAGAATATAATATTCACTTTCTTTCAACTTCAAACAAAGCAAGCGCTCTTGAGCTTGGTGAGAACGTGGTGACTGAATTAAAGTATTTCTTACTCTTTATCATCTGACATGCTCAATAACTGACATCTGTTACATTTGCTTAGTGCGCTTGGAAAGGACGGATTCACGACTTACGACGAATTGCTGAAAGAAGATGTTCTTGTAATGGTTGTTCCTTTATGTCATCTGGGAGACTCTCCTATGCATGCCGAAATCACCAACACAACAAATCCCTCGGTTACTTTGAACCCCTGTCGAATATGTACGCTCAGTGTTGAAACACTGAGTGCAAAACAAGATGCTAAATATACTAGAGCTTTTGTAGGTGTTCATCAAGAAGACGTATGTAATTTCAATCATAATGTTTTGCGGAAAACCAATGTATCAGTAACATTAATCCAATCTCAACATGTTGATACAGGGAGGTCCTAAGCCTCGTGAATGGGCAACTACAAAGTCACAAACTTACGAGCTTTGGGGATTGCTTCAAAATCCGAAGAAGCATGCTGAATTTCTTAGAAAATCAAAAGAATGCGGTGTTAAAGACACAACAAATCATCACTTTGTTGGACAGTTTCACGACCTTCATAAAGATCATGATTATTCAAAAGAGGAGGTGCATAAAATGTTTACAGATCTCAACGAACAATTTGGAGATCGACTGTTCAATCCTTTTTTAAAGTTAGACGGTAAGGATTATGATCATTTACACCTTTGACGGTATCACTGACTCTCTGGTTTTAGGTTTTGATGGTCATCTAGATACACCAGTAGAATCTCTGCATGTGGCCTTACTTGGAGTGGTCAAATATCTATTCAAAGACGCGATGGACAATCTTCCGGATTCAGCACTACCATCTGTTTTGGCGCGATGGAAATCTTTTGATACGTCGGGCTTGAACATTCCACCAATCCAACCAAGAACACTGACTACTTATTATCAGAGTTTAGTTGGTAAAGACTTTCATACAATCTTACAATCAGTACCTTTTGTCCTATATCCTCATTTCTCATATGAAAGACGCAGGATGTGGACTGCGTTAGTCCACCTAGGGTCTTATATATTCCAGGCCGAAATCACTAACATACGCACGTACTTGACCAATATGAAGAAACTCGTCAATATATTTCTTGGCCACCTTATCCGATGGACAGCGCAGTGGACAAACAAACCCAAGTTTCATATGCTAGTTCATCTGGTCCAATCAGTTGAACGTTTCGGCCCACTGTCCTTGGTTGCAACCCAGAAATTCGAAAGTTTTAATGGAATACTGCGAATTGCCTCGATTCACACCAATCGGCACAATCCAGGCCTGCATATTGCTCGAATCTTCATTTTTGCTCGCTTGCTACGACATATATTTTCGGGAGGCTATTTATGGGATCATAAAAATCACTGTCGAGCGCGCGCAGGGAAGAAGTTAGTCGAATTGTTCACAAAAAACATGTGGGTCCAGAAGTGTTTTTCTTATAATCACAATTGGAAATCAGAAGGAACTTATTCAATGAAGGGTATGTACATTTGTTTGTGAAATAAGGAACTATATGACTGATGACTAGCCTCATATGGGTAGGAAAATCCGAAACGAAAAATTCTGAATCAACTCCAAGCGACCTGAAGAAGGCATTTCCAAACCATCATTGGACTCCAAAAAAAGAAGCCGTTCTATCATCAAAACAGTCCGTTCGCTTGCAAAACTTTGTTCTTATAGATCTCAAGTCAAGTGACTCACCACGTGTGGGCCGAGTTACAAGTTTCTGGGAGGGTAAACGAGCAACAAGCATCGAGCACTTAGTCCACATCAAGGTATGTAAAGTTGACGACAACATCAACGAATTTTATGGATTTCGTGGTCTGAGTATCTCTCAAGAAGACTTGTGGATAACACTCAAGGTAAATACCGTTGATTAAAACTTGTCAGCAATCAACACATGCTGAAAACAAATTACATTAGGACATAAAATGTGTTTTGAATGTTCAACATAATTGCAATCAGGCAAAGTGTCGAACCCAGAAGAGTCCACGAAAAAATGATGGACAACTTCCAGTTAAATCTCCATATCAATTGCAACATGAAACCTTCAATGGCTACCTCATCAACTCCGGTGCTCTCTATTCAGCAGAATCACATCGAAGTATAGCAAACATCAATTATAAACCATGGAACTTTGATGAATGGGAGGAATGTATTGAAATTGGTATGGAAAACTGGAAATCCACTCAAGCAAAAAAAGAACAATCAAAACATGACCAGATGAGTAAAAATATTAAGAAGAAAGAGAAACAGAACACAATGAAGAGGAAACATCAAGATATAGATCAACATGAACACATTGACCCAGCTTTTTATAAATGAGACTTCTTTCATAAGGTCTTTCTGTTGTACTTTGTCTAAGACTTTTAAATGTAATTTTAGGTGAAAATTCTGATTTGAAGAATTTGAAAATTCAGAATTGCCTTTTCTCAACATTTGGGGATATTCCAATTTTTCTTCAGTATCTTGAAGGTTCTTCAAGGCTGATGTAATTGCAAAAAGGTACCTTCAAGTCTTCATCCTCCTTGACTTGAATTTCCTGAAGCTTTACCACCCTTCAATGTTGGGGTGGTATTCAAGGAATTCTAGAATACCACCCCATTGCAAATATACTTGAATTCAAATTGTGAATGATTCCTTTGTACTTATTTCGTACACCTTTGATGGTCCATCACGCTTTTGACTCATGTAAAGAGTCAAAAGTGATGCTATTTGTTCTTTTTCTTAAATATAATATTTCGAAAGGTTATATTGATTTATCGTATATCTCAAGAATCTCTCAAGATTTCCTTTCGTTTCTTCCAGAGTAGTGAAGGGCTTTCAATTCTCATGATCATCTTGACTCGCTCCAGAGATTCTGTGAGGCCAGAACACTCCAGAGTGTGGCCTGATGTCACAATCAAGAGAATCATGTCATCGTTCAATGCATTTGACCATGGGATAATGAAATTGTCAATTTCGGACCCAAAAGAGTTTCGGACCCAAAGGTCTTCAAAGGTCTTTGTCTCCTTCCTTCAATTGAAACTTTTCCACCACCACCATCTCCTTCACGTTTTCCAATTTTTATCTATCTTTCTCTTTTTTTTTCTTCGACAACTTCCATACTTGACATGCCTAAACCCTACAACCGCAGTGATCGTTCCAAAAAAAACAAGCCTCGAGAGCGTTTGCCTGGTACGTACAACCCCCTCTTGACCTTTTGAGCAAAGTTCCTACTAACCTATTCTTCTTGGAGCAGCTCATGATACTCAATCATTGTTAGACTCGCTACCAGCATCGCTCAGGTATCTTCAATCTAGTTCAAGTCAATCCTCACACAAAAAAAAAGAAAGCAATCAAAAAGATGAAGAAGATGACGAATCTAGAAAGCAAGACGATGAAGATGAAGAATCTAGAAAGGGAGACAAAGACGATGAATCCATCAAGGGAGACGATGGCGATGATTCTAGGAAGGGAGACAATGATGATGATGACTATGAACCAAGTATTACAAATGATCAAAGACACCGTTCATCAGATGATAATCTAGGGAGTTCAGCCACCCCAAATCAGGATGATTTTCAGACTGCAGATCCCTCCGTCTCTTCGGTCAACCTCCCAATGGCTCCAGAAAATCGAGCGAAGTGGGAACAAGTGGCAGATATATTCGAACTCGATCCTAAGTATCGAGCACAGGCCCTTTGAGTGAGTTCGGTAAGCTATCCTTTTTTTCTGATCAGTCTGACTACACGCTGATAATCATTTGTCAGATTACCGGGGATGATAACCGTTATTATGCACTTGTGTGCATTCAGCAGCTGGCACGTCAAGAACTGGCCAACCAGTCATCCCGGCGTTATCATGACTGGACACCGAAGTCCACTTTTGCTGTATGTATTGCTTCCTTTTAATGATATGGGGAGCTTCTACACTTACGCTTGATGAATCTAGGAACAAATTAAGAAGATCATCCGCCGCACTCTAAGAGATTCTACAATTGAATCATACACTGACACTGTGGACTCGAACAAAGCACCTATCCAGGGGTCCTTCCACCGGAAGGCTCTGGTGTGTACCAATCACTCACCAAAGTCGTACTAGTTCAATACACTGACCTCAATGTCTTTAGCAAGGTATCATTGAAAAGAGTGATTCATGGAAGATAGATTACTTACCTACCGACTTTGGTACGACGTTGGATGATCTATCTGACCATGAAAAGTTCATTGATGTTTTTAGAGCCAAGCTCAGACATGCTCGAGACGATTTTCAATTGATCGTGAGTCAATCGATCAAAGCTTTGGTATTAGTAAACTTACTGACACTCCATCTTACACTTCCATCTTACACTCTAGATTTTGAAAGACATATTTGTCCCAAAGAGCAAGATAAAACTAAACGAGCCTCAGACCGAAGTGCAAAACTTGGGATCCCTACTGGTTCAAGTAAGCTGAACGATGTTAAATTTAGTCTTTGTGTTACAGGATGAAATAGACCAGTTGACTACGTCTTTAGATGTATCATTTCTTCGATCCAAATGAATCTCGTACGGAGACCGAGCTCAAAAGAGCAGTGGATGCAAAGACCCAAGCTCGGTTTGCTTACCTTGTGAGCAGCCGAGGCTTTCATATTCCCTAGTGTTTATTATCTATTCTCATCTCCACTCCACCTTTCTGTAGAGAATGGAGATTGCTATTTATCATAATACAAGTGACGAAAAACGTAAGGAAAATGGCGGTTTGAGTTACTGGCGCTTGATCGATTCGAAGCTGGCTCAACTTTGCGACAAAAGTCGGGATTATCTCCGAGCGTACGTCTGATTGATTTCCATACGTGTAAAAATTACCTGACTCTGACTCTTTGTAAGTTCAGATTCAATGCAATCATCCTTGCTCGAGATCAAGGTCTTTTCGATGGTAAGAACAAATGGGATGAAATCAAGTCAAACGAAAAATTCCAGATTCCTACCAAAGAGGATGTACACATGGCCATTCGTACTCTGCCTGCTGCTGGTTGAATGGCTGATGCGCATCTCATAGCGCACCTATTTTCTTCCTCATATTTGTCATTTTATTGTATATATTTTCTCTACTGTTCCTCTTGTGCTTCTTCATTTTTATCACTGTATCGTTTTATTAGTTGAATTTCTTTATTGCTTTTATCAGGTGCTATTATTCGCATCATCTTATTTTGAGTATAATTTCATTTTTCGTATCATTTTATCTATGTCGCGTCGTTGGATTTGCTTTCATTATAGCAAATTTTTATAAGAAATTTATTTGACCTATTATTGGCCATCAAAACACATCATCGAAAACAACCCATAGGGGTAGCTTATACATGCCTTTGCCGTCCGAAATAAATCGGATTTTCATCCAGTGCTCAGCAGCCAGGACGTCCAACGGGCAGCGGAACAGGATCTTCTGTGTACCAGGGCTGTGCGTGCCCTCACGACAAACCTCGAGGGATGTCAGACGGATGTCGATTCGCGCGCTACGCAGAGCCCGATGGGCTCTGCTCAGGCGTCTGAACGTCGGAGTCCGACGGACATTTCTCGCTGTGCTGTGGGGGGACGTCCGTCCCCCACCAAGAGAAATCGGACACCCGTTGGACATCCAACTGTCCTTGTGGTG
>ESTA-4N1_PGr
CACCACAGCTCGATATTTTTTGTTCCCGAGCGTCAAACCCGCAGCGGGGTCAAAATCGAGTCGGCCAGGTGAGGCATGACCTGCTTGACCTGGAATTGAAGGGAGGGTCAAGCTGAGGGTGAACCCTGGTTGAGCCGACCACATCATGCCTTGATTGACTCGAAGGTCAAGCCGACTCTGCCAATAATCCTGGTGTTGACAGTCTTATGACCACTGAGTCATACAGGGCGGGCAGCTCACTTCCAGCCGACAGGCTGTTGCCCCCACCAGTAAGCCAACGATGGCTGCTGGTTGAGCCCTCGTTGAGCTGAGGTTGAGCCCTCGGTGAGCTGAGGTTGGGATGACCAACCTCGTCCACGCGAGTCGCATCACCCCATCCGTCAATGGGGTTGGCTCAACAACAGGTCGCTTTGATTACTAGTGATGAAAATGAATCAAGAAAAAAAGATTTTGTGATTTTGTCAAGTGAGCCTTTTTCGCTGGCTAGAAAAAGATATACACATATGTACAAATGTGAAAAAAAATGAAGGTCTTCGCAAAAAAAACGGAAGAATCCTACATAAAAAAGGAGAAATTGGCATCTTTGACGATGAGATACAACTTACACCAATAGCCTTTGTGAATGGTGTAACTGCCAAGGATTGCGTTTGCTGGGCACCGTGCCTGCCTCTTCAGGCAAGTCTGGCTCGACATCCATGTGAGTTCGAGTCGCTCACATGGGGGACGAACTTTTGGGCAAGCTAGCCTTGCCTGTGTTTTTGTCTGACGTGCATGTCTTGCCGCCGACGTGCAGGTTGGACTATGAGCAACACCGCCATCGAGCCAGCGTTGGAGGTCAAGCCAACCAGGAACCGCCACGCCGGGCCCGCATCGCAGGTCAAGCCAACCGCGGCATCCGACCCCTCCCGCAATAAGGCACGCCATTTTTCTGGCGGGGGTCGGGCAGGTCGGCTCAACCAAAAATTCGACGACGAGCCGATGCGCTCCGCCATCTGTGGTG
>ESTA-4_MLP
CACCACCAAGACAGCTTTTTGCGTCAGGGCGTCGGGCGTGTCTGAGTTTGGGGGCGCGAGCTGATGTCCATTCCAGGGGCGCCGACATTACATCCACGTGCGGATTTATCCGCAACGCACCCTGTAKATGCGCAGCGGCCGTCCGTGCTAGGATGTCATKCCAGCACCCTATGCTTCAATCACCTAGGGATGCCCGATCGAGCAGGCATCCCCAGTGCGCACTGTGGACAAATACTAGGCGTCTGAACTCCGATATCCATAAGGAGTTGGAGCACCGGGTATCTGCATAGCACCACGATTGATAAGCAGCCAGACGCCGAGACGCTATCCCGTAGCCATCCCGGTGATATCGCTCAGCCATACAGGTGGCGATTTCCTCTTTCCACCGTAACACTTCGATCAACGACCGGTAAGTCATTCCCTCTGGTCTTTCTTTCTCAGCTGTATTWTTGGTTGAATCTTGTCTTCTGCTCTCACTATTTTGTCTTGAATCTTCTCCTACCACCTCTTGTTTTCTTGGATCAAATTGAATCGGCTCTTCTGTAATTGAAATTCATCTAATGGTCTCGAATCTCTCCGGATCATCTTGAATCCCTCGACATCGCCTCTTGTGCTCTTAAAAACGATCGGCTTTTTTAAAAAATTGTCAATTTGGCTCTTGTGCTCTTGAATATGATTGCCTTCATTTGAACCGCTGCAATCCAATTTCTTCATTCCTCAATCCCATTACGGACTTCAGCTGTTCAAAMGGCTTAGCAAACACATCATCTGCACATAAGATGGATTCAGCAGATGTGACTGTTGTAGATACTTGTGAGCATTTCCATTCACTTTTCATAATCGCCACATGATATTGTTTCTAACATGATTTCCTATGTAGATTTTGAAAGATTCCGCTTTGGAAAAGGATTTAAATATCGTTGTACATTATGTAAGGGTAGAGCTATGAATGCTATTAAAGATCACAAGGAATTACCAAGTCACAAAGCTATGGTAGCTTCTCAAGAGGCTATTGATTCAAATAATCAACAGCATCTTGGATCCTTTCTTCAGGACAACAACATGGATTCTTCTGACAAGGAAGCATCAGCAGATGAAGAACAAGACAAAGCTATTATCATTGATGACAGATCACTGTCTGAAGATCTTGGTTTTACTGAGGCTCTTATGCAGCTTCTGACCGGAAATTACAGTGACTCTGAATCCGAAMTTTCTGATAGCTCTGATAACATTCAACCACCTGTTGAGCTTGCCAACGTCGACTGGGAGGCACTTCTGTTCAACAAGCTGAATGAAGATCAGGACCAAAGCTCGACTGGCTCTAATTCAGATGGAATGAGTAGTTCAGATATAGATGATGTAGAATTGGAAGAAGATAMAACACAAAAGACACCTCGAATTGATACAGACTGGTATCCTTTCACAAAGGAGGTGTGTGTCTCAATTCTGTTATATACATTTAGTTTGGTCAATGACTGAGTTTGAATCCCATTCACTAGCAGGTTGTGGGATTATTATCTCTAGGATCTGGCCGCAACCTGKCATCAGAGAGCCAGTACGAGCATAATCGGATGTTGTTTGGCCTCTTCGACATCTCTTTACCAGCGTACAAGACTCTAGGACGATTGCGAAAAAGGATGTGTGCGCGGTTTGGATTTAATGTTAAGGAGTGGGAGAGTCCCCTCCAAAACCCATGCTATGGATTGAGTATCAAAGATATTGTGGCTCAGGTACAGTATGTCTCTTATTCTACAACAACAAACATTACAGAATTATTGACAATGTTGTTTGTAACAGGAGCTTGCAAATCCTGTTGTGATTGAGCACTTGACTTTCATCCCAGAATACGATCCCAATAAACCAGTCAACCGATTGTCTCAGTCTAAGAAGTGGCGTGAAGGGTTTTCACACAATCAGAGACTCCAAATGATTACCTCGAGAAACAGACACTTCTTCCTCTACGAGCCAATCTGTCGAGMTTCAGGAGAGTGGATTGTTCCTATCTTTTTCTTCCAACAATCCGGCACAGTCTATGCAAAATGTTTGAAGGCATCAATCATCTCTCAGSGAGAAAATCCCTCCGGTATCAAGATCATTGTGAACGCGGATAAAGATTTTGATTCTCCTTTCTTGATTACGGTTGATATGGATACTATTACTGCCACGTTTGTAGAGTCAAAGGATAGCAAGGGTATCCCCCTTAAGGGAAGATATGGTGGAGTAATGTATCGTGAGTTATTTAATTTTGTATACTCCATTGATAAATCAAATTAATCAACTGTACATATTTTAATAGAGCAACACGGAGACGGATATCGCGAGATACTTCTTCCAAATCCATGGCGAACCAAGGCAKATGGGAAAGTGATTCGACATGTACCAATCACACTATATTCTGATGATACTTCTGGTAATGTGTCAAAAAAATGGAATAAACATATGAGTTACTATTTTACTCTTACTGGATTACCTCCTGGAATGACAAATCAAGAGTATAACATCCACTTTCTTGCAACATCCAACAAAGCAAGTGCTCTTGAGCTTGGCGAGAACATAGTGGACGAATTAAAGTAAAGTTTTCAATGATCAATACTTTGAGTGACGTCGAGACTGACCTTCAACCTTTGAATAGCATGCTGGGAAAAGACGGATTTATTACTTACGATGAAGGTCTAAAGGAGGAGGTTCTTGTAATGGTTGTTCCTTTGTGTCATCTTGGAGATTCTCCCATGCATGCGGAAATCACAAATACGACAAACCCATCAGTAACTTTAAACCCCTGTCGGATATGTACACTTGGTGTGGAAAMGCTGAATGSAAAACAAGATTCGAAATACACTCGAGCATTTGTGGGTCTTCATCAGGATGAGGTGTGTTATTTAATTAAGATTCCTTTTCTTCAATCCAATGTAATGACAAAATTATTCCTTCAATCTTCTTGTGGTGATATATAGGGAGGTCCTAAGCCTCGTGAATGGGCAACTACAAAGTCACAAACTTACGAACTCTGGGAATTACTTCGAAATCCGAAGAAGCATACTGAGTTCCGTAGGAAATCTAAAGAATATGGTGTCAAAGATACTACAAATACTCAATTTGTGGACAGTTTCATGAACTTCATAAAGATCACGAGTACTCAAAAGAGGAGGTGCATAAGATGTTTGAAGATCTCAACAAACAATTTGGAGATCGACTGTTCAATCCTTCTTTACACTTGGAGGGTATGTTCTACAACTACGGTGGGKTTTTGAGCAAACAATTGACTTGATTATATTAGGTTTTGATGGTCATCTAGATACACCGGTAGAAGTTCTTCATGTGGCCTTACTTGGAGTTGTTAAATATCTTTTCAAAGATGCAATGGATGATCTCCCGGATTCAGCATTACCTTTGGTTTTGGCACGATGGAAATCATTTSATACGTCCGGCTTGAATGTTCCACCAATTCAACCAAGAACTCTGACAAGTTATTATCAAAGTTTAGTCGGTAAAGATTTCCAAACAATATTACAATCAGTACCTTTTGTACTTTATCCTCATTTCTCATATGAAAGACGAAGGATGTGGACTGCATTGGTTCATTTAGGCTCTTATATTTTTCAAACTGAAATCACTCACATGCGCACCTACTTGACGAATCTGAAGAAATTAGTCAACATATTCCTTGGTCACCTCATCCGATGGACAKCACAGTGGACAAACAAACCCAAGTTTCATATGCTGGTTCATCTTGTTCAATCAATCGACCGCTTTGGCCCACTCTCTTTAGTTGCAACTCAAAAATTTGAAAGTTTCAATGGTATACTGCGAATTGCTTCAATTCACACAAATCGACACAATCCAGGCCTTCATATTGCTACAATCTTCATTTATGCCCGCTTGCTTCGTCTACTCTTTTCAGGAGGATCAGTCTGGKATCATAAATATCACTGTCGAGCACGTGGAGGGAAGAAATTGATTGAGTTGTTCTCACAAAACAAATGGGTTCAGAAACGTTTTGCTTATAACAAGGATTGGAATTCAGAAGGAACTTTTTCAATGAAAGGTATGATTATATATTTTCTTTGAGAGSATGTAAATCAAATGTCTGATGACTGACCTAATGTATGTAGGTACAACAACTGTTCCTGCGTCAACTCCAAGCGAGCTGAAGAAGGGATTTCCCAAACATGTTTGGTTGCCAAGGAAGGAAGCCATCCTTGCATCAAAGCAGCGAGTGCATTTACAAAACTTTGTTCTCATGGATCTCAAGTCAAACAACTCACCGCGAGTTGGACATGTAGAGAGTTTCTGGGAGGGTAAAGGCTCAAAAGATTCTGAGTACTTAGCTAAGATCAAGGTCTGTGAAGTCTCTGATAATATTGATGAATTCTATGGATTTCGCGGCCTAAGTATTTCTCAAGAAGACCTGTGGATATCAATCAAGGTAGATATCTCTAAATCAAAGTTTTAATCAATTTTGAAAGCTGAAAAACAACATAATTCCTCCACAGAACATCAAATGTGTCTTKAATGTTCAACATAATTGCAATCTTGCCAAGTGTAAACCCCGGAAGAGTCCAAAGAAACATGATGGGCAACTTCCAGTCAAATCTCCATATCAGATCCAACATGAAGCTTTCAATGCATATCTGATCAACTCAGGTGCCCTATATTCAGCGGAATCTCATCGCAGTATAGCAAACATCAGTTATAAACCATGGAGTGTAGACGAATGGGAGGAATGTATTGATATGGGTACAAAAATCTGGAAATCTACTCGAGAAGAAAAAGAAAAATCGAAAGAAGTACAAGTGGCTAAATCCAATAGGAAGAAAGACAAAGCAAATTTCTCAAAAAGGAAGCGTGAAGATATTGATCCWGCTTTGTATTGAAAGATTTGCATTTGTAAATTGAATTTATAAATTTGTTGTAGGGGCACCTTCTGTTCTACCATCATGGCTTTATTGTTCTTTCAAACAGACATATACATTGATATATCTTTTCATTTCTTAACAACTACTATTATTATTAGAAACTTGGGATCATTATTGAGGTGTTGAGTGTCCACAAGTTCTTTCGCCTTTGCTTTTTAGATGAACAAAAAAGCAAAKTTTCTCTTCTCTTTTTCTCTTTTTCATATTGCAACTAAAACCACAAAGTGAGATCCAGCCTATGGTGATTGGCCGTACAAAAAAGTATSCCAAGTCTTTGTGGTGTATACTGTTCTTGCCTTCAATCCCCAGAACACTTGATTCATGAGGCAAGAWCGGAGAAAATCAATGACTGATTTTCTCAAAGGTCTCACGGTTAAGATCAATGACCAAGGGGTTACGTGATCAATCATCCAAATTGTCATGTGATTGATTAATTCGACACTTTGGTCAGTCTTGTTGACCAGAGTGATTTCCGTTTCTCTTTCTTTCTTTTTATCTTTMTTGTTTTATCTTATCCATTCGTTCCTTTTCACTTTCTATCACATCATCTCTTTCAAGGTCATAGTTGCTCACTTGACATGTCCAAACCCTACACACCCAGCAATCGTGCTAAAAAGAAACCTCGAAACCATTCTCCTGGTACTTTCGATCTTTTGTTGACTGTTTGACTAGCTATCTACTCATCCTTACTATCTTTTGCAGATAATGAGACTGAATCCCTGGTAAACTCACTKCCGGAATCGCTTCGGTTTCTTAAACCTGGGGCAAGTCGATTGTCACACAAAAGCAAGGAGGTTAAAGCACAAGAAAATCAAGGGCAAGATGAAGATGAAGATTTGTTTGAGAACGAAGTTGACGATGGCAATAATAATCAATTACCAAACAAAGATCAGCAAGTAGATGACGATGAAGACGAAGAATTACAGAAAGAGTTCGATGACGAAGACAAASAGAATCAGCAAGAAGATGACAACAACGACACCCATCGAGAAGGACACGATGATGACGAGACCAGTTCTACCAACCCACCAGACCCCCATTCAACKTCACCTTCCCAACATCAAGGGGGWTCTACGAACCGGGTCCAGGAACTGTTCCGCACAGCAGACCCTTCTGTTCCTTCTGTTAGGCGACTGATGGCTCCAAACGATAGGGAAAAATTTGAAAAAGTTGCCGACATATTCGGTCTTGACTCTCGCTACCGAGCAGAGGCCCTTCGACTCGGTTCAGTAAGTCAGCTCCGTTTCTCATGGGTCTACATACACACTGATTGTTTTTGATCMCGTGTTAGATCACTGGTGACGATAATCGCTATTGGACACTTCTGTGCCTCCAGCAGCTTCAACGTCAAGAATTGSCAAAGGAGGCGGCAAATAGTTGTGCTGAATGGATACCGCCACAACGCAAGATMGGCTTGMWGGAASSTCAGACAGAAGTGCCAGCCCTTGGTGCTCTCCTTGGACACGTAAGCTTGATAGATAACAGCTTCGATCATTCTGTTACATTTGTAAGGAATGGTACAGCTGACTKTTCSKKCGGTTGTATCATTTTTTTGATCCAAACGAATCTCGTACCATGACCGAGCTCCTAAAAGCAGTCGACACAAAAACTCAAGCTCGGTTTGCTTACCTTGTAAGCAGTTTTATTATTCCCTTTCGCAACTCAATTTCACCTTTTTATGTTCACTATCCTTTTGCGTAGAGAATGGCACTTGCTGTATTTCATAATACCAGCGCGGAGGAGCGTAAGGCACAAGGTGGATTGACTAATTGGCGAATGATTGATCACAATTTGTCTGAATTTCGCGACAAAAGTCGTGACTATCGCCGAGCGTACGTCGGATTAGTTTTTAAGGGTTTAAAAAGTAGCTAACACTGCCTCTATATCACCAGATTCAATGCAATTGTCCTTGCTCGAGATCAAGGTCTATTCAATGGAAAGAACACGTGGGATGAGATTAAATCCAATGCACAATTTGAGGTCCCTAGCGTAACCGATGTTGTCACCGCCATCCCTTTCCTCCCCACAAATGCCAGTTGAATAGCTAATCACATACTCTTATTATCTTATCTCTCATCTCTCATCGATTCATTGTTTTCATCAATTCATCAGTTTCATCAATTTATCAAATCATTGATTCATCAAATCATCAATCATCGGTTTCTCATTTTTATTTTTTTTCTCGCTTTTTTCCTTTTATACTTTGTGTTTTCATCGTTTTCGTCGTTTTCGTCATTTTGATTATTGTTATTATTTTTATCATCTTTATCATCTTTTATATTATCAATGTTTATCGCCTTTGGGTTGCAAATAATTTGTGTTTTCAATACTATAATAACACTATAAGAAACACAAACCCTCACCAATCCATATAAGCCAAATCAAAAACAACCCGGAGATATCTCTGAAATTCATCCGCAGGTCATCCAGTGCTCAGCAGCCTGGATGTCCAACCGACTGCCAGAAGTACACCTCTGGGAATCGATGCWCCGACTACCCTCACGACATACCTTGACGGATGTCAGGTAGATGCAGGTCAGCGATCCTCGGGCTGCCCGATGGGCTCTGCTCGGTCGTCCCCACTTGGGCGTCCAAACAGGCACATGCCGCTGTGTTGTGGGGGGGTGTCCGTCCCCCACCAAAAAAATCGGACATCCCCCGGACAGCTGGGTGTCCTTGTGGTG
>ESTA-4_PCor
CACCACGGAAGCACCCAAAGTTTATGGGACTCGATCCAAAACGTTTCCCATTCAAACTCAAAATCTTGAGGTTCTCAGGGTTAAAAATACATTGTCCCACCAGACGAAGTTTTTTTTTTGTGGGAGAATGGTCTTACATCTGGGAAAATGGTCTTACATCTGGGACAATGACAGCCAAGGGATCTCAGATCCTGATCAAAGGTGCACCGGAGCCGAGTTTTGATTGACCCAGCCAAAAAAAATCCAACATGAGTGACGGAAATCAACCCGCAGGGCCAGCCACCATCCGATTTGCGGTCCAGTACCTTCTTTACGCTCGAATTCCCGAGATAGGCTTGCCGTGCAGTGTTTTAGCTAAAATCAAATCTCCTTGTCTGGGCACAGTCATTGAGATCGAGGCTGTTCAGTCATCGTTCAAGACGTTCAAGGCCCTCATTTTCGACCATCTCCGGGCCAGTTCCAATAAATACCCAGTCGATGAAATTGGACGGCGTGCGGACCATAAGGGACTACTCAATTGGTACTACGCCATTTGCGAGCCTGATTGCGAGCCGGTGAAAGGCTTTCTTATCAGCCTCCCCCCGTATTTTGCCGAATTTATGAGTCGGGTTAAGCATGCCTCCACCGACACCAAGATTGCCGTCAAGCTCTGGATGAGCCATATACAAGCGCGTGAATTGCCTGCAGCAATCTTAGAAATATCAGTGAGTTCACGCCTGCTTGTATATGTATGATTGCAACGTACATATAGGCTTACACTGCAACTCATCTCTACAGACTATAGTTGATAACGAGTCCCAGATGAACGATGTGAGCCTGTGTCTCAACAGTGACAGCAGGGCACAACGTTTGGGGGACACTAGTTGAATTTCAAAGGATAAGGAAGAACAACTAGAAAGGAGGAAAGGAAAGAAAAGAAGAGAAGAGGAAAAGAAAGAAAGAGATGAAGTCTTTTTAGACTGATTTAAGCTTTTCAATCCTTTGAAGGAGATGGGTTTAAGCGGAGCAAACTCTACGCCTCCTCTCTTGAAGAAACAGAGAGGGTACAGTCAGAGACTGCCTTGATTTTTAATGCCAACAGAAACTGGCAAAGGTTATTTATCAGGAAACCTATGTAGATTTAAGCTGAAATCCACAGAAGCAATAAAGATGAATATTTATGAAGCTTTTATTGATTATTTGATGTTTTTATTGGTTTGATTCTTTATGGGAGATGAGAAGAAGAAGGTTAAGGTTAAGAGAAAAGAGGAAGGATAAGATCAAAGCTCAAGAAGAACTTTGAAGAAGGAGAAGTTGGAAAACCTGCTTACTATTCAATCAGATGACACCAAATGACCACGACGACGTAGGGATATGATGGGACCTGTGTGATTAGGTAGTGAGGAGTATTGATCCAAGTGTTCTGTGCTTCTTCTAAGTTGGTTGTTGAGTGATGATGAAAATTTTCATCCTGCCAGAGGAGAAGTGGTTAACCTTGTTGATTGAAAATGCATATATTCAATATGGTTTGAACTTAGAAAATAATAGATGTTCAAAGTGTTATTACTCCTCAATTACCCAGCACAACTATAGACAATAGTAGATGAAAATGATCAGAGAAATGAGGGGAATATGGAGAGAACATTATTGAAGCCTTTTGGGCAATGGTGTTGTCTCTAAGGCTGACAAACGATTTGAGGCGTAACAGTGCATCTCCAAGCGTGTGGGTTTTGGAATCGGGCTCGGACCAAGGCAATGATGAATGCGACACGGCATCGACACCAGCCTTTAGCTCAAGATATGCGTCTGATTCATCGGCTGCGAGTGACCGTTCCGGCTCAATGGTTATTGATACGGAAGCGCGCCTGAATGAAAATAACGCCGACAAAAATAACGCCAATGCTCCCAGCCATCCTCCCTCAGCTACACACACCTTCTGTTCAGAGAATCTTTTCTCCCCGCCAGAAAAGCTCGCGCTGGACAATTTTTTGTTTTTTTGCCACGTCCCTGCCTCCAATGTGCAAGAGACTATCACCAAACACGAAATAACACACTGGACTGCGTTCATAGGCGCGACGGAGGAGGAATTAACGTGCATGGGGTTTAAGTGGGGTAGCAGGAAATTGTTATTAGCAGGGGTCAGAAAGGCCTGCAAGTTCTATTGTTATGCCTAGCTGTTGTTTTGTCTTTACTATCTCTATCTATACACGCAACACAATTTTTAACCATCTCCTTTGAACCATTATCCTGGAATGAAAATCTGATAATAAACATCAATATGAGTTGAGAAGATAGGTGTGATAGTGAATTCCCAGATTAATGAAAAAATATAAAGGTCTTAATGAATCACAAAGTAAAGAGGCAATGTGTGAAGTGATATCACCCCCTGGATGTGTGTGATACTCCTTCCCAATTGAAACATGTTGCATATCTTGCTGCCCAGCCCCTGGCTCCATCAGTTGCACTCCTTTCCCAATTCCTCAGATATCTGGGTGCAGGAAATTTTTCTGGATCTTTCAATTTGAGAGCAACAAAGTGCTTGAATTCCCCAATTTCTATGTAAGCAATGAAGATGGGTGGGTTGCTGTTGGGAGGGGAAGAGTGAGGAAAGCATGTTTGAGATCCTCCTTGTTTTGCAAAGTAAAAAACTGGGGTTTTAAATGCATCAGCCATGGCTTCACCCATGGATGGCATGACCATATGGTGTTCTCTTGTACAGGGCATGTTTGATCTTGCATTGATCTGGGAAAGGGACCATTCAATGTTGGGAAATGTACCTTCTTTTTCATAAAATTCTCTTCTGTATTTGATTTGTGCAGATAATTCTTTTCTAATTGCCATGTAATCATCTTGCCCTCTTCCCAGGCAAAAAGCTGTTGCACAGAAGCCACAGTGACCGTCAGCAGAGACATCACAGATTTTTTCCACATGGGGTTGAATGGATTGAGGCAGATATTGCATATATTTGGGATTTTCTTTTGAGGTGAAATTTGTATCTTTGTATCTGCTATTTCGGTCATAAATCTTTTCAGGCATGATAAAACAGTGACTGTTGATCACCTGAGGTTGATGGGATTGAACAGTATTGTTTCTGGATGCATGAGAAGGACTTGATTTATGGGATGGTCCAGGCTGTGGTTCATAAAGGCTATTGGGTTTGGTGGACTTGATGATTGGGTGGGTGAGATGTAAGGATTCTCCTTTTGGAATTGAATTGAAAAAGGTTTGTTGAAGGGACATACTTATTCCTTTTTGGGCAAGGTGAATTTGTGGTAAGGTTTTGGTTTTATTTTGGTTTGCAAGTGTGTATTTCTCTTCTGTATTACACACTTTGAATGGAATGTTAGTATCAAGGTTTGAATTACCCATGTTTTCCAACCTGGAACTTTGATATGATTGTTGTTCAGGATATTTTTTCATATGATATTATTGGACTCATTTGGGGGCATTAACATTTTTATCAGCTGTAATAGTGTTTGATTTTCTGAATATTTGATTTTCAGGATATAATGGGGCCATTGGAGCAGGATAATTTGGCTGGTTGTATGATGAAAAGTAAGATTGAGGTTCATTTGCTCCATGGTTATATTTTATGAGTTCATAATCTTCAGGTCCTGTTGTCTGGCTTGTACTTTGAAAGCTTGGATATTTTTGATGCAAGGATGATCTTTTGTTTTGAGTATTGGTGGATTCACAAGCCGCAATGACATTTTGATGTTCATTTTGTGCATGAGTATAAGCATTATACCCTTCAAAATTCATGTTCTTGTGAATCATTGGATCTTCTTGATACATGATTGGTTCTATGGGGTAGTCATAGCTCTTCATAGTAGGTTGAGCAATGTATGGTTTTGGGATGTTCTTGGGTTTTGTGATTTTATCTGGTTTGTTATTTGGTTTGGGGATGTTATTTGGTTTGGGGATGTCATTTTTCTCTATTTGCCATTTTAAAAGACCCTCCTGTATTGCAATTTTCATCATTTCATGACTTACTGAAAAAAAGCTCATTTCTGAATGGATTTGGTGAAAGTATGGAACATGATGTGAAACAGAATTCAACAGGTAACTGTTGATATCTTTGTGTTGGATTTGATTCATGCTAGAGTGAGCTTCTTGCCTACCCGCTTTTGGTATTTTTTTGTTGATTACCACACATTCACCCTCAAAACAGTTGTGCTGAACATTCAGGCAACAGATGATTTTCTGAATTGGATGCACACCAACAGCATGGGGTTATTTTTTCTTATCAATAATCTGTTGATGATTGTAGCTTAGTTGTTCAAAAAACTGCTAATTTACATACCTGGGCTGGGGAATATGAATATCTCCCTTCTTTGGAAATGATTCTCATATTGTTATCAGGCTGAGTGCCTAATTTTTTACATGTCTCTATTTTTGCATAGAATTGGTTGTGGGCCACTTCCCAAATCTCTTCAACACATCCAATACGCCCATGGGGAGTATTTGGAACATCCTCCTGCATTTTAGAAGTGATTTGGTTAGTCCTTAGGCACCTCAATCTTTCAATTCAAATGAAGTGATTCTTACAAGTACAAAGGTACCTTTCCTGACAATATCTTGTCCCTCAATCCGGATGGAAGATATGCTCATGATATCAAAAAATGGGAATCTTTTGGTCAAGGGATACGGTATTTCATTCACATTTTTTGGCTTTTTTCTTGTGCCATGTATTTCTGGTCTTTGGTAGTGCACCTTGGTTGAGCTGTTGTTGTATCCCATACTAATTTGAAGGAGAGGGTGCTTCTGGAAGAGTTCTGTTATCAAAGGTGAGGCTTCAAAATACATTTTCCTTTCATAATCATATAATCTTGCTCCAGATAACAAAAGCCTCATGATGTTGTAATCCTTAAATCTGGTGGCAATATCTCTTCCTGGTGCCTGGCGGTTAGAATGAATAGATGACTGACATATTACTCCATTATAACTTTCAAATCTTTCAGTGGCAAATAACCTTGCATTTCCAAACCTTCTAATGCATTCTGTTAAATGTTTTAGGTGATGGAATTTAGGCTTGTTGACCCACCTACCTGACATCTTGGCAACATGGTACAAGAAGATATCAATTTGATGGTCCAATTTTTGGATGTAAGCTTCCATATCTATGATGTGTTTTTGAAATATCATACTTCCAATGCAGCACATTGGGGCCCATATCTCTTTTTGTTCTGTTGTCATGAAAGGGAATAAGACAAATGGGGCTGCCTAGATAATCAATCTGAACTCCTTTCCAATCAAACTGCCATGGTGTACAACCATGTATCGAGCCTGAAAAGGTGAAATCCGAAGGCCTGCAGTGTTGAAGGAAGCCCAGCGGGCCTCCAGTTCACCAAGTTGGTTATCTTTCACATTACTCATAAAGTCTCCCCATAAGTATTTGACTACTCCTAGAAGGTAAACATGCAAAGACTCCACTGGTGCGTCTTGGCTCCCATCAAACGACTTCAGATGTATGAATGGGTTGTAAAGCCTGTCTGGGTCCTCTTTCTCTAATTTTATGATTCTGGTTCTATCTTCAAAATGATCCCTTTTGAGCTCCATCAATTTCCAGGCAATGTTATCTTTGAGACCAAACTCTTGTGCTTTCTTCTCAAACTCTTTCCTTGTATCAATTTGGGATGAGAGCCACAGTTCTTTAGTATTATTGATGGATGATTGCCATGACCTATGATGTGGGAGTTTGGGATGTCCAAAGAAATCTTGAATATATTTCTGACTGCACTTTTCCTCACCTTGTGGGCATTTCAAGTGACACATTCTGCATGGATTGTTTGATACTCCTGGATTGGGGGTATTGGTAACTTCAGCAGCCATAGGTGAATCACCAAGGAAACAAAGTGGCACAGTCATAAATAACACTTCTTGTTTGAGCTGTATATCATATGCAATAGCCCCATTTGTGCTCAATTCACTACAAAAGTAAACAATAAGATGGAGTAGGATTAAACAAAGAATTAAAAGTCAGTCAGTGAAGTATTTTCCTTGTAATGAGTGCTCACCATTCACTCATTTTAACTCCTTTACTATAGGCTCAGCAAGTTCCAGAGCCCCTGCGCTGTTTGAGGTGCATAAGAAATGGCAGTTGTACTCTATATGAGCATGTGCTGGGGGTAATCCACTAAGTGTAAAGCAATATGACACATGTTTATTCCATTGCTTTGATTTGTTTCCTGATGTATCATCTGCATATAAAGTGATAGGGACGTGTCGAATAACTCTTCCTTTTGCCCGGGTCCTCCAGGGGTTTGGAACTGGGAACCTGTGAGAGGGGCCTCCATTCCCTATTCCTGAACTCATAGAAGCCCCATGTGTAAGCAAATTGGAAAGCCATTACAATATGAAAGACTTTGAAGACCTACCAAATATTTGATGCCCACATCTCTCCACCAATGATGTGCCATCAATAGTAATGATTTCTGAATATATCAGGACAAAATCTGCCACTTGAACAGCCATGAGGTCTGGATCATTGAATTCAATGTTGTTTGGAACATATAGCACCAATCCATTGGGTGAATTTGAATACTTGGGCCTGATGCATTTTGCACATAAGACAGTGTCTTCCTCAAAGAAAAAAACAGGAACCACGACTAGTTGATCATGCCCCCTGAGAGTAACTGGTTCATAGATGTAAAAATGCTTTGATGCAAAGGACACCATCTGAACTTGAAAATCTGGAGATAGATCCTCCCTCCATTTAGCACTTTGGTGGAGTCCAATGATGTCCTTACCCCCAGAGTAATTTGGATAGAAATGGATATTGTTGACCACAAGAGGATTGGCCAACTCCTGATGGGATTTCATAAGTGAGAACATCAGAAGCAGATTACTAGATTGAATCTTTAAAAAAATACTTACATTCTGAATGATCTTTGTTAAGCCCAGCACATAAATCTTGTTATTCAAAACTGTTTCAGCAGGCTTAACATCTAAATCTAGCATATGGCTAATCCTTTTTTTTGTTCTCCCAATAGTCTCCCAGTGAGGAAGATTAACATTGCATATTGACAGAATCACACGGATTTTTTCATAAATTAGGCGAGATATTATTGACCGCAGGTGTCCAATGATGAGGGATGCTACCAAATACTGGAATGGAAAAAAGAACAGATAAAGATGTTGTTCAGCAGGTGAAAAGACATCATAAAACCTGGGATACTCCTACAAGTATGAAAACAAACCTCTTTATTGGGGAAAGGATACCAGGCTGAATCTAACATCACATTGTGATTATTCTGAAGATTATGTGGTGATGTTCCATCACCAGTGCCAGGGATGTCATTGAGGGAAAAATTACAATCAGAATTCTCATCTTCTTCATTGCCTGATGAGACCATATCTGAAATGCCCAGACTGATATTACTCAATGAATGTGCTGAATCAGAGTCCCCAGGAGCCATGCCAAAATCAGCCGGATTTGTGCCATCAAGATCCATATCATCTTCCGAGGCCACATCAGTCAGATCCATGGGCTCATGGAAATCATCATTACCCATGGGTTGTAAACCATCCAAAGAACCCTGTGCTGGCTTGGACAATGGGAGGGCCTCGGAGTTGTACAAAGCATTGATCTGCGCCAGATTATTCCTATGAGTCATACTGTTTATGTGTGCACTTATGTTCTTTTTCAGACAATCCCTGTTACTACAAATTTTGCATCTGTATTTGACTTGACCATTCCTCTTGGTGAGAGTTTGAAAACCTTAAAAAAGCCAGAAAATTGATCAGCATGAACATTAGTACCCTTCTAAGCAATAGGAAGCCTATAATGTCAAGGCACCTACCTGCTATATCATCCATGACAAAGTCAAGTATAGTGTAATATCCTGCAAGGATGTTGGAAAATAAAATCCAACACAAGAAGTGAGAACTGGACTGAAAACTGTTAAGGAAGGTTTTGGATCAGATCAATTGAATAATTTTTCTGTCAGTAATCAAAGAATTGAAGCCAGGATTAACAAAAGGAGAAGGGTGCAACAATCTTTCTCTCTTTGAATAGACTTAGAGTAGAAGGGTTTATTCCTATGACCAGAGAGAGAGGGAGAGGAAGAGAAGGTGTGGTACTGTCTTTGCAGAACAAGTGAAGTGACTTTGACTGGGGGCTCCACCAAACCCCCTTTCCTCGTACCATCAAAAACCGTGCCACGTCAGCGTGTCCCTCAGGGCCCAGGGGCTTTTTGCACAAGTCCTCGCTCTTTGCTTGTATCAGAATCTTCAGCGAGTTTCCGCGCAAACATCACCCGGAAGTAAGTCAATCAACATAACTCAGCTTCATACTTCAGACTAACTCTATCACTTCTGTGCGTGTATCAGCACCACCAACAGGTCTTCCAACAAGCCAAGCTGCAGCCGAAAGGTACAATCTGACCGGTGAGTTTATAATCTGTATGCCTGTATTGCCAGTATTTCTTTGCCTGTCTTGCTTCTCCTGGCAAGCAACCGTAATGCAGCGTAAGGCTCATTACATACTGAAACCTTTATTATAAACTGCCCTCAAAAAACAGCGTTCAAGCCAGTCTCAGGTACGTATGTTGTTGCTGTCATGTGATGAATCAGCCCCTGTACATCTCCTCACTGCTCCGTTATCTAATCTGATACAATGTCTCCAACAATATTCCCAGATATTCCCAGATATTCCCAAGCTCGAGCAAGTACATATGTGACCTCACATGTTCGTACATAGAAGGTTAAATTTATCCCTCTGATTCTTACTTATGTAGCTACCAAAATGCAGCACCAAGGCGATCACCTACGTCACCAAGCTGGGCAGCCAGCATGCCCCTCCCTTGAACATGAAGGGTGGGAGACACTGCAGGATGAAGGGCCACCCTTGCTTGCCCCTTGTGTGACGTCAAGGCCAACCAACAGCTTCGGACAGCCCTTGTTTCAAGGGGACGACCCACCCAGTGGAGGAGGGAACCAAGGGCACCTTGCCGGAACAAATGTACCATTGCGCCAAGGTCATAATGACCTCTGGCGACAACCCCACTGTACGTAGTTGCAGCCGCATAAAAAAATGTGAAATTACTCACCAGCACCCTATCCAGCCCGGCAAAGTGACGACCCACCCGTGAGTGGGGTAGGGAATCAAGGGCACCTTGCCGGAACAAATGTACCGTTGCGCCAAGGTCATAATGACCTCTGGCCACAACCCCATGGTATGTAGTTGCTGCCCCATATCAACATTGTGAAACAACTCACTGACACCCTATCCAGCCCACCCAACATCAGCTGAGCCAAACATTGGCCCAATCCGGAATCAGACCTCTTGCGCGTCTCACCCAGCACCATACACCTACAAACCACGTCAGGCCCGGCCCAGGGGGCACCTTCCCCCTGTTGTGGACCACACACAAGCTGTCAGCCCAGTTTCAGCTGGGGCAACGTCCTCCCTTGCCACAAGCCAGTCCTCCATTAGCTCAGTGCCTACCTGGGCTCCGCCTCGCAAAGAGACTATTGCTTGTATACGAGAAAATCTTTGCGCACATCAGAAGAACGGGCCACATGACGAAGACCACGAGGAGTATCTCGTCAAGCTTGCCGAGCCATTATTTAAAGTAAGCAAGACTGTGAGATTCAAACTGAATCTCATCACTTGCGCTGATGTCTCATCACTTGCGCTGATGTCTCATCACTTGCGCTGATGTCTCATCACTTGCGCTGATGTCTCATCACTTGCGCTGACGTCGTTGGGGCACAGCTCCCAGAGCCAGAGAGGTGGCCCGCGGCAGTTTTCGTAATCCTAGCTGCAAACACTCAACATGCAGCTCCAACCAAATCCGCAGACACAACCAAACCCAAATATGCAATTTCAACCCCTCCCCCTTCAGTGAAAAGCTTCCTTTGATCAAACATGCACCAAATCTTACTAGGAAGCGACCTCGACTGTTACAGCCGCTCTAGCCGCAAGAATCATGCCTTAGAAACACCGTTTTCACTGATGAAGGTCCGCTTGTCTTGTCTTCCTTTAATCCCACTCAATGTCCACTAACTGCTTGCATTGTAGGCCCTGCTTGACAAGCAGAGCGATGCGTTCCTGAAGCAGCTGCCACCCAACTATCGAGACAATTGTCAGTGGAATGCTCAGTTTGAGAAGCTCATCACTGAGCAGCTAAAAGCCGATAAGCACAAGCTCGCTACCTTTATTCAATCCAATCTCCCATCGGTTGGCTCCCCTCTCAAACCCGTCCCCAAGCTGAGCAAGCTGGTTGCTGATACATACAGCGGAATGCTACCCCGCTTCAAGGATGTACCTAGCCCTAAGATCAACAAAGAAGTAACAAAGGTCAATAAGGCAAGATTAGCCTACTTGAGGCTCATGATCAACCTCAACCAACACCGGCGCAACGTGGATGGTGACCCCAAAACACCCACTTTCTGGCATCAGATTGATGATGATCTTGAAGCCCGAGCAGGTAAAGGCAAGTTGTACAAGTTTGCCTTTTCGCAGCTTGTTCTCAGGAAAGATCGCGCCCTCTGGAACAGAAAACAAACCATAAATGATGTCGCTGTTGGGGATTTCGCACTTCCCACCGAGAACGAGATTGCTGCAGAAGTCGACCAATTGAACGGTCAACCAACCCCAGAAGACAAAGAGGAGCCTGGAATAGAATAGGGATTGAATCCTCTCCCTCCCACCACATTGGCTTATTTGTTCTTCTCACTCTCTGGTCTCGCTTGTTGACTCACCCCAGTCGCTTTTGCTTTAACATGCTCCTCTCTATTTATCCCATTTTGTCCTTCTTCTTGACTTCTCTTGCTTTGCGCATGAGCTGATTGCTTTCATAAGCTTTCATATGTCTCTCTCTCTCTATCAAAGTTGTCTTTAATTACACACAAACAATGATGAACGAATATCCACTCCTGCATTGCATCTCTCATGCTTAACTTTACCTTAGCAATGAAAGTGGTACCGTGCAATATTTCATGATCTATATACGGTTTTGGCCGGCGCCGCATTCGGTAGTGGATGTTTTGGAAAAAGAACGTTTGTAATTAAAACGTTTTTTTTCTCGGCTGGTTCCCGCTGGGGTGCGGGATGGGAAGGGACTTTGCAAACGTTCGACTGAGCGCTGCCTGAACGTTCCCAAAAAAAACGTTCACATTCGGTTATGCTCACGGTATTCGTTCCGTGGCGCATCCGTGTTGGAGAACAGTCATGCAAACATTCAAAAAGTGGTTTCCGCAGGGGCGTCAACCCGACGTGCCCTGCGGATTCAATGGGGAACGTTTGGCGTTCGGTTTCAAAAACCGATTGCAAACGTTCATTTGCTGCCGTGGTG
>ESTA-4_PGr
CACCACAGCTCGATATTTTTTGTTCCCGAGCGTCAAACCCGCAGCGGGGTCAAAATCGAGTCGGCCAGGTGAGGCATGACCTGCTTGACCTGGAATTGAAGGGAGGGTCAAGCTGACGGTGAACCCTGGTTGAGCCGACCACAGCACGCCTTGATTGACTTGCAGGTCAAGCCGACTCTGCCGACAAGCCATCTGTCGGCAGAGTTGGCTTGACCTGCGAGTCAATCAAGGCATTCCAGCCCTCTCCGCCGACAAAGTGTTGCTCTGATGGGCAGGCGGACGAGGGTATCTGGTTGAGCCGTCGTGAATCAAGGCATCCATCACTGCCCTCCCCTTGAAAGAATCTTGCACCACCGGGCCACGTCGTGGTCAGTCTAACCCAACGCCAACCAAACCCGATCACCCGTCAAAAAAATGACTACTACGATTCAACTTAAGCTTTCCCAAACGCCGGAGTTTCACATCCCGCCGATCGATGAAGCCATTGAGGTAACCAGCGAGGTGATCAAACAAGAACCTGAGGCAGAGAACGTACAACCTCCGGCTGATGAGCCGCCACATGAGGAAATAAAAGCTAAGAAAACACCGGTAATGTTTTTGTTTGCATTTTTCAGTCCCGGTAGCACAGTCTGTGCATAAATCTAATACATAATATGTTTTTTTTTGAATGCTAGACTAAAACCATCTCTCCCAACAAGCCGGTCCGTCGTAGTCGCCGCATTTTCAATCAATCCCACGGGGACGGAAGCTTCACGATGTTGGCGTAGGCTTCAGCTTGGACGACTGGGCTGCCTCTTCATCAAAAGGCCCCTACCACTAAAAAATCTCTTGCAACCATCTACAATGTCAAAATCGAGATTGAATTGACTGAACCAAAAAAAAACTGTATTAGATTATTGATAAACTGTAAACTTTAGTTAGATTCACAAACCTCGCTCATCCCATCAGATCCGGATCCATTCTTGCTTGAGATGAAGTCGATGCCTTGTTTTTAGCCTTTTTTTCCTTCTTCTCGACATTTTTTCCCCACTTCTTCGATCCATCGTGCATAGCATCAACCCAATTGAGTGGTCCAGCAGAATCAACCACAATATCTGAGAATTTTCGATGTGAAGGAGCAGATGAAAGTGAGGCAAGATTGACTATGTATTGATCGGTGTTGGTGTGTGTCAACTCCAACGTCTTCTTAGTACTTTTCTGTCGCTCAACAGTGGCAATCCTAGTTTCCAGCAGTTTACATTCACCGCGGTTGCAGTTGTGCTGGACATTCAAACCAGCTTCGATATTCTATCAAATCAAAATGAAATTTAGAAAACTGATTTGAATTAAGAAGAAACTGAGTTAAAACCCTTACTTGTGAGTTCACAAAGGTGGAGTGAGGTGTTCGCCGAATCTCTCTCATCCTGTAGTAAGAATTCTTGTTGGCCTTTTGAAACAAGGTTGTGTGGATAAAATACATGCTTTGATGAAATGGCTTCTGGACCTTCCAAATGGAGTTGATTGATCCAATATGTTGAACTTCTTGAGGATGGGTGATGTTAAACTATACAGAATCAAATTTGTTGTGAGCAAAGGATTAAAATTTAAACTTATGAGAAAATTATGGTGCAGAATTACCAAGATGAAATAGTTCTTCTTGAGAACATGCTTTTCATTCAAATTTAGTTCAGAGATTTGCTGGATATTGTAGCCAGGGTGAGCAATCTTCAGATCTTCAGGGGTTGATATTTGATCAATTTGTGCAACTTTTAGCTTCTTGACAAAAGGATAACTGATATTATGAAGGGATGCTGATTGATTGTATCCTAAAGTTTGCTGAATTAAGGGATTACGTGTAAATGTATTTGTGACTAAGTGGGAAGATTGCACATATTGTTTCTGTTTTTTATCAAAAAAGAAACCATTTGAAATTATTTGCCGGAAGGAGTGATAATTACTGAATGTGATAGCTATATCTTGACCAGGACTTTGGCGGTTGGAGTGAATTGAAGCATTTCTAAGGATACCATTATAGCTTTCAAATTTTTCTGTGGCAAAAAGACTGGCTGGACCAAAGCGCAGGATAGATTCTGGGAGGTGAAGTAACATATGGAATTTGGCTTTATTAACCCATTGAGCAGTATCTCTAATTATATGATTTAAGAATATGTCAATATGATTCTTCAAATCAGAAATATATTCTGTCATGTTGTCAATATGAGTTTGGAATATTAAAGAGGCAAGATGACAGAGAGAAGACCAGATGTGGATTTGTGATGGAGTCATGAACTGGAAAAATATGAAAGGAGCTGCTTGAAGGATAATTCTGAAATCTTTACCAATCAAACTTGATGAATATTGAACCATACTGGTGGCTCTAATGGAAGGGATATTTAAAGAGTTTGTGTTAAAAGAGTTCCATAATGCCAAGAGTTCTTTTTTTTGATCACCATCCAATCCTTCCATGAAATCGCCAAATAAATATTTCACCGGTCCAAGCAAAAATACGTGTAAAATTTCGACAGGTGTATCCTTTATTGTGTCAAAGCCTGAGACAAAAAAAAATAAAAAACAGAGTGTTAAAAGTAAAATTTGGATGAGAAAGGAAWATCCAGAAAATACCTTTCAACTSCAAGTAAGGGCTGAACATCCTTTCATATTCATTCTTTTCCATATCCACCAGTACTTGAGGAACATCTTGATCCATATCAGGTGGCAATTCTTCCCCAGCTTGAAGTATGTTGAGTTTTTTCTCTTGAAAGTCAAATAGTTGTTTGCAAAATGTTAGATTTATTTGGTCTCGAACAGCTAAATCGGAAGATTTTTTGTTCAGTTTKTCCAAGTTCATCAAAGGTTCCTTSGCACACGTCCAGAGTTTTTTAGAGTTTTCGACAGTTTKTTCCATTKTTCTAATTTGATTTGCGCACTGGTTTTTGAAATAAAAAAAGAATGCATGAGAATTCATCCGGTGAGATAAAAATAGACAAATAAAAACAAMASCATACATTTGASCCATGTAAGTTCTTCTGTGCAAATTTKGAGATATAAGGTGTCTTCTTTCTGTCTTCTAATTTTTTGCAACTCAAATCACAATACCGACAAGAATTAAGAGAATTTCCAGGAACGTGAGTGTTGGTGATTTCAGCATGCATTGGGGAATCTGCTAAAAAACACAATGTGCTGGTCATGACATGGACTTCTTGATCAATGGTGCTATCATATGCTTGGAATCCATTGATGGCCATGTCACTGGAGATAAAAAAATATCAAAACTTCAGTAAATTCAACAAAATCTGAAATATGATAATAAGAAAAATCATACTTCAACTGTTCAACAACCATTTCTCCTAGCTCCAAGGCTCCCGCAATGTTGGATGTACAAAGAAAATGACAGTTGAATTGTTGATTGGATATCCTTGGCGGTAATCCGGAGAGTGTGAAATAATAAGAAATGTGTTTATTCCATTTCTTAGATTTATTTCCAGATGTGTCGTCACAGTATAAATTGATGGGAACATTTCTTAAGATTTTTCCGGCCGCTTTTTTTCTCCACGGATTTGGAAATAAAGTGTCTGAATTGTTCTCATCTTCTTTTATTTTTCCATCACCCCMGAAAAAATAGAGAAACAAAATGAGTATATGCAGTACATTTTCAATCATTTTGTTTAAATTTAACTTCTCACCAATAATTTTATTATGGCAGCAATCAGACAACATCAACCCATTCTTCAATTTTATTTCATTGTAAATAAGAGAAAATTCATCAACAGAGAAGGTTTCCAAAGTCTCCTCATCAAAAGACATCTGAGTAGGTTTAGTAGTAACATGTATTTCGATTGTGGGATGATTTGAGTTGGATTTTATAATTGGTGTGTAGCATTTTGCAAAGAGTTGGCCATTTTTGGTGTGGAGGAAGATTGGGATGGTGATTTGAAAATTCTTCAATTGTACGGGCTCAAAGATATAGAAGTGTTTTTTGTTGTATTCAACCATTTGGACTCGAAGATCTGATTCAAAGTGTTTGAGCCACTTGAGAGACTGAGAAGACTTGAAGATATTCAATCCCTGCGCATCCTCCGGCACAAATTCCAAATGTGGTGCTACCAATGGATTCATTAGATCCTGCAAAGAACCGGTAAGAAATCTCATTCAGCTTATCATGCTCTAAAGGAACCACCAAAAAGTAAGTACTTACATCAGATATCAATTGCCTAGCATCTAATCCAAACATAGGCTGATTGAACACCGATTCCCTTTGGATTATAGAATGATTACTCATCGAACGGATCTTTGCTCGCATGATTCGCAAGGCCTCCCAACCAGGAAGCCCAATGGCGTATAACGTGAAGATAGTACGAATCTGGTGGTACAAGTCGCGCGATATCAACTTGTGTAGATAACCTATCAAAAGAGATCCGATAAGATACTTMAAGGAGMGCAAAAGGTAAGCATCAGTTCTTCTTTGSCTTTGTTTTTGTCTTGTATAAATTCAAGTGCTTACCTCTTTGCTCGGGAAGGGAAACCACACCGAGCTGTCCGGAGTGACATCCTCAATCTTTACTTCTTCCTGGCGAAACGACGGTATCGAGTCGACATCAGCAAGCTCGTCTGGTTCCGAAGAAATTTGTCCGATCGCTAGTTCGAGGAACTGCATCCAGGTCAGCTCAGCCGCATTGTCGGTTTCGTTATCAGAATCCTCCTCTTCGAAGATATCCAGCGGGACAATGTTCGGTTCGTGGATTGCTTCACTTCTGTTGGACTCCAACTCTTCTGCTTGACTATCTTCTTGATCCTCAAAAACTAGCGATTCGATCTGGCTGATATTGTTATTGACAACGAATACCTCTTCATTTGAAACCCTGGCAGCAGCCCTTCGAGATGCTACTCGACTACGTTGCTCGTTATCTGCTCGGACGAAATCTTGATGTCGCTTGTTGAGGCAATGGCGGTTGCGATTCTTTGTACTCTGGCCCTTACACAACCAGCACCGGTACGTTGGTCCCTTGCTCGTATTTATCTGTACAAAATCTTTTCCACAGTCAAAAAGATTGAATTGTCATCATTCATTTCAACTCKGAAAAAAAGAAGAAAAAACTCGGGCTCACACTTGTAGTTGAMATCCATTTTTTTGAATGTTCTTCGTGCTGATTTGATTTTTGACAGATGTTTTTTTGATTCACTTGGCCAAAATCGATGACTTGTCCAAAATCGGTCAATTGATCCAGATCGTAAGTTTTTTTTGACCGTTGTCCTTTACCATATTTCCATTTAATTTTCAATTTTAAGCCCAATATTTAACTCCAAAAGTAAGCCATTTCAGTGCTTCTCTTCTCCGATCTCACTCAACATCGCCCCTCATCCTCTCTTCCGGTCACATTTCCTTTTTTGATCTCAMCTCTGCTCGGGTGTGACCCTCCAAGTTCAGTCACAGCTGGCCTTATTGATTGATCATCCWCTCCTTCTGATTCTTCTTATCCCCATCTGACATCTCATCACTCTTGCTTGTTCATGTCCATCTTTAGCATACTTTAAAGATGAACATGAACGATATCATCTATGGCGATGATGAAGATTCCAGCACGACATTGCCAAATCGTCTTGATCGAAATCAATCTACTTCCCCAATCAGAAACAACTGCAGCCCGTCTGAGGACTTGGAGGAGGCTAACCATCGAGATTTATTTGGGTCTGTACCCCTCGATGATACTACCATGACCGATCGACCCGATCCCAATCCGTCTCCGCAAGATGACGACAATGTTGCTCAAGTTTGTTCCGATCTCCAAGAAAAACTTGAGCTTGATCCTGCTCACTTGAAGATTGCTCTCCTCACTAGCAAGGTCGGTACCTCTCCTCTATCACTGGCTAATCAATACTGATGCAAAAACTTGAACGATCTTGTACAAAATAGTGTGCACCAGAAGCAAGACATGCMAACTCGATCTTTGCTAATGCCGCATTCCATCAGCTCGATGAGGCCAAACAAAACGGAACKGTCAATCACATATATGACGAGGCATTTAAGGTAAGTATCAAATTTMCAATCCAAGCATCTTTTTCGCTTTTAACCCTTTGCTTGGCAACCACAGGAATTTATTAAGACAAAGGCTCGGATGTTCTTCCTCATCCCAAGTCTGGAGGCATACTCTAACAACCCACACAAAAATGGGACCCTTGCAAGGTCTTTATACTATCTCACCCTAGTAAGTCGCTTTCAGCTTCACACATTTGTTTTCCGACTCCCAACTAACACCGCATTTTTTTTTTTTTTTTTTTTTTCATTCAACATTGCAGGATGCAATTGAGAAGCAGTCTGATGATTGGAAGGAGGAGCATCTCCCTCCAGCTTTGATTCAGGAGACTGAAGGCGCCCTTGGGGCCTATCGGAATTTTGTSGGTGTCCTTCTGAAATATCAGCGCAGCCATCTCCGCACACTGGTAAGTCTTATTATCTATGTACATGCTCAAATTGGAACAAATGTCGCTGATGTTMCCCTCCGCAGCTTCTCGCAAACATCCTAGAAACCCAAAGGATTTCAATCAAGGGGGCTGTTCCTCATCGCGATAAAATGATTGCCGGTGTAAGTCGTCTTTAAATCATTTACTTTTAACCTTAAGTTTTAACTAACTCCTTGCCACCTTCTTCCTAGATCTATTCCGATCTCCCACCAAGCAACGAAAAGATGTCCCGGTCGCAAATCGAAGTTCAGGTTGCCCAGAACAGTGCGATGCGAATCCGAATGACATACGCACGATTAGTCATGGTTTACTACTATGCACATATGCCCAGCAAGGCATCTMAGTGGGCCGCAATCGATGACCGATTGCGTGTTCTTAGAACTTCATCAAAACGCTTTCAACAAGCGTAAGTTAATTTCAATTTCTCATCTCGACACAATCACTAACGATTTGATCCTTTTCTTGAACCAACAGGCACGCACAACTTGTCTTAGACAAAGACGATGAGTTGTTCTCCCATGGGAGGGATTACAAGTCCTTCCGTAAGGAGGAGCTTGTTCTTCCCACCCTTGATGATGTTAAAGCCTCCCTGGCTTCTTCAAGCTCTACCCAGTAAGAATCACATACTATTACGTCTCTTTTCCCTCCTCCTCTGTCTCTGTATCAAAAAAGGCCAGATCGTACTGTTGTTATGCCCACGCCTGTTTCTCTATCTCATCAAGCTTTTGTATGTATCAATGATTTTTCTTTCTAATTTAAAAATCAGTTGGATTCCTTGTGACAAATCCGTCCAAGCCATCCCCTCTTGACCCGTGCACTGCTATCCGGCAGGTTTTTCTGCAAAAGAAAAACCAGCCGGATTCGTTTTTTTTTCGAGTTCCCTGAAAGTTTGACGTCGGGGTCATCCTGAAGAGAAATTGGGGGCATGCCCTCGTCGGATTGTTCATGACAAGCCATCGTCGGCCCCCCCTCCCCCCTCCCCTGCGGCTTGACAGATGTAAGCCAACGACGGGCCAGCGTTATGGTCAAGCCGCAGAGGAGGTAAATGTCAAGCCCACGAGATTCCCTCACGTCAGGCCCGGGTGGAGGTCAAGCCAACCAGCAACCGCCACGCCGGGCCCGCATCGCCGGTCGAGCCAACCGCGGGATCCGACCCTTCCCGCAATAAGGCGCGCCATTTTTCTGGCGGGGGTCGGGCAGGTCGGCTCAACCAAAAATTCGACGACGAGCCGATGCGCTCCGCCATCTGTGGTG
>ESTA-4_PHord
CACCACGGGTGCACCTGGTTGACATCTGAGTCGTCTTCAAGACGAACAGACAACAAAAGTCGACTTGAGGACGAAAATTGGTCCTCAGGTCGACTTCCAGACCAAATTAAGCTTTGGCCTGGGAGACCTCCTACCCATGGGGTCTTCAGGCCGACTTGAGAACCAAAAATGGTTCTCAGGTCGACTTGAGAGCCAAATCKGGGCCCTCAAGCCGACTTGAGAACCATTTTTGGTCCTCAAGTCGACTTGAGGACCACCGAATGCTCTCACGGTGTGATGCAGTCCGATTGAGCCCCCCCAACGGTACTCAAGTCGACCTGAAAACCAAAATGACGTTTTCAAGCCGACTTGAGCACCATCCACAAGTCGACTTGACCACAAAGGGGGGTGCTCATGTCGACTTGAGAGCCATTTGAGGTTCTCAAGTCGGCTTGAGCTCCCCATTGTCCTCAAGTCGACCGTAGATCTGAGTCCCGGTCGACTTGAGAACCTTGTGTGGATTCCAAGCCGCTTGGAATCCACACAAGGTTCTCAAGTCGACCGGGACTCAGATCTACGGTCGACTTGAGGACAATGATCAATTCTTGGAGCCGGAGAGAGCGGGAAGGAGGGATGAGAATGGTTATAAAAGGACTGCACTAAGCAGTCCTTTCATAACCATTCCCATCCCTCCTTCCCGCTCCATCAGCCCTTATGGCTAGATCCACCAACCTGGTCGACATTGTGTTTGACCCCTGGCTATGCGACAACATTCTGAAACTCTGTGCGCCTGAGAAGGCGCAAGGTTTCTGGCCGACCAACGATAGTCAGCTTATGCCGGTCAGCCAACGCACCACCCACCGGCTGTGCCGATTCAAGAAAGTAATTTTCGATTTTCTTGATTCGGCCCGCAGCGACTTCATGGTTGGAGGCATCCTGAAGTATGAGGATGCCTCCCGCCATCTCGCTTGGACCGGCCGCGTCCGCCGCGGACAACAATACCACCTCTACCCCCTGGTATCCGCTTTGACGTACCGGCGCTTTTGACGCCTCATGGTGAATATCCCCAAGAAAGGGGATATTTCTGCCTCAGTTTTAATCAATTTCTCCCCTGAACACAAGGAGAGATTATCAAAAAATCCTGTAAGTTATTTACATGATTTATCTTTCAAAATAGAGGGGCAACTTGACTAATTTAAAGTTGTTGTAGTCCCCCCCTAGCCTCAGCACCACTGAGTCTGACTACACTCACATATCTTGGCCCCCCTCAGAAGATGGGGTTGAAGTGGACCCCACTGATGAAATCAACACCAACCAGGCGCCAGATCTCCCCCTTATCCCTCCAACTGGGGCCAATTCTCACTCAATTTCTGGTGCATGCCCCACCAGCACTCCATGGCGGGGAGAAGCCAATCTCACCATGGCGGAATTTTTCCTCATTTCATACTTGTCTGAAAATGACAGACACACTTTGTCTGTAATGGCTGAACATTCTTTCTACCACTGGTCTGCTTTCAAAGGAATGTCTCAGAAAGAGCTCACAGACCTAGGATTCCGTGTGGGCCCAGCTCGTTTGATAATATCTGGTGTGGCCAACGTTCTTAAGCGGCTGGGATCTTACAATCCTCAAGGCTGACCTCTTACACTTGTAATTTACTAGATATATATATATATGTTATATTTTTATTTGGTTTCATAGCTTTCAAACTTCTCACTGGCAAATAAGCCAGCTGGGCCAAATCTCAGGATTGTGTGAATCTTGTCATCTATTTTTGTGTCAAATGTTAGGCTTCCAATATAGCATAATGGGATCCATATGTCCTTTTGTGATTGTGTCATAAATGGGAACTACACAAATGGTGTGACCTGTCAAATGGGAACTACACAAATGGTTTGACCTGTACAACCAACTTAGGTCATTTGCCTCCACTCTGGGGTGAATCCTGCCACAGATGTGGCATTTCATCATGATTACCTCCAATGCCCATTTGGTTTTTTTAGATATAAATGATGTTTTACTAAATATCATCATAAAAACATGATTTATCTGTATGTTTCTAATAATTTTGGCGTTTAATTGGCCATATCTACTAATTGACGTCATAAAAACAACAGCAAAGTGTAATTTTTGCTTTGAAAAAAGGTGGGGTGGCAACAAATCAGAATGCATTAAAATTGGCCATGTAATGACATGAAGAATATCACATGTAGTACTTTGGGCTTGAGGCAGAACGGGGGCTATAATTTTGGTGACTTGATGCCACGTGAGGGCTGAATTGAGGGTGATGAGATGACCTGGAAGGAACAGGAACATGGGTGTTAAAGTTTGGGTGGTGAGATGAAGTGGATACAACACCAGGGCTGTGATTTGGGTGATAAAGAGTCCTTGCTTCAACATGAGGGCTGAATTGAGGTTGGTGAGATGAAGTGGATGCAACAACAGGGCTGCGATTTGGGTTACACAATGACCTTGATGCAACCTGGGGGCTGATTTGAGGGGGGTAATATGGCCTTGGAACAGCATGAGGGCTCACATTGGGGCGATGAGATGAAGCGCATGCAACACCACGGCTGCTATTTGGGTTATACAATGACCTTGGTGCAACCTGGGGGCTGAAATGTGGGTTATACAAGGACCTTGGTGCAACCTGGGGGCTGAAATGTGGGTTATACAAGGACCTTGGTGCAACCTGGGGGCTGCTATTTGGGTTATACAATGACCTTGGTGCAACCTGGGGGCTGCTATTTGGGTTATACAATGACCTTGGGGCAACCTGGGGGCTGAAATGAGGGTGATACAATGACCTTGATGCAACACCAGGGCTGCAATTTGGGTTAGACAATGACCTTGGTGCAACCTGGGGGCTGAAATTGGGGTTATACAATGACCGGCTGATTTGAGGGTCGTGATGAGTCCTTGGAACAGCTTGAGGGCTCACATTTGGGTGGTGAGATGAAAAAGACACAGCACCAGGGCTATTAACAGGGTTATACAATGATTGTGGTGGAACCTGGGGGCTGAACTGAGGGTGGGTTGATTGCCTTGATCCTTCCACATTTTTTCCTTTCTTTTTGGTCATACTATCAATCCAAATTTTTTGACCAGCATGTGCTGCATCTGTTGGAATAGTATGCATGTATGCATTATCTAGTATGCTTCTAACCATAACACAAAAATCCTGTATATAATTCATACTAGTTTGTTACTGGCGTTTTCCCTCTAGTGAATCAGAACCATCCTTTTCTCACTCAGTAGTGTCACAAGATTTTCCATCTGTGAACTTCAGGCAACTCACCTGTGTTCCCCTCAACAGCATCATGCATTTTGTGTTCTGTGATTTGTTCATTTTCCAATTTGGAAAAGCACCGGTGCAATGCAGCTTGGTGATGTGAGAATGCGTTCAAGAGATAGCTGTTATAGGAAGTGTGATGTATTTCACGAGATACCGTGGTTCCCTCTTGTCTGATCCTTCTTGATCTATTTGACACCCCTGCCTGACACCCACCATCAAAGCAGTTGTGTTGCACATTTACACAACATAGGATTTTCTAATGAGTAGTAATACAGATTGATCAGATTGGGTAGGTTGGGATGGACATGTGGTAATCAATTTGACTCACAGAAACAGGAACACATGTAAAATTTCTTTGTTTGTGCACAATTCTCAATGAGCAATCCTTTTGTAAGCCATTGAGTTTACATTCAGCCACTTTTATGAAGTAAGATTTGGGGTGGATGACTTCCCAAATGGATATGACACAAGAGATGCCTGAATTACCATTATTTTTTTCTTCCTGGATGTATTGGATGACCTTTCAGCACTTTATATCTCATAGGCAATATGAAAAGAAGATAAATTTGACTGACAATGACAAATGAGTCCTTTTGAATAGATTCCTTATCATTGATGTTCAGTACCCAAATCTGTTGGATTTGGGTCATTGGGTAATACAGTCTCAATGCATCTGGAACTTGTTCAAGTCCAGCATCTGGAATTGTGGATGATTTGACGTAGGGGTATTGTCCAATTGTCATGACTTTTTGGTTATTGAATCCCATGGCTTTTTGAATCGCTGGGTTTCCTGAAAATATACTTCTCACTTGGTTTGATGCTTGGAAATACTCTTTTTGATTATGGTCAAACATGTAACCACCTGAAAGGATTAATCTCATTATCTGATAGTTACTGAAACTGATGGCAATATCATGTCCTGGACTGAGCCGATTGGTGTGAACTGCAGTGTGCCTGAGACGGCCATTGAAACTCTCAAACTTCTCAGTGGCAAATAAAGTTGCTGGCCCAAATCGTTTGATGGACTCGGGGAGATGTAACAATATGTGAAGCTTGGGCTTATTTGCCCATTGTGCTGACATCATGAGAATGTGATACATGAATGTCTGTATATTCATTCGAAGTTCTGCAATATATTCATCCATGCTTTCTATAGTGGTCTGGAAAATCAGGCTTCCTAGTTTGCATAGAGGAATCCATAATTTCTTTTGTGTTTCATCCATGAAGGGAAAAAATACAAATGGGGCCAACTGGACTAAAGTGCGGAAGTCCTTTCCAATAAAACTTTTCCAGTGGGTGACCATGTATTTACCTTGGATTGGTGGAATGTTTAGGCAATCCAAGTTAACTGAGTTGAAAAGGGCCTCCATCTTTGCAAGGTCTTTCTGTTTTTCCATGAAGTCCCTGACCAAGTACTTGACAACACCAAGGGAGAAAACATGGAGAATTTCAACAGGTGTGTCTTTGCATCCATCAAACTCTAGGAGATGTGTAAATACATTGCAAAGTCGGTGAGGTTCAGTATTTTCAATTGCCTCTATTCTTTGCCGGTCATGAGGATTATTGCGTCTCAATTCAATGAGTTTATCTTGAAGTTTGTCCACCAAACCAATTCATTCATGTGTTTGTCATATTCTGCCTTGGATTTTGTTTTGAGTACTTTCCAAGAACCATTTGTTTTCTGAACGGTTTCATACCACCTACGTGGGCAAGGTAACCCTTTTATCCCAAAGAAATCATGGATGTAACCCAAACTACTCCTTTCTTTAGCTTGATCAACCCGCAAATGGCATATTCTGCAGGGATTCTTGCAAATTCCAGGAATTGGTGTATTTGTAACCTCTGCTGCCATAGGCGAGTCACCCAGATAGCAAAGAACCATACTCATGATCAAAACTTCATCTTGGAGACTGGAATCATATGCAAAGATACCTTCTTTGGTCAAAGAGCTGAATGAAATATAAGTCAGTGAATAATGTCATACTCCCATGTTTCACTTTAGACTGGACCTACTTCATCTCTTTGACAATTGACTCTCCCAATTCCAGTGGCCCTGCAACATTAGATGTAGAAACAAAATGGCAGTTATACTCCATGTTGCTATGTGAGGGGGGTAGACCACTAAGAGTAAAATAATATGAGACATGTTTATTCCATCTCTTAGATTGGTTGCCAGAGGTATCATCTGAGTATAGTGTAATAGGAACATGGCGGATAACCTTGCCTCTTGCCTTATTCCTCCAGGGGTTAGGTACAGGAATCGAAAAATGGTGGCCATGATCATCAACTTCAATAATACAATGGCATATTCTATTTATGAATTGTTTTCCATCAATATCTGGCATTTCATAATAAGTCAGGTCAAATTGATCAACAGGTATAGTTTGAAGCTCTGGTGAATGGTAACTGAGATGACCAGGAATTATTATGGCCAGCTGGGGGGTTCCATCATCTAATGGGTTATAATCATTCAACTTTGGTGAGATGCATTTGGCATGTAATATATTTCCCACCTTGAAGAAAAAAATTGGTATGACAATGTTTTGTTGGGGCCCTTTGAGTGTGATGGGCTCAAAAATGTAATAGTGTTTTTTACATACTTCAACCATCTGTACTCTTCCTTTCCTAGACAAACATTCACACCATTTAGTACTTTGATAGAGGGAATGTATATTCTTTCCATATGTCTCATGTGGATAGAATTCTAGATGATCATTGACATAGGGATTCCCCACTTCCTAATAATTGGGTCCAAATGATGCAATGTGTCAGTAATCCTCCAGAGGGCATAAAAGGTCTAATGTATCTGATTCAAGCCTCACTCACATGACTAATTATGTCTTTCAAGCTAAGTGAATAACACTTGTTATTCAAGACTGAAAGATTTTCTATAACCTTTATATTCAGCATGTTGCAAATTTTCTCCCTTCTTCTCCTGATTGTGTCCCAGTGGGGAATAATCACATTGCAAAGCTGTAATATCAAGCGGATCTGGTGATACATGGCTCTTGACATGATGTGATGCAAATGACCAAGTATGAGAGCAGCCATGAGATACTACACAGTAATAAGGAGGATATCCAATGACCAAAATATTTCATGAGTGTGAGGTTAGAATTTATGATGAAAATTAGGTGCATAAATACCACATACCATCTTTTCAGGGAATGGATACCATTGTCCATTTGGATCTAAGTCATCATCATTGGCTGGCTCTTCATCATCCCCAGGTAGCCTCACATTGTCACCAACCGGTAATGGGGACATAGTTGATAAGGGATCATCCATCAACCAGTGATGCCAGTGTATTTCACTTTCTGAACCATCATTAGAATATCCATCTAACCCACCAAACCCCATTCCTGATTCTTCATTCATATCCAATGGAGGTAAGGAGTATTCATGTTCAAATGGATGTTCAAGCAACTCCTCTGTCTGGACATTCCAAGTTGCATCTTGAACCTCCAAAGCATTCAATTCATGTGGGGTAATTCTGGTGTTGCATGAAACTGMAGCTCCTCCCTGAAGGACTTGTGATTCAGGTAGGTAAAGTCTGCTTGTGCCTACGCCTGACTCTCCATATGAACCACCAGTTGAATTATAAGGAGCAGATGATTTTTGTGTGTTTTCATAASTTMTTCTTAGATTGAAAGCCGCTTCCATCTCTTTATGAAAGGGTTTCTTGATGTGTCGGGGAACATTTCTCAACTCTAACAATTTTCCCCCACAAGAAGCACACTGAAATTTTTCATTACCATCAGGTTGAAGCACCGAGTGAAAACCTAGAAGATAAAGTATTCAAAAATCAGCCATTGTCATCTCATCATACATATCCACCCTGTTCAACTGACCAGGAATTGGCATAATAAATAAATGTTTTGAGGAATAAATCTTTGAATGGTAGAAATTTGGGCTAATTGGAATGAAAGGAAGACCAACTGTATACAATAAGTGCTTTAGAAAAGGGAAAAGAGAAAMAACAGTTCCCCATTTTTATACATGAGACTCATTTTTSAAGTTTCCAACTTACCTTGAATAATACAGTTTGTACCTCTTCTTTGAGTCCAAAATGGCCAAAATTACTCAWAGAGTTTCACATCCAGGTTGAATATTTGGTATTGTATAASATAWGTAGGAGCATGTGCTCTATTTTATCATGTATTTCATTACAGAGGGAGGTTGTACTGTGATGTATATTTCACACAGGTTTCGGAGCMGTTTCACTGACCCGCCCCCTGTGACAGTATTTGGGTTTCGGAGCAAAACCGGGGGATTTATAATGAAACTTCAGCCCGATACCGGAGATATCTGAATTTCACACAAGTCCCGCGACCTCCACGATATCAACCCCTCAAGACGAATCATCCCATCAATCCGACCTCCACGACATCAACCCCTCAAGACGATTCATCCCCATCAATCCCTTGGAAATACTGCCAGGTAAGTGTTTSATSAASCAAGAAATACAKCATACTAATTACCCCTGATTTTTTTTTCCCCCAGCCATGTCGACGAGCCCCCMATGGCTGGACATCAACCTGATCCAACCCCCCCGTGTGGCTATGGCGCACCGTATCATCCACAGGTCCCAAACCCCGCCCTGGCCCTGACMAATGAAACCGCACCGGTGCCACCCCAACCGAGTCAAGTAGGCCCCGTCCGAAACCCCCCAGCATCTCGATTACCGCGGTCCCCTGCCATCTATCACACACCTACCCAGCGAACTATGTCAGATCCGGATGGATCTGACGTTACGGACSTCTCTGAATCCAACTCWAGCATCCCCCCTAGCCAAACCTCTTCGTTGTCATCTGCAGGTGGCCGGAGGTTAACTACACGATCGATCGAGGCCGTTCAAGCACGGSCACAATCCATCGGTGAACGATTTCGGCTCAGCGATGAAATGCTTTGATGGGCTCAAGGCCTCTTGGATGTGAGTAKKGCMTGCCTTCTTCCAGCAAGCATSTASAGTAGSTTTGATTGATTGCTAACATTCAATTCTTCTTCAGATGCCAGAAGAAGAATTGAGGCTGATGACTATMCTGATCAGCCTMAACAACCAAGTCCCTTGCGAAGTCCCTCCCACTTCTGACACAGTTGCTTCACACACTAGGGAGAAGATCCCCCCAACCTTTCGCGTTTTCATTCGGAACACSGTCCAAGAAGTTTTACTACGACCCAATATTGAAGCGTATGGTCGACGATCAGCTAAAAAGCTATCCGTGGAAACGACCCCCTTTGTGATTGTTATGGTAAGACCGATGATGTACACCTTACACATCATCTTGCTAACTCGTTTGGTTTATTACAGGGAATCATTGACCAGACTAGTCCCAACTTCAAGGCGGCCAACATGCCGGAWAATTACACTCAGGACCTCGKGTACAAAAMCGAATTAAACCGTCACGTTGCGACGGTCATCAAGGGTGAGAAGAACGTTTTCTCCAACCACCTCCGCACCGGCTTTGCCGGTGAAACTCCGGTCATACCCCCTCCCAAGTTAGACAAGCTAGTATCCAATGCCTACATTGCCATGGACCAACACTTCAAGGGCCTCACCCACTCTCAWGTCCAAAGCAGCCCACGWGTCAMACAACCCCGCCGCGGCCGGCTGGCCTACCTCAGAGCGATGTTTAACATCAACCGSCTCAGACGAATCTCGAATCCCGGCGTGAAGGTACCGTGTGCCTGGGAAGAGATCGACCGSGATATGGAGGTCCGCCGCAACCATTCCCGAGTTTACAACTCAGTGTTTGGACACCTTCTGCTTGAAAAGGACGGCCGTCTCTGGAATGGSATGTCTACAGTGGATGACTGGACTGAAGAGGACCAACAGCTCCCAAGTAACGACGAGGTCCTGGCACGTATTGCAATGGAGACTCAAAACAACTTGGCGCCTGGTAATGCTGGGGGGGAWTTAATCTGAAATCCAATTCCTCCCCCCTTTTCTTAAGTTGTTGCCTTTATTATATTGTTGTCSCTGTWTTTTCTTCTCCTCCTATCATCTCACCCCTTTCTCTCTTTTGAAAATTCCMTCCCCTTTCTCTCTTTTGAAAATTCCCTCCCCCCTTCTCCACAACATTGTCTCATAGCTATGTCGAATTGCAAACATGATATSTTCTTGCTGAAATACACACACGATTCCCCCTACTTATCTACATGAGAAGCTCTGGCCGAGCTTCTCTCAATGTGCAACATCAGACAACCATCGAGCATAAGCTCGATGGGAATAATAACAGCTCCGCTGCCCATTCCCCGTCGGACCCGGGTGATATGCAGCGGTTTCCGAACCGCCGTAAAGTCGTCTTSGGAGTGGTTTTCAAGCCGCCCCAAGGACGACTTASCCTCGTAGACGTTTTGAAGTCGGTCACAGGCCGACTTGAAGGCGCCTTACCGGTCGTCTTCGAGGCGAAGCATAAACCGCCTCAAAGACGACTCAAAGACGACTCAGACGACTCAGCTTAGTGACGTTTCCAAGTCGATTTGCAGGTCGTCTGAGGGGCGCCCCTCAAGTCGACTCAAAGACGGAGACCTGTGCTAACAGGTGCATTTGAACTGGSAATTSAATTGGMAAAGACGACTTCGAGGCGTCAAAGAAAGACGACTCGAAGCCGTCTGAATGCGTCCGTGGTG
>ESTA-4_PSt
CACCACGGGTCGAATTTTTTCGAGACCTTGCGCGGGCTTGACAGCGGAGTTGAAAACAGGGCCGCACTGACCCATCTGCCCTGTGATTAACAGCGGAGATGGGTCAACGTCAGGGACGGGTCAGCCCCACGTTGGTCTTGCCCATTCGACCGGAGGGTCATGCCACCACTTCTGACGCAGTGTGTCGGCATGACGATCGGGTCGGACCTGAGCTATGGATTGCCCCGCCAACACCGTTCTGCCCCGGAGAGCAGGCCAACGGTGTCGGCTGGTCAGCAATGGCTGTTGGCTTGACCCACTGTCAGAAAAGGGACCAGCATCCCTCTTGGCCGATGAAGGCTTGCCTGAAAGGGCGAGCCAACAGCATCATCTGGCAATGCCTGCGTCAGGCCACGGCTGATCACTGACAGCAGTGATCAGTCCGTCCCAAACCTTGAGGGGCAGTCAGAAGTCTCACCACCCATGACTGCGACCACCACCTCACCTCTCTATCACCGACAAGAAGACAAAGATATGCCTCGATCAGCCCGATCAGCCACCTCTAGAGCGACCCACTCGAACTTCAACGTGGAAACTGGCCCTGTATTGTTTGGCAACAGCACGACGAGCCCGATCACCCGCCACTCAAACATCAATGTGGTGGCCGGCTCTGCAACGCTTGGCGGCAGTACAACGAGCCTGATCACCAGCCACTCGAACATTAATGTGGTAGCCGGCTCTGCAACGCTCGGCGGCGGTGCAATGAACCAAACGGAGGCACCCGTCGAACACAGAACTCCAGTCAACAAGACGACTGTAAGTTCCTCCATACTCAGTTCGTTTCTTGTTTTGAAATGTCAACTGACATCGCTCCCTCTGCCTCTTCAGGATGAAAATGTCTACCCCCGAGTTGAGGCGCAGTCGTCGCATATTTGATCTGGCGCACAGCGACGGTCGCTTTGTTATTCCGAACAAAAAACTTCTCTCTCAAGGAAGTCAACAAAATGAACAAGAAGCACGCGGCAAAGAAGAGCGACAAGCGTGTTGACGCAAAGAAGAACACTCGAAAGCATTAAATCAGATACATTAGTTTGTAATATAGATACATGAACTATATCACACTACATGGGGCTCATTGCTCCCCTCAATACATCTTTAGGTTTCGACTATCTCTTCCTATCCTACTGCCAAAAGCAATGTACATCAGATAACTATGTACATGCCCCGACAATCGTCACTCTAAGCTCGGGTCCATTTGTCCCCCTGAGATCGTTGTTTTCTTCTTACTAGCTTTTGTCTCCTTCTTGTCTGTGACTCTAGACCATGTATCCGTCGTGCATAGTATTGATCCACTCAAGTTGGGTTGGACAACTAAAAATTAAATCCGAGAACTTTCGATGCCAAGACACCGATGCAAGCAAGCCAAAATTGATAATATATCTGTCTTCATCGCGGTGGTTGAGCTCCAAGTTCTTTTCCGAGCTTTTCCTCCGCTCAACAATCGCGGTCCGTGTGGCCTCGAGCCGACATCCGCCTCGATGGCAATCATGCTGGGCATTCAGTCCGGTTATGATGTTCTACAACAAATTAAAATCATCAATATCCAAGCTACATACCATCAGTGGTCAGACTGACTGACTGATGTTTGGACATAGGTTTTGTGAGGGGTTTTTTTAATCTCTCTCATCTTGTAGAATTCGCTTTGCTCTAGTTTTTGGAATACTGTTACATGGAAAAAATAACTACTCTGATGGCCAGGCTTCTGTACCATCCAGATGGAATTTATACGTCCAATGAGTGGAGCACCTGTTGACTGATTGATGTTAAACTATCAAAAATTCATGTAAAAAAACAATTCAGAGGGATAAATTTCTGCCAAGAGGATGGAGGAGAGAAAACACAAATACCAGTATAAAGTATTTTTTTTTTAGGACTTGCTTCTTGTTGAGGTTAACTTCAGATATTTGCTTGACTTCATGTTCAGCATACACATTCCTCAAGGGTTGATGGATTACTAGTCTATCAATTTCTGGTACCGTGTTTTTCTTCACTGAAGGATAGTTGATGTTCTGGGTGGAGGCGGAATGATTGTAGCCTAAAGTTTGCTGGATTAAGGGATTTTGTGAGAACATATTGATGACTTGATAAGAACATTGTACATATTTTTTCTGCTTATGATCCCAAAAGAAACCACCGGATAAAAGTTGACGAAAAGCGTGGTAACTGCTGAATGTGATAGCTATATCTTGACTAGGGCTTTGGCGGTTGGAGTGAATTGAAGCAAACCTGAGAATACCATTATAACTTTCAAATTTTTCAGTTGCAAACAGGGTAGCGGGACCAAATCGAAGGATAGAATCTGGAAGATGAAGTAACATGTGGAATTTTGCTTTATTTATCCATTGGGCTGAATCTTTGATGATGTGATTTAAGAATATATCAATGTGGGTCCGCAAGTCAAAAATATATGTGTCCATGTCCTCGATATGTGTTTGGAAGATTAAAGAGCCAAGATGGCAGAGAGAAGACCAGATGTTGATTTGAGAGGGGGTCATGAATTGGAAAAAGATGAAGGGGGCTGCCTGAAGAATAATTCTGAAATCTTTACCAATCAAACTTGAACGATACTGTACCATACTACTGGGTCTGATAGAAGGGATATCCAGGGAATTTGTGTTGAAAGAATACCATAAAGCCAAGAGTTCTGATTTCTGTAAATCATTCAAACCCTTCATAAAATCTCTAAATAAATACTTTACTGGTCCAAGCAAAAAAACATGTAGCACCTCGACTGGAGTATCCTTGACAGAATCAAAACCTAAGAATGAATCGAGAAGAGGGAATATGAAGATGAAAATCAGACTAGGGGATTTTTTTTTTCTTCTTGAAGGAGAATAAATCAGAAAAGTAAAAACCTTGCAGCCGCATGAAAGAGTTATGCATTCTCAATGGTTCATGCTTTTCCATATCTACCAATTTTTGAGGGATATCCTGATCCATATGAGGTGGTAACTCTTCTCCAGCTGCCAGTAATGAAATCTTTTCTGCTTGAAAGGCAAATACTTGTATGGAAAATTTCAGGTTGAGTTGATCTCGAACAGCTAACTTAGCAGATTTTTTATTTAATTTGTCCAGATCCAATGTTTCTTTGGTTTCTGTCCACAGTTTTTTAGAGTTGATGATAGTTTCTTCCATTGTTCAGAGTTCATTTTGGCACTGTATTTAAAAAGGCAAGAAAAAAAAGAGAATTCATTTGAAAAAATAAAAATAAAATAAAAAATAGATAAAAAATAGATAAAAAAAATACATTTGCTCCATGTAAGTTCTTCTGAGTGAATTGGGCCAGATAAGGGAGTTTCTTTCTGGATTTCAAGTCTTCAGATCTCAAGACACAATACCGGCAAGAGTTGAGAGCATTTCCAGGAACATGAGTGTTGGTGATTTCTGCGTGCATTGGAGAATCAGCTAAAAAACAAAGAGAACAGCTAGTCATAACAAGAACTTCTTTTCCAATTGTGCTGTCATATGCTATAAATCCATTGGTTGCCATGTCACTGGATTCAAATAAAATAAAATAAAGATAGAATGAGCAAGATTGAGATAGAATTGATTAGAATAAAGATAGAATTGATTAAAATAGAAAAAGAAGACTACTTTAACTGGTCAACAACCATTTCTCCTAGCTCCAAAGGTCCCGCAATATTGGAAGTGCAAAGAAAATGACAGTCGAATTGCTGATTGGAAATTTTGGGGGGTAATCCAGAAAGTGTAAAGTAATAAGAATTGTGTTTGTTCCATTTTTTAGATTTATTTCCAGATGTGTCGTCACAATACAAGTTGATAGGGATATGTCGCAGAAGTTTTCCTGCAGCTTTTGTTCGCCATAGATTTGGGAAGATCAAATCTACATTATTTTCATCTTTTTGGTTAGTAATAAAGAAGAAAAAATAGAGATATCAATGAGTTTGAAAGCTTTTATTTGAACAAATTTTCCAATTATTCTCTCACCAATCATCTTGCCACCACAGCATTCAGATAATTTCAATCCATTCTTAATGGCAATTTCCTTATAGATCAAAGAAAATTCATCCACAGAGACAACTTTCAGGCGGTTGTCATCATAAGGAATATCAGAGATCAGGTGAATTTCTAATTTAGATTGGTCTACATTAGATTTTATGATTGGTTGGTAGCATTTTGCAAAATACTTTTTGTCATGAGTAAAGAAGAAAAAAGGAACAACTATTGCATGGGTTTTTAGCTGAACAGGTTCAAATATGTAAAAGTGTTTTTCATTTGACTCTACCATTTGAACTCGAAGATCCGGCTCGAGGTGCTTCAGCCACTTTGATGATTGAGACATCTTGTAGATGTCACGCCGTGTGCATCCTCTGGCACAAATTCCAGGTGAGGCGCAACAAGTGGGTTCATCAAGTCCTGCTCGAAAACATCAACTTCATGTGTCAGCGCCATCAATTCCCCCAAACAACAGGAAACACCAAGGTAACGTAACTCACATCTCTTATCAATTCCCTAGCACTCAATCCAAACACCGGCTGACCAAAAACCGTTTCTTTCTCAACCACAGTATGATTTAATAGTGTCCGTATCTTTGCCCGCATCTCTCGCAAGGCCTCCCATCTAGGAAGTTTAATGTGGTACGCCGTGAAGAACGACCGGATCTGATGGTACAAGTCGTGGGATATCAATTTGTGTAAGTACCCCAGAAGCAACGAACTGATAAGGTACTGCAATAAAAAGCAAAAATTCAGGTGATGTTTTCTCCTTCTTGGTCCTGAAACAAAACCCCCACCTCTTTATTCAAAAAAGGATACCAGGCTGAATTTTCAGGTCTCATACCCTTGATTTTCTCTTCTTCCTGACAAAATAAGGGGCTAGTCGCATCTAGAATGGCGTCCTCAGGCTCCGAATCAATTTGTCCAACAGCAATGCCAATCATGTCCGTCCAGCTCAGCTCTCCCTCCTTGCCGTCCGACTCTTTCTCCTCCAATAGACTTAATGGTACCTCCTCAACATCTTCAACCGGTACGTTTCCACTTCTCACGTCTTCCATGGAATCTGCATTCATTTCACTGATCACGGGGTCCAGCTCGGCTATTTTTTCATCAATGACCATCGGTATCTGATTAGAAACCTCAATAGCAGCCCTCCTCAAACACTCGTGATTTCGACGGTCCTTGTCTGCTTGTGCGAGATCTTGATGTCAAACATTCCTGCAATGTGCCCTCCTATCCATCATCGGCTTTCCATGACACAACAAGCACTCAAATCTAGTGGCTGTACCACCCTTTTTCTTGATGATATCTATTGGAAAAAAAGTCAGTTTTTTTTTACTCTTGATTGTAATCTATTGCATCCAAAATTCCAGCCATGTTTAATTTTTTTGTAGGTCAGGCGGTCAATGAGTCTTGGTCATTCAGCTGATGAGTTTGTTAAACAGGCAAAGATTATCGGTCAATCAGTTGATGAGTATTCTCCGGACCGGATCAGAGACCAGTATAAAACTGACAATACCCGTTGACAGCCATCCGCCGGATCTTTTGTCCCTTTTTTTTCAGCACAGAATTTTTGGCCGGGGGCAACCTCAACGTCCTTCAAATTCAAATCAACTCTGCTCGATTGTTCACCATATCCTTTCAGCCCCCACACAAGCCCACCTGCCTGATTGCCTTTGTCCGCCCAACAACACTGACCGTTTTTTTGCAGCTTCCGCACAGACCACCTTGCTGACCAATCTCAACAGGCCACGGCTTATTCACCTCCTTTTTATTTCAGCCTGGATCACCTCAACCAATTTTTTATGACATCACAGGACATCTCACCCGACCTCATCAGCCGGAAAACAGTAATGCCCTCTTACCTCATCAGCCTGGAAAACAAGTAATGCCCTCTTTCTTTCATTTTGATTTTTTTTTCTCCGCCCGCATAACCGGCTGACCCTGCTTTTTTCACCCCCTTGTCGGTGGTCTGACCAAATCAGCTCGCAGCACAGGCAGCTCTCTTCTGCCCATTGCCAAAAAAAAAGGTATGTAACCCCCTCCCCCTTCTCCATCCTTGAGCTCAGATCTTCACCGATCACGCCTCCCCATCCCTCTTCCCTTTCCATCTACCACCCCCTTGTCCTTCACCCATCCCATCTTCATATCCACCATGGTGATGTCAATGAGTGCTCTTATCCAAGGCGATGTCAGCGATCTAGCCTCCCAGTTCGAAGGAGTCCGAGACAGTTTAGCTCCACTCCCTAGCACCAACAAAAACCCCAAGACACCCTTACAAGAAGTCGATCCGATGACCTTTTTCGGCAACCCATCTACCAACGATGTCTCTATGAAAGATTCATCGGCCACTTCCTCGCCCGACCCAGAAACCGATCAAATTTGTACTGATCTTCAAGCCAAGTTCAAGCTGGATCCCACTCACCTTGATATCGTGGTGGCCGCCAGTCATGTAAGTCCCTTCCTTCTGCCTTGACATCTTGTTCATTCACCTGAAGCTAACACTATCTCACTCCTTGCTCAATCTCAAACAGTGTGCACCCGAAGCCAGACATGCAAGTCTCGTATTCGTGATGGCCGCCTTCTATCAGCTTGATTTCATTGTTGCTGCCCCTCCCACCAATCACCTTTACGACAACAGGTTCAAGGTATGTGTCTCTTATCCATTATATTCTCCAGCTCACTTCTGCAGCTGATGCAGAACTCTTACCAGGACTTTGTGCGTTGTCATGCTTGCATGATCCTGTTGAACCCGACACTTCAAGCTTATTCGGATAATCCGCATCAAAACGGCGCCCTTCCTAGAACCCTGTCCTATCTCACCCTTGTAAGCTTTTCTTCTCACCTGTTATCCTCCCCTCCAGATGCTCAGACTTACTCACCATTACACCTCATCAGGACGCTGTTGAACAACAGCCAATTGAGTGGAAGGAGGATCACTTGGCTCCTGGACAACTCCGTGATGATCCAGTGGCGTTGGAGAGCTACCGAGAGGTTATCGGTGAACTCCTCAAACACCAGCGTAGTAACTTACAAACACTGGTAAGTTTTCTTTCCTGTCTGATCTCAATGCCAGGATCTAATTTCTAGTCTCCCCTCTTATATTTCATACAGCTCTCAGCAAATATTCTCTCGACACAAAGGATCAACATCAAGGGGGCGGTGCCTAATCGCCATGAGATGCTCACCTCGGTAAGTTTTCTCTTCCCGGAAATCTATCCATTCCCGCGGACTAATTCTTTGCTCCATTCTACAAACCCGCAGATATACCAGGACCTCCCACCAAAAGGAGACAAGATGACGGCCGCTGAGATCCGAGCTCAAGTCGACAACAATTGGGCCATGCGTATCCGCATGACGTATGCCCGACTCGTAATGGTTCATTATTACGTCCACAAATCCAAAAAAACTTCACAATGGCTTGAAATCGACGAACGACTCGGCATATTACGGGCCGCGTCAATTGAATTTCAAAAACAGTAAGTTTTTCTCTCTCCCTGTTTCATTCATTTGAAACTTTGACTAATTCTTCACTTGCTCCTCCACAAGTCACGCACAACTTGTTCTTGATAAGGACAATGAGCTCTTCTCCCACCTCAAGAAGTTTAGTGATATCCCAAAGGACGACTTCACCGTTCCAAGCCTCGAGGACGTTCGTGCGTCTATGGCTTGCGATGAAATGGCGGACAATTGAATCAAGTCCGGCCCATTAATTTTGTATTCCTCTCCTTTCCCTTCACTTTGTCATGCCCCTTCCTTTCATCCACATTTGTACGCCGGATACTGCCGGTTTTCCTGAAAAAGAAAACCGCCCCGGGTCCTTTGCTAGCAATTAGCAATCCCCGGGTTTTCCTGAAAAAGAAAACCCGTTGGATTTCCGCTATCAATATTTCCTGCTCCCTATCTGGTGGATTGTTCTGAACTGAACAATCCACCGGCTCTTTTTTTTGTGTGCGCTGTTGCTTTGTTTGACGTCGGGGTCAATCCCACGCCGTCGTTCCGCGTCGGCTTTGTCCATACACCGCCGGACTGCCTTCGCCATGTGTCCTCTGCATGCCCAGCGTAAAGTGGCCTTCCCGACTCCAGCGTCAACCTTTGCTGACGTGGTCACTCTTGCAGGCCCGGCGTTAGTCCATGACGCCGGCCTTCCCTGAGCAATTCCCAAAGCCCAACGCGACTGAACCCCGTTGGCTAAGTGTCTTCTTCGCTGCGGATGCATTACATCGGCACATCTTTGACGCAATGCCATTACAATGGGCATACGTCAAAGATGTGCCGATGTAATGCCTCTACGACGGGCATGCATCGGAAGATGTGCCGACACCATGCCATTACGATGGGCATCCGTCAAAGATGTGCCGATGTAATGCCTCTACGACGGGCATGCACCGGAAGATGTGCCGACACCATGCCATTACGATGGGCATGCATCGGAAGATGTGCCGACGGCGGCGCATATCCTCCCCCGCTTTGAGACATCAGGTCGGCCACCAAAAATTTTGGTGGGGTCGGGGAGGTCGGGCCGACACAATTTTTTACCCCGGCACTTAATCGACCAAAGTCTGTGGTG
>ESTA-4_PTrit
CACGCCGGGGGTACTTCCTGGCGAGCGAGATTGTGGATACGACGCGTGACACCGGTTCCGTGAAAACCGCGTGGAATTCACTGCGCCCCACGTCGCCATCACCACCCCGTCGAAAATGGGTGGTGACGATGTGATATCCAGTCGGCTCCACCCTCCTGGGATCTCCTCGTGATAGAATCACAGTGGAGCCGACAACTGCACCCTCCTGGGATCTCCTCGTGATAGAATCACGGTGGAGCCGACAACTGTGTAAAACAGCGCATCCTCGTGGTTCCCACAGATGGGGAATCCACGGCCGTTGCTTGGATGCCCGGTGGAGCCGATGGGAACAATTCCATGGCGTTCGTGGGTTCCACGTCAATCCTTTCGAGCCGTGAGAGGCGAGACTTGTGTGTTTGTTCTCAAGTCCCTCTTAAGTCCCACAACAACCAGCAGCCCTCCCACTCAACAATCATGTGTCATCCTGCAGACCCAGCCACCATCACCACCCCGCTTCGACCAGATCGACCGATGGAAAGATATCGATCAGTATCGAATACAAACTGTTCGTCAGGGTCCAGAAAAACGGCCAATCCGAGTCGAAGATGATGCGGATGTCGTCAGGGATTCAAACAGCGCCCTCAGGAAGCGGGCCCGAACACCCAACTATCCTCCTCCACCGACACCAAGACCCCGCCGCTCAAAATAGTTGTTTCAAAGCTTTTATTTTCCACTTTTCTCCTTTCTATCCACTACTCCATGGAATGATAAACCAATGAATGAACACTTGTTTTTTCACTCTACACTGGCTCTTAGATTACTTGTGTCTCTATTTCAACTACTCAGTAATATATATATTTATATATCTTACTCTAAAACTGCTAGTGAGTGTCCAATTGAGGTCAAATTTAAGCTGTGGCAGAGGCACTGGAGGCACTCTAAGCTGGGGAGGAGGCACTCTAAGCTGGGGAGGAGGCACTCTAAGCTGGGGAGGAGGCACTCTGAACTGATGTGGCAGATGGACTCCAAACATTGTTATTATAAGATTCACATCATATTTTCTCAAAAAAATCATATACTTTTTCATAAAAACACCTGTCAACTGTTTGGTTATCTTATTAGGCTACTCTGCTCCTATTTGATAATTATAGATCAAACAATAAGACTAACTCAGAAATCAACTACACAGTCTTGATTGCTTACTGTATCAGGCATTGCATTCATTTCTTTTTCTGCAATTGTTTCAAATATTCACGTTGTTCTACCACTCTACCATGTAAAAATTCACGTTTTGCCACCACTCTATCATATTCCTTCTTCACAGTGTTGATGGTCTTTTCAAAAGCTCCCCCATCTTTGCACACTAGGGTGTGCTTAGCCATACAGTGTTGATATTTTTGCCGCCAGGCTAATTGTGCTTCTGAAATTGTCTCTCCCACATATCCAGCTGGTGTTGGGACTAGTAAATGATCCTTATCTACGAATGTGATAGCAACAAAATGTGCCTTTGATGGAATCAAAGCAAATGTAATTGGCTGATTGTCATTTGGTAGAACAAAGTCCGGGAAAAATGATGTACTTTCATATGGCGAATAGAAACAAACTGGGGTCTGATATGTATTTGAAATAATTTTTCCCATTCCTGGCATTGTCATCCAATATTCCACCCCACATGGTTCAGGAGACGGCGCATTCAAAATCTTTAAATGTTCTTCAACAGTGTAGAAAGGGTTGGATTTTTGGTAAAAGACTCTCCTGTTCTTCAACTCTTCTGATAGCTCATGCCGTATGTTCATATAGTCTTCTTCTCCTCTTCCCAAAAGGAATGCTACAGACCTGAATCCACAGTGCCCATCTCCTTTAACATTAAAAATTTGTTTCACCCACGGCTGGATTGGGGTTGGAATTTCCCATATGTAGTCATCTCTCATATCAGGTGGATGAGGTTTTGGTCCTAAATGAAAAGAGTCTGAAAGTGTTCTATGACTTGAGAAAGTCTTGGGTGTTGATGTTGAGGAATTGAATATTTTATTATTTCCTTGGTTTGCTTCCTCTCCTTTAACTAGCTGATTTGAGAAAGTTTTGGGTGTTAATACCTCTGATAGTCTGGGGTCAATGGACTTGGAGATTGGACCACGTAATGAATTGTACAAAGAATGATGGTTGATGGATATTGGATTCAACACAGATACTGAATCAGAGATGCTTTTTCTTCTCTTAGCAGTTTCTGATTGGCTGTACTTTGTGGATAAGTTTGAAGGGATACACTGAATATGCATAATTGATTGGGGGGAATATGATCCATTTAAACCAGGAGAATTTTCAACGCTCATTCTTTTTTGAGTGTGGAGTGGTGCATTTTGATAATGCTGCATAATTGTTTGGGGAGAATATGATTCATTAAAACCAGGAGAATTTGGAATGCTTGCACCCATTCTTTTTTGAGTGTGGAGTGGTGCATTTTGAGAGTAGTTTCCTAGTAGGCTGTGCTGCATCTGACTACCTGGATAATGTGAATCATGCCCACTGTGAATGAGTGGCGCGGGGGGAGCTTGGAGCCCTTGAATACTGGCATTAATCTTTATCTGTGATTTACTAGGATTCTGAACAAATTGTTTGGTTTGAGGGGCTGCTACTGAATAAGATGTGTTCATCTGAGGTTGAAAATTCTGATGACTTATGAGAGATGTCAAATCTTTTTGGGGGGGTGTTTTTGAGGTTGTCTGAGGGACCTGTCCATTTAACAAGGGGTTCCCCTTTTTTTGGGCTGGGTTTTTGGTTTTTGTGTTTGGCTGATAAGGTTTATTGTTCCACGTTTCCATGCCTCTTCTGGTGGCATCTTCCCATTCATCTGCTGTAACTCGTGGAAATGACAACCTGGATTCATTCCTGTGGTATATCATTGATCTTAATGAACATGCATTAAGTATATAACTATGATTTTGGCTGTGGTCATGCTTGACATTATACTTGGAGGTTTGGCCTTCTTGCCTACCTACTCTGTCTGTTTTCTCATGAACTACCTGGCACCCTGCGTCATTGCAGTTATGCTGGAAATTGAGACAACAAATTACATCCTTTCACACAAATTCTCGGTCAGATTTGTAGAATATATATGTGATTTGAAAGCCACACAAATTGGTTGACTCACCACAGCTCTGACATAGAGATATGTATTTGTGCCCTGGTATTCCCGCATTTGATAAAAAGCATGGACTCCAGATGATTTGTAAGTGTGGACTTCTACAAAAAAGGTACTTGATGAATGTTCTGCTTGCCAAATTGAAATCACATATCCAACAATTGGATATTTCTTGGGTCTGCGTATCTACATGTGCCATTGGATTGATAAGTATATGTTGTTCATCTTCATACTACAAATTTCATACTTACCAATACAAAAATGCCTGTCTGGACTATATCATGCTCTCCAGTTTTGATACTTGTTACCCTTTTCCACTTTATTTCCGGGAAATTCTCATAAAGGAAACTTGGAATAGCCACTTCATTTTGAGGCACTGCTTCATTGTACAATATTGGATACCTTATGGGTTCTGAAAGGTCAATCCCCATGAGTTTTTGTACCTCTTTATTGAATTTAAATATATGAGTGATCTCCTTTGAAGGTCGGAAATAATACCTCTTGACATAATTATAGAGCAAAACACCAGACAGTATGAGCCTCATTGCTTGATAATTTGAGAAGGTGTTTGCTATGTCCCTCCCTGGGGCTTGACGGTTGGAATGAATTGAAGCATTCCTCATTATTCCATTGTATGATTCAAATTTCTCAGATGAAAACAAGCTAGGTGGACCAAACCGCCTGACCGATTCGGGAAGATGGAGGAGCATATGAAATTTAGCTTTATTGACCCACTGTGCATTCATTCTCAAGATATGATACAGGAATATATCAATATGATGTTGCAGATCTTCAATGTATGTTTCCATGTTGTCGATTTTTGTTTGGTATACATATGTACACAGGTAACACAACGACATCCATATATCCCTTTGCTGCCTGTTCATAAATGGAAAGAAGACAAACGGGGCAGCTTGAACCACAATCTTCATATGCTTTCCAATGAAACTCTTGTAGTGGGTGACCATAAACACCCCCCTCAAAGAAGGAATATTTAGTGCGCCTTTGTTGAAAGACTCCCATTTTCCCTCCAATTTCCGTCTGTCTGCCTCCCCAAGGCCTTCCATGAAGTCACGCAGAAGGTATCGAATGATTCCAAGCTGTAATACATGCAAGATCTCTACAGGCGTATCTTTACATCCATCAAATCCTGTTCCAAATTTGGAGGCTATCAGTATCAAACAGATGTAAATTTTCATCAGAGAGGCTCACCCTTCAAAGTGTAGAAACAATTATACAGCCTGTCTGGGCACTCTTTCTCTATGGCTTCTATCTCTTCTTTTTGACCTGGCTTATTTCTCTGGTGGTACCTCTCAACAAATTCCACATTTATGTTGTCCTTAAGACCTTTTGCTTTGGTTTTGTCATCGTATGCGGTCTTGGCTTCATCTTTGGATTCTTGCCAACATTTCTTTATGGATGATATTGTTTCTTCCCACTTGCGTGGAGGGGGGGGCTTGAAGGTGATTGTCAGGTCACATCCATGCATACTAAAAATGAATTTACTGAACTACTTACCACATGTCCCCCTGTGGTCAATCGGAAAAAATCTTTCACATAAGCCACGAGTGACTTATCCTCCTTCCTTACCACCGAAAGTTGACACATACGGCAAGGACTATTGGCATTTGCGGGCATGGGTGTACTGGTCATTTCTGCATGCATTGGAGAGTCCCCAAGCGCTACTAGTACAAAACTCATAATTAGTACCCTCTGATTCAGTATGCTATCATAAGCAAAATGGCCATTGATGCTCATATCACTGGAAGGAATAATAAGTAATTCCACAAGTGTCAACATGATGCTGATCATGATTTTTAAATGGAAAATTAATGAACAACTTACTTAATTTCCTCAATAATTGGATCTGCCAACTCCAAGCAACTTGCTACATTGGAGGTTGCCACGAATTGACAATTGTACTCCTGATTTGACCAGTGTGGATGTAGTCCTGACAAAGTGAAATAATATGATATATGTTTGTTCCATTGTTTGGAGCAATTACCAGATGTGTCGTCTGCATAGAGTGTAAGTGGTACATGTCGGATGATGCAGTTTTGGGCCTTTTCCCGCCAAGGGTTGGGGAGTTCAATTTGGATTCTTTTTCCACTGTTATCTTCTTCTATGAACACAATATTGGTCAAATTACCAAATCACGCTTGTTGTATATAATGATTGATGCACTCACCATAAAGATTATCACCAATTTTTATTGTAATGTATGTGCCATCTCCCATGGGAATTTCTGAGATTTCTGAATAAACCTTGTCAAAATCATTGATATCAACAACCCGCTGGTGCTGGGTTTCAGTGAATTTAATATCCGCCGGTATAATGATATCAAATGCATCTCCAGTTTCATGTGGCATAAATTCTGGTGAATAGCATTTTGCATACAACTTCCCCTTGGCCTTGTAAAAAAAGGTGGGAATCACCACTTCACCTGATTTCAGCTGTGTGGGTTCATATATGTAAAAATGCTTTGATTCAATGTGCACCATTTGCACCCGGATGTCACGTGGTAGATCTTCTCTCCATTTGAAGCTTTGACAAAGGCTGTCAATTGGATCGCCACATGGGTCATGGGGATAAAATTCAAGATGCCCATTCACATATGGATTCAGCAATTCCTATGAAAAGGAAGAAAATGAAATCAGCTCAATACTCATTGCTTCTACAGTCAAAGAATTAACTACATTAGACAAGATTCCTTTGACACTAATGTGGAATATCTTATTATCCCACACACTGATAGATTCCTTATTGACAAAGTTCAGGAGCTTTCTTATTCTTTCTCTTGAATTACGTACAGCATCCCAATATGGCAGAGCTAATTTCTTCATTTTTAGGATAATCCTAAGTTGGAGGTATGTTACACGTGACATAAGAGTGTGCAAATATCCCATAATGAGGCATGCTATCAAATCCTGGAAAGTAAGATGCAGAAATATCATGAGTAAAATGATAGAAACACAATCTCAAGTAGTAGGTCTTACTTCCTCACTGTTGAATGGATCCCAATTGACCTTTGGTGCACCACCTGCTTGACGCGTGTCTTGTGCTTTTGCAAGAGTTATGGCCTCTTCACGTTGTTCAATTATTGATTCTCCAAACATATCCCAAGAGAGAAATTCATCAGAATACTCTGATGGGGCCTCATGCCCCCCAGATGAATCTGAGCCGAATCCTACATCATCATCATCTCTGATGACATACTCAGGCTGGATCACCTGGGGGAAGTGGAGTTCAGTTTCAACAGAATCTTGAGCTGGCCAGGTATGGTCCAAATCCATATCTGAAGGCCCCCGCTGTGCCACAGGACTTGTGTTTGCTTTTGTCAGCTCCCTGAGATGTAATTGGCTCAAAAGAACATTCTGCCTGACAGCATTCAGGTGTGCAGCTGAGTTCAAGTGCTGCGTGACAGATTTCATTCTACGGCCATGACAGTAATGACATTGGTAACTTGCCTCCCCATGAGAATCTACAAACCTTGTGAATCCTGCCGGTCCATAGAGACAAATCCGGTCCATAGAGACAAATCAAAGAATCAGAGCCAATCCTCATAACAACAAGCCAATAAGCCCTTACCTGCTATTTCCTCCATTTGGATATTTCTTTATGAAATACAAATCCTGATTTATTTCTGGTTTTCCAGATGCTTTTGGAACAGATAGGAGATAAAATAATCCAAATAGAAATGAACAGACTTTGATTTAAATGATGGAATGAGTAAGTTGTTAGTAATATAAATATTTTTTGGATGTCTATTATCTCAATTTTTTGTGTCTGTGTGTATGGGATTTTATTTGGATAAAATAAATATGCAGTAATAGAGATAAATCAGAGGTGTTAAATCTTACTGACTTATTAGAAAGTTAGAATTTTTTGCTTTTAACTCTATGGACTGTGAAATAAATGTTTAGGGGGATGTTTTTGGACTTCAGTTGAAATTTCCTCGGCAGTTTTGCATGGCATGTAGCTTATGTCAAGACAATGGATCTGACTCAAACTAATTCAGAGATAACACGGCTCAAATTGTGATGCTTTAATCTAAAAAGATGTTCTGCGGTCAGGTGCAATAAGAAGATCAGAGCCCGGTGAGGAAAGAATGGGGAGTGAGAGAGTGATCCGTCGAAATCACGGGAGTTGATATCATGTCGAGATCACCAAGTAGAATTTCAAATGTCTCATGTGATCGTGGTTCGCTCGCTCCGACCAGCGGGGATCGCTCCAACCATCTCAGCCAAACTCATCCCACCAAGCAACCCCACCTCCGACAAGACTCGCCGCTCACGATAAAAGGAACGAATCTGTGGCAGGTAAGCTCGATCTCCCCACCCAGTTACAGTCCGTCAATACAGACCTGACACCCCTTCATTTGTGATATCATGTCCAACTTGTCATTGCGTACAGGCCGTTTTACTCCTTGATTCCGTGCACGCACAACACCGGCAGTTACAGGTCAGTCTGCATTGAACACATGTATATTATGTATTCCCCTGACTGATTGAACAAATCAGCAGGAGTCACCAGCCCCATGCGAGCTACTATCAGCCCGGCCCGACTGGCTGCGGCTCCTTACACAGCCAGGAGCCCAACTCGAGGGGCATCGGCTGCAATCCATCCTGACCTGGATGGTGCGGCTCGAGACGAAGAGCTGACCCCTATCATCCCTATGCTGCGTAGCAAGAATGAAGATAGCAACCCCGGGCCCGATAATGCCGGTGATGTTCCAGACGGACCTGAAAATCACCGCAGTGTGCCGACACCAGATGAAACTCCCCCCGGGCCCGATAACGCCAGTGATGTTCCAGACGGACCTGAAAATCACCGCAGTGAGCCGACGCCAGATGAAACTCCCCCCGGGCCCGATAACGCCATTTCAGTTGAACGACTGGCAGATGAACTGGGCCTAGATGTCGGTCAGATCGAGCGGGTCCGACAAGTCGCAGCCGTAAGTTATATGTCCTCATCCTCTGTTCATCTCGCTTGATCTGACACATCTCCCCCGGCCCAGCTGTCAGAGGCTGATCGTGTGCTGGCTACGCTCATGTACCTTGAATCGATCCGAGCTCGAGTCGAACAATCTGGTACCCAGCGTGGGCCCGAACATGTCCCAGCCCCCGTCCATATCCCCCCTGTTGATGTCAATCCCAGTAGGGGGTTTATTTACCATCGCGATGTCCGAGTACGTCAACCCACCCAAGATTAGGATATACAGGACTAACCCATGTGTTTGAATGACTTAATTAGGCCTTAATTCGCGCAAAAACTCGCCAAAAGCTCCTCATGCCAGCCCTGCAGTCATATGGTCGAACTCATACCGTGGATACCCGCGCCCTCATTCCTCAAACCCCCCTGGTATTAGTGAAGGTGAGCAGACTTTAATCCACATCCTTTCCACCTGTCAGCTGGGTGACTCGATAGCTGGGACTGCAGGGCGAGGTGGATGCAATGGACCACGAGTGGAAGACTACCTACCTCCCGGCGGGTTATATTGATCATGAAGACCACGCCGTCAATAGTGTCTCCCTCCTCATCCGAGATTTACTGAAATACGAGAAGAGCGCGCTTGCAAAGATGGTCAGTCACCATTCCACATGGTCTGCATCCCTTAAACTGACTTGCTGATCACAATGACCTTTCTTAGATTATGGCCGGTGCGAGGCCAGGGGCCCAGGCAATTGCTGTGCCTATCCCACAAATCACTGATGTGGTTGTCACAGTAAGTCTCACTTATCACTTTAATCTAAAGCCAAAAGACCAAGGCTGATGGAATCTTTGTTGCCGAGAAATCAGGTTTTGCGAGAATTTTCCCCTCAACATGCACTCATGACGCGAGCCGATGTGGCTCGATCAATCCACATCAGCTTGGTGGTACGCATGGCGTACCTTTGGTTGCATATGTACATGCAGCGTCAACAGGATCGAACGACTACCTTGGTTCGATCCCCTTGGGAGCTGATCGATCGACACCTGGAGACCATGCGACACAAGTCGCAAGACTACAAAGTGGCGTAAGTTCAACTTTATTCCTCAGTATATTGGACAAAAATGTTCTGATGACGAACATCTTCTGATGTGTGATTACCTATCAGGTATGGCCGTCTCATCTTGGACTACGACCGACACATTTTTGATGGCGCAAAGACGGCGCGTGAGATTGCCAGCATCTCGGTTGCCCTCCCCTCTGACGAAGAAGTGCAGGCGATGCTGCGTGACAGAGCCCAGGAGGCCCCGGGTGATGAAGATGAAGATGGTGCCGCAGACGGCTTCTAATTATCTTGTTTTCATGTTTTCTTTTTTCCTTTTTTTCCTTTTTTTTTTTTTCTTTTTTCCTTTTTTTTTTTTTTTTTTTTTTTTTTTTTTTTTTTTTTTTTCCTTTTTTTTTTTTTTCCTTTTTTTTTTTTTTTTTTTCCTCCTTTTTTTTCCTTTTTTTCCTTTGTTTCGTTTTTCTTTTTTTCCTTTTTTTCCTTTTTTTCCTTTTTTTCCTTTTTTTTTCCTTTTTTTCCTTTTTTTCCTTTTTTTCCTTTTTTTCCTTTTTATGTTATTTGTTTTCTTATCTTTCCTCGTCCAGTTCTCCTCCATGTCCCCCATGCAATGCAGTGCGTGGTACCCAGGCGGTACCACATTCTGCTGCAGATATAACCCGCGGATTTGATCCGCTCCGTGCAAGGCTAACTGAGCCACCGCACCCCCCAAGGGTGAATGTGACGGACCGGTGAGCCACGTGGAGACCACCGCTCGAGGTGTCGCTGCCTCGTGGGCTCGACCAACCCGTTGTGATCACGGGTTTTCCTCGGTGGAATCGCCGTCGGTGGTGTGGTGGGGCCGGCGTGGACCCGACCATCCCGTCGGTGCCACGAGAAATCCACGGGGAATCCACGGAGAGCCAAAAGCCCACGTGGATTCCTCGCCGTGCCCAGTTGGTGGAGACCCCGTGAACGGGTGGACCAACAGCCGCTGGTCCGACCTCGCGCGCGGCCACCACGTGGAGTCCTCGTGGAATCCGCGTGATTTCCCCGTGGACGGACTCCCCGGGTG
>ESTA-5N1_PGr
CACCACGGGTCGATATTTTTTATTCGACCGCGTTGGCTTGACTGCGCAGTCGCAGACAGGTTGGCACTGACCTGTCTGCCCTGAGAATCACAGCTCAGTCGGGATGTGGTGGGGGATCGGACAGGCCTACGCCGGCCCAACTCACCCGATCCATTGGTCGGCCCAACTTTGCCGACATGTTCTGTCAACAGGCTTTGTGAAACATTGGTTGGGCATTGATGACCCGGGCAGCACTGATGGTCAGCCCGACGGTGTCAACAAGTTCAGCCCCCATCGAGCCAACCAACAAGTTGTTAGCATATAACACTTTCCAAAGAAGTGCAATGTGCCTCCTTCCACATAGAGAATAGGCTACAGAGATGGGGAATTACAAAAAAAAAAAAAAAAAAAAAAAACGACTTCAAAACAAAAAAAACTCAAACAGCTTGACAAACTTGAGATTGATAGGTTTGAATTCTTCAAGAACGGCCAKCTAACTAATGTGATATGGCCTGGTGGTAGTCCGGAAGGCCGATGATAGCCCCGAGGTGTTCGGTGGGGTAGGTACCTGTGACCCAATGTGAAGACATGGGTTCAAGCCCTGGAGGCACTGTTTTTTTTTTGGATGTGACCGCGGCCCTAATGCCAGTCCAACGTTGGGAGCTATCAGCACCAACGGAAGGCCGACATCCGCTGCTATGCCGACCGCGGGCAGGCACGTGAAGCCGGCGTGGGAGGTCGCGCCCACTGCGGCTGCCGATACCTCCCGCAAAGAAGCCCACCAAAACAGCTGGGCGGGAGCGGGGAGGTTGGCTCCACGTGAAATTTCACGTTGCCCCGCGGTGGGTCAAAGTTCGTGGTG
>ESTA-5_MLP
[truncated: 821,982 more chars]
