# Supplementary material for: Heterogeneous Lineages of DNA Transposons Encode a TET/JBP Dioxygenase in Fungi
Source: Biology (Basel). 2025 Dec 4;14(12):1741. doi: 10.3390/biology14121741 (PMC12730594; doi:10.3390/biology14121741)
Supplement: Supplementary file 1 [file biology-14-01741-s001.zip › DataS2.nwk.txt]

(hAT7-2_PGr_T+:0.00220538,hAT7-3_PGr_T+:0.00548524,((hAT7-1_PTrit_T+:0.26055083,(hAT7-2_PTrit_T+:0.01822362,hAT7-3_PTrit_T+:0.04661223)1.000000:0.13685079)0.795000:0.06616246,(hAT7-2_PCor_T+:0.47184140,(hAT7-1_PSt:0.58299818,((CRYPT1:0.95652645,(hAT-1_Cglob:0.81683606,(TFO1_FO:0.79518775,RESTLESS:0.81563027)0.943000:0.24692474)0.918000:0.20920447)0.989000:0.29577077,((hAT-1_MLP:1.13249500,(((hAT-7_OS:0.78639935,(hAT-16_OS:0.51232397,TEMPINDAS:0.47038386)0.996000:0.26827608)0.131000:0.04409424,(((hAT-5_ALy:0.37238515,ATHAT3:0.38192879)1.000000:0.38863732,(hAT-4_RC:0.60519283,((HAT2_MT:0.48174235,METRAHAT:0.49951099)0.865000:0.10065205,((hAT-5_MN:0.34215668,(hAT-1_FV:0.60352835,(hAT-2_FV:0.44607361,HAT-15_Mad:0.43535657)0.997000:0.21585717)0.928000:0.08785301)0.957000:0.10976865,(hAT-5_NS:0.51548602,(hAT-3_TC:0.39384963,(hAT-1_BDi:0.49188555,hAT-1_GR:0.47017789)0.541000:0.07311010)0.326000:0.05305638)0.987000:0.13548487)0.185000:0.04769610)0.947000:0.07678502)0.725000:0.07107777)0.987000:0.14749447,(((hAT-10_OS:0.58129807,(hAT-1_PTrit:0.65462141,hAT-2_PGr:0.47393646)0.999000:0.37362826)0.494000:0.05912386,(hAT-1_RC:0.37831584,hAT-2_GR:0.32077483)1.000000:0.42718458)0.536000:0.04358272,((hAT-1_LU:0.44808116,HAT-13_Mad:0.40359330)0.999000:0.27107130,(hAT-6_OS:0.21261913,hAT-17_ZM:0.23889318)1.000000:0.57249046)0.952000:0.12140872)0.937000:0.08976902)0.806000:0.06521478)0.979000:0.13126716,(hAT-13_VVi:0.69507779,((hAT-2_SD:0.70136583,hAT-1_NS:0.61643556)0.997000:0.41794141,((hAT-1_PPe:0.50842419,(hAT-1_MN:0.47690162,(hAT-2_MN:0.76984575,(hAT-6_MN:0.24448433,(TWIFB1:0.34827444,(ZhAT3_ZM:0.21516981,ZhAT10_ZM:0.26950008)1.000000:0.22455220)1.000000:0.32857061)0.964000:0.14569337)0.988000:0.18788834)0.009000:0.09972353)0.979000:0.16878904,(TAM3_AM:0.87427043,(hAT-1_JC:0.34023734,ATHAT10:0.37461538)1.000000:0.45039210)0.916000:0.14292772)0.736000:0.08429893)0.892000:0.09131050)0.971000:0.17216543)0.998000:0.34299498)0.913000:0.15592132,(((((hAT-37_HM:0.78132085,(TOL2_OL:0.60301222,hAT-11_LCh:0.69795426)1.000000:0.97191905)0.796000:0.26358172,(hAT-26_HM:0.64365842,hAT-26_LCh:0.46443562)1.000000:0.81093326)0.930000:0.22511277,((hAT-30_HM:1.10032400,(hAT-1_PSo:1.03890506,hAT-1_EI:1.83236275)0.751000:0.19219851)0.791000:0.09725426,((((hAT5_AQ:1.05940458,(HOPPER_BD:0.86082034,(FUROUSHA2:0.70041473,((hAT-31_LMi:0.52845713,(AeHerves2:0.33595086,HAT1_AG:0.80361803)0.993000:0.24046641)0.699000:0.08994093,(hAT-1_DSi:0.31383177,Howilli1:0.39924832)1.000000:0.33155951)0.957000:0.18136904)0.945000:0.14299202)0.874000:0.11851069)0.037000:0.08750725,((HAT2_CI:0.67708936,(hAT-14_Crp:0.58709425,hAT-2_CGi:0.68172355)0.888000:0.12861386)0.979000:0.19324732,(hAT-52_HM:0.90157574,(hAT-5_CGi:0.99223748,hAT-2_BF:0.94549313)0.172000:0.10272619)0.766000:0.10445549)0.929000:0.12538869)0.868000:0.07758403,(((hAT-2_Crp:0.38757688,hAT-4_ACar:0.52753500)1.000000:0.51149130,(hAT-10_XT:0.35753624,hAT-9_XT:0.61996267)1.000000:0.80601994)0.975000:0.26371859,(hAT-27_HM:1.04892053,((HAT5_CI:0.67651214,(hAT-11_HM:0.86962986,(hAT-15_LSal:0.52287264,hAT-9_HM:0.71207601)0.974000:0.19339629)0.939000:0.15311286)0.924000:0.12704467,(hAT-7_HRo:0.44314009,hAT-18_LCh:0.43294580)1.000000:0.37742209)0.637000:0.09055046)0.803000:0.08687612)0.959000:0.11742712)0.209000:0.04262449,(hAT-28_HM:1.08328230,(Hoana3:0.92944703,(hAT-1_DK:1.09317145,(hAT-79_HM:1.33510250,(HERMES:0.32795459,(HOMER:0.38289029,(Homo1:0.22024165,HOBO:0.40102548)0.813000:0.09865798)0.548000:0.08083622)0.999000:0.61997577)0.873000:0.19015526)0.409000:0.13184597)0.930000:0.21274789)0.956000:0.17919228)0.944000:0.12132564)0.913000:0.09938784)0.934000:0.12819820,(((Hopseu2:1.43495022,hAT-1_PI:1.69397201)0.397000:0.22900694,(((hAT-39_LCh:1.24030739,((hAT-1_RPr:0.57492195,hAT-1_LHu:0.58922868)0.998000:0.87318357,(hAT-19_Crp:0.73629186,hAT-13_LCh:0.67402935)0.820000:0.32745519)1.000000:0.95902152)0.916000:0.31605513,((hAT-3_TV:1.73947087,(hAT-2_TV:0.82702174,hAT-1_TV:0.76936948)0.981000:0.58733792)0.990000:0.61727509,((((hAT-4_CPB:1.01643879,((((hAT-19_CPB:0.41064001,(hAT-34_LSal:0.44827605,(SPIN_Og:0.02058074,SPIN_Ml:0.00618470)1.000000:0.31950544)0.916000:0.13080938)0.928000:0.11227270,(hAT-20_CPB:0.54309169,(hAT-4_HM:0.54747542,AeBuster3:0.39268421)0.515000:0.08901281)0.918000:0.12348707)0.872000:0.09831997,(hAT-1_PM:0.46593951,Charlie11:0.53746776)1.000000:0.33100328)0.374000:0.06617171,(hAT-43_Lch:0.57094138,(((CHAPLIN6_FR:0.37651824,hAT-16_SM:0.41529750)0.964000:0.16885227,(hAT-17_SM:0.45771697,hAT-16_HRo:0.46987801)1.000000:0.34019377)0.896000:0.13509787,((Charlie25:0.60671009,((AeBuster1:0.63488329,(CHARLIE1:0.38224013,hAT-8_CPB:0.30281478)1.000000:0.31212322)0.891000:0.09236423,((hAT-41_Lch:0.32092064,hAT-2_DR:0.34688815)0.993000:0.17630727,(CHARLIE10:0.42526510,hAT-2_XT:0.41999203)0.994000:0.22608079)0.922000:0.09012011)0.785000:0.06208971)0.369000:0.04049775,(hAT-10_SSa:0.67179501,(hAT-11_SM:0.59999670,(CHARLIE7:0.51680848,hAT-2_SM:0.52977994)0.727000:0.09824409)0.889000:0.07926348)0.725000:0.04215085)0.687000:0.06237613)0.969000:0.11181507)0.054000:0.04712900)0.982000:0.21460578)0.977000:0.21440715,(hAT-43_SM:0.81389028,(((((hAT-3_DR:0.52813410,hAT-11_XT:0.55238506)0.896000:0.16823691,(hAT-16_Crp:0.46357105,(hAT-5_SM:0.35191500,(Myotis_hAT1:0.07674826,HAT1_MD:0.10503292)1.000000:0.32763291)1.000000:0.32750922)0.924000:0.11791382)0.998000:0.24609202,((hAT-15_SSa:0.68294372,(hAT-34_LCh:0.51714774,CHARLIE5:0.58256557)0.982000:0.19964116)0.691000:0.05694110,((hAT-11_CPB:0.41823863,hAT-6_SSa:0.45384921)0.998000:0.28814034,(hAT-5_DR:0.44279294,(hAT-5_CPB:0.20112043,hAT-75_HM:0.29221741)1.000000:0.33823630)0.998000:0.26188093)0.183000:0.07664752)0.928000:0.10750263)0.852000:0.06979637,(hAT-13_SSa:0.58633945,hAT-7_SP:0.69214623)0.997000:0.36891887)0.150000:0.04092221,(((((hAT-18_CPB:0.33915125,(hAT-2_LMi:0.37713979,hAT-1_PBa:0.41238249)0.826000:0.09460995)0.969000:0.11959701,(hAT-7_SSa:0.51642039,CHARLIE8:0.39222148)0.550000:0.08552364)0.901000:0.06893592,(hAT-1_CTe:0.66122374,(hAT-1_MMa:0.51920620,((hAT-2_MMa:0.59723583,Charlie12_GG:0.40077295)0.503000:0.05923643,(hAT-46_SM:0.57963326,(hAT-16_LSal:0.63596172,hAT-9_AMi:0.50697702)0.734000:0.09981310)0.890000:0.07381866)0.879000:0.06288650)0.341000:0.06153212)0.788000:0.04031382)0.955000:0.07131136,(hAT-2B_PM:0.50255666,((hAT-2_OG:0.47924234,(hAT-12_SM:0.57224190,(hAT-8_LCh:0.27401671,hAT-1_SM:0.55996065)0.394000:0.08740764)0.939000:0.11025092)0.993000:0.18493878,(hAT-3_XT:0.46788562,HAT6_CI:0.54352688)0.561000:0.04187869)0.904000:0.07090050)0.208000:0.05003339)0.784000:0.07147948,(hAT-10_CPB:0.56335913,(hAT-1_LCh:0.34855131,hAT-40_SM:0.46637544)0.996000:0.19011563)0.841000:0.06023119)0.996000:0.17934180)0.218000:0.04848818)0.948000:0.15483921)1.000000:0.61397144,((((hAT-13_HM:1.71420630,(hAT-31_HM:1.05035450,(hAT5-3_NV:0.52649494,hAT-33_HM:0.69142189)0.992000:0.53437673)0.998000:0.69747511)0.392000:0.21690283,(((hAT-30_CPB:0.67274125,(hAT-38_LCh:0.41993286,(BLACKJACK:0.68798948,(hAT-85_HMa:0.63780718,hAT-26_LMi:0.47071294)0.890000:0.13575090)0.273000:0.08634793)0.870000:0.14742235)0.998000:0.41830643,(hAT-40_SSa:0.46469569,hAT-26_CPB:0.58139540)0.973000:0.21581929)0.999000:0.44057048,(hAT6-1_NV:0.58808659,(hAT6-1_SP:0.53089485,hAT6-2_SP:0.64365942)0.997000:0.49273038)0.998000:0.50293046)0.999000:0.45774415)0.904000:0.16163019,(hAT-18_SSa:0.87014491,(hAT-29_HM:0.26309257,hAT-46_HM:0.23809128)1.000000:0.86019747)0.987000:0.39479293)0.996000:0.26034364,(hAT-1_VC:1.61202478,((((((TIP100:0.26900514,(hAT-2_PTr:0.22590509,HAT-6_Mad:0.27532145)0.997000:0.17848388)0.998000:0.24995059,(HATSOD1:0.42914301,((HAT-1_Mad:0.33078312,hAT-1_PTr:0.27701028)0.941000:0.09516645,(hAT4_SB:0.40476034,(ZhAT5_ZM:0.33540729,HATOS1:0.35738100)1.000000:0.20906926)0.099000:0.05067389)0.655000:0.07674588)0.528000:0.11227480)1.000000:0.75631410,(((hAT-39_HM:1.22910277,(((hAT-3_AMi:0.52261894,hAT-4_HRo:0.31941797)1.000000:0.26687613,(((Art1_Cis:0.53464231,hAT-16_CPB:0.50366902)0.607000:0.07004761,(hAT-51_SM:0.54812348,hAT-1_HRo:0.55453997)0.916000:0.14226502)0.805000:0.09857232,(hAT-27_SM:0.49798044,hAT-15_CPB:0.51462906)0.950000:0.13428347)0.927000:0.09638177)0.997000:0.17502944,(((hAT-12_AMi:0.45320894,hAT-8_HM:0.51698117)0.963000:0.15050267,(hAT-4_Crp:0.55945982,hAT-32_LMi:0.41324317)0.996000:0.22283125)1.000000:0.28923491,((hAT-50_SM:0.63185544,((hAT-3_CPB:0.38265480,hAT-35_LCh:0.37137303)0.958000:0.11396049,((hAT-14_CPB:0.65442712,((hAT-1_STu:0.46802992,hAT-41_HM:0.44441140)0.994000:0.16811445,(hAT-23_CPB:0.44030488,hAT-5_SSa:0.55980969)0.740000:0.05793890)0.852000:0.05059639)0.822000:0.08473323,(hAT-21_HM:0.48390509,hAT-55_HM:0.36713457)0.966000:0.10705386)0.251000:0.03872137)0.949000:0.12528308)1.000000:0.24735886,(hAT-23_HM:0.64221685,(hAT-58_SM:0.49520218,hAT-2_HRo:0.71105346)0.998000:0.31117735)0.869000:0.12644616)0.944000:0.11200684)0.326000:0.05298463)0.990000:0.23363550)0.940000:0.13391320,(hAT-25_CPB:0.81417266,(hAT-47_HM:0.57356411,(hAT-40_HM:0.68743167,hAT-10_DR:0.74710252)0.847000:0.11530047)1.000000:0.53723908)0.965000:0.22409586)0.870000:0.10092278,(hAT-8_DR:0.96888663,(((hAT-30_SM:0.63516307,hAT-5_HRo:0.99075505)0.342000:0.13248280,(((hAT-43_HM:0.53052912,(hAT-61_HM:0.60058420,hAT-25_HM:0.53321154)0.452000:0.10460544)1.000000:0.40082408,(hAT-3_CGi:0.62206942,hAT-4_BF:0.63878376)0.906000:0.14533693)0.754000:0.11392750,(hAT-5_BF:0.41526000,hAT-4_CGi:0.52707301)1.000000:0.46856442)0.890000:0.08790006)0.990000:0.25190047,(hAT-11_DR:0.85067698,(hAT-12_HRo:0.69540163,(hAT-3_BF:0.64694678,hAT-4_NV:0.83651769)0.888000:0.16128530)0.684000:0.10533891)0.998000:0.36771675)0.970000:0.19470827)0.310000:0.07353750)0.935000:0.09947095)0.683000:0.02450368,(hAT-21_LCh:1.07215574,(hAT-22_SM:0.60017644,hAT-37_SM:0.69074987)1.000000:0.58811092)0.896000:0.14994955)0.997000:0.34910855,(hAT-74_HM:1.57834808,hAT-6_BF:1.17477561)0.595000:0.23065519)0.922000:0.16508416,(((hAT-28_CPB:0.43420863,hAT-36_SM:0.45562875)1.000000:0.84794522,(hAT-10_HRo:1.61684911,hAT-2_VC:1.12401354)0.902000:0.22523351)0.865000:0.13546722,((hAT-20_HM:0.93980446,hAT-24_LCh:0.76910779)1.000000:0.63881024,((hAT-68_HM:1.18878103,(hAT7_SP:0.72451458,hAT-35_HM:1.05224210)0.976000:0.38025740)0.935000:0.21250548,(hAT-1_EHux:1.31079579,hAT-18_HM:0.94043201)0.944000:0.25965729)0.830000:0.12607022)0.311000:0.08941938)0.816000:0.05360145)0.874000:0.10971610)0.938000:0.17416579)0.876000:0.12679405)0.849000:0.16663923,(hAT1-1_NV:1.72877954,(((hATm-54_HM:0.89135592,((hAT-32_LSal:0.64216405,(hATx-7_HM:0.37444028,hATx-8_HMa:0.35617773)1.000000:0.36921191)0.920000:0.20856209,((hATm-50_HM:0.38793699,(hATm-22_HM:0.43524659,(hATm-18_HM:0.38785147,hATm-7_HM:0.40991253)0.663000:0.09816021)0.515000:0.08310776)0.964000:0.16764344,(hATm-21_HM:0.59978969,((hATm-33_HM:0.50555779,(hATm-5_HM:0.44641189,hATm-19_HM:0.48643922)0.993000:0.20331462)0.498000:0.09211437,(hATm-12_HM:0.48419140,(hATm-56_HM:0.57601735,hATm-17_HM:0.40252625)0.879000:0.11821083)0.960000:0.15425745)1.000000:0.33761618)0.318000:0.10639237)0.557000:0.11325858)0.860000:0.28623626)1.000000:1.10557451,(((hAT-9_SM:0.86377987,((hATm-48_HM:0.90882743,((hATm-23_HM:0.74502250,(hATm-38_HM:0.55416710,(hATm-42_HM:0.59078933,hATm-2_HM:0.58200980)0.743000:0.09630207)0.830000:0.16500175)1.000000:0.32595711,(hATm-6_HM:0.76834553,(hATm-3_HM:0.28398964,hATm-4_HM:0.33577176)0.999000:0.42122013)0.973000:0.21972629)0.947000:0.15125827)0.980000:0.23039226,(hATm-1_LSal:0.57413366,hATm-57_HM:0.72093357)0.962000:0.16617491)0.893000:0.09189695)0.241000:0.06517567,(hATm-2_AA:0.97960653,(hATm-41_HM:0.76197604,(hATm-4_HR:0.94952574,((hATm-35_HM:0.80205435,(hATm-2_HR:0.66571105,hATm-1_CS:0.42569600)0.616000:0.07586876)0.777000:0.07707706,(hAT-8_SM:0.71252018,(hATm-55_HM:0.45809136,(hAT-59_HM:0.51321535,(hAT-77_HM:0.55258240,((hAT-19_LSal:0.43868955,(hAT-4D_AP:0.47266059,(hATm-1_HR:0.65876809,(hAT-4C_AP:0.34471468,hAT-7_AP:0.30219175)0.993000:0.22254727)0.067000:0.09264577)0.970000:0.14395205)0.930000:0.09205556,(hATm-3_HR:0.54055274,(hATm-1_SM:0.48666081,hAT-81_HM:0.38722985)0.623000:0.07445392)0.908000:0.06192515)0.618000:0.04144334)0.752000:0.09340182)0.628000:0.04792221)0.922000:0.07081778)0.935000:0.08045030)0.393000:0.02209887)0.176000:0.07324493)0.549000:0.05032847)0.553000:0.14384925)0.996000:0.66433240,(hATm-36_HM:0.44541855,(hATm-15_HM:0.36488162,hATm-59_HM:0.58786943)0.552000:0.25983537)1.000000:1.01515466)0.810000:0.20199910)0.873000:0.48494584,((hATw-1_HM:0.77562855,((hATw-4_BF:0.83823196,hATw-5_BF:0.91436888)0.929000:0.17305142,(hATw-2_HM:0.42621405,(hATw-1_BF:0.41756564,hATw-1_SP:0.45732981)0.924000:0.14560448)0.887000:0.19417349)0.868000:0.25269598)0.999000:1.80252908,(hATw-1_LB:0.50301829,hATw-1_CCo:1.57184421)0.995000:1.15468984)0.948000:0.69897372)0.997000:0.87173572)0.796000:0.17295411)0.682000:0.11386163)0.884000:0.15797721)0.923000:0.19955973,((hAT-1_PR:1.05474267,(hAT-1_HM:0.89676513,hAT-44_HM:0.88767769)0.968000:0.33825954)0.969000:0.25052916,(((hAT-31_LSal:0.47658810,hAT-1_CPB:0.41266405)1.000000:1.24725865,(hAT-2_HM:1.02858274,(hAT-1_AMi:0.71796526,hAT-13_AMi:0.49778487)0.421000:0.19545435)0.843000:0.16364467)0.584000:0.10159030,((hAT-6_CCri:0.92767537,hAT-5_CCri:0.65753698)1.000000:1.45989153,(hAT-25_SM:0.72645393,((hAT-10_SBi:0.73031649,hAT-7_VV:0.57101521)1.000000:0.46803860,(hAT-10_ATr:0.67028423,(hAT-12_FV:0.52941745,hAT-3_STu:0.40571753)0.995000:0.29877459)0.967000:0.22126711)0.887000:0.18141199)0.938000:0.30364493)0.957000:0.25669739)0.863000:0.12834830)1.000000:0.48666955)0.792000:0.13943511)0.851000:0.09097322,(hAT-8_CCri:1.45355870,((hATx-5_HM:0.59565072,(hATx-20_SM:0.61856464,(hATx-1_HM:0.50721807,hATx-6_HM:0.53637888)0.924000:0.14283211)0.441000:0.11238994)0.520000:0.14729332,(hATx-2_SM:0.54796130,(hATx-3_SM:0.95280171,(hATx-4_HM:1.21101324,(hATx-5_SM:0.77795037,hATx-1_SM:1.37697894)0.750000:0.07800741)0.296000:0.08727336)0.580000:0.11758031)0.917000:0.16223071)1.000000:0.89994204)0.775000:0.19893505)0.924000:0.14372854)0.592000:0.05413505,(hAT-2_CCri:0.96606731,hAT-1_CCri:0.55337981)1.000000:1.13015769)0.941000:0.14218692)0.421000:0.08615472)1.000000:1.09088672)0.131000:0.09581572)1.000000:0.29920206)1.000000:0.18415853);
