# Supplementary material for: Heterogeneous Lineages of DNA Transposons Encode a TET/JBP Dioxygenase in Fungi
Source: Biology (Basel). 2025 Dec 4;14(12):1741. doi: 10.3390/biology14121741 (PMC12730594; doi:10.3390/biology14121741)
Supplement: Supplementary file 1 [file biology-14-01741-s001.zip › DataS3.nwk.txt]

(HarbingerS-9_PI:0.02139296,HarbingerS-1_PSo:0.11224514,(HarbingerS-2_PSo:0.08313425,(HarbingerS-3_PSo:0.29306101,(((Harbinger2-1_TSt:1.19017105,((Harbinger-71_CCri:1.91868806,(((((Harbinger3_TP:1.26220272,(Harbinger-13_PGr:0.00872705,(Harbinger-16_PGr:0.11625122,(((Harbinger-8_PSt:0.07775861,Harbinger-11_PGr:0.14498678)98:0.26554317,(((Harbinger-5_PGr:0.13725709,(Harbinger-3_PGr:0.11157324,Harbinger-3_PSt:0.24481659)75:0.04383501)97:0.30271869,(((HARB-1_TA:0.32208308,(((HARB-3_Mad:0.31005502,(((Harbinger-1_PPe:0.24942830,HARB-1_FV:0.29464707)37:0.06104580,(HARB-5_FV:0.14700698,(HARB-4_FV:0.02420793,HARB-6_FV:0.30270394)94:0.15994372)66:0.13764628)51:0.06698094,((HARB-3_FV:0.09006006,HARB-8_FV:0.17539556)97:0.18063530,(HARB-1_Mad:0.11869285,(HARB-10_FV:0.12552811,HARB-2_FV:0.10248988)100:0.18023523)94:0.17616157)25:0.04269439)56:0.08690612)55:0.08499113,((HARB4_ZM:0.42503436,HARB-5_OS:0.32833837)24:0.05810837,(MTIS112A:0.24536986,((HARB-5_ALy:0.23552621,(HARB-4_ALy:0.10332943,(ATIS112A:0.05865589,HARB-6_ALy:0.07483875)82:0.08374273)39:0.06903924)93:0.11866143,(HARB-1_GM:0.17300577,(Harbinger-75_CCri:1.01937109,((HARB-10_OS:0.07737103,(HARB-16_OS:0.11699587,Harbinger-24B_OS:0.02735490)54:0.02564019)88:0.09106668,(Harbinger-25_OS:0.15667026,((HARB-17_OS:0.34085154,HARB-13_OS:0.12040696)61:0.06460195,(HARB-1_OS:0.25056479,HARB6_ZM:0.19589749)15:0.02619092)33:0.06678431)24:0.03926659)24:0.00000001)22:0.04930661)38:0.11543381)9:0.04715314)17:0.06717002)3:0.04317912)1:0.07762768,(HARB-9_ALy:0.30240840,(HARB2_ZM:0.11302153,HARB3_ZM:0.21571752)98:0.27860455)7:0.06199243)1:0.05141521)0:0.02672408,(HARB-2_OS:0.13278770,(HARB-2_SBi:0.19494418,(HARB-N1_OS:0.30460702,(HARB-3_OS:0.06620449,(HARB-9_FV:0.24415521,Harbinger1_PTr:0.21098761)9:0.04616964)12:0.05034684)3:0.01656854)7:0.04109219)3:0.07219396)1:0.07340296,(((Harbinger-10_PI:0.16256711,(Harbinger-9_PI:0.22705215,Harbinger-12_PI:0.12661231)57:0.08281939)99:0.23246978,(Harbinger-11_PI:0.66979841,Harbinger-6_PI:0.45522672)21:0.16158092)3:0.08014731,(Harbinger-10_PGr:0.16443842,Harbinger-14_PSt:0.57751095)48:0.04569310)1:0.04921353)0:0.02837363)7:0.07882041,((Harbinger-10_CCri:1.09991595,(Harbinger-4_PI:0.18150182,Harbinger-13_PI:0.25603626)93:0.17325795)21:0.05044025,(Harbinger-7_PI:0.57951312,(Harbinger-2_CCri:0.49001441,Harbinger-3_CCri:0.18157508)80:0.21272812)11:0.13440236)10:0.06924105)26:0.14083981)13:0.03854933,(Harbinger-9_PGr:0.20328161,Harbinger-17_PGr:0.38974348)99:0.20041775)14:0.21993457)10:0.07035005)86:1.01640642)95:0.89903495,(HARBINGER:0.52575481,(HARB-14_SBi:0.55811533,(Harbinger-12_PSt:0.52054736,(HARB-8_OS:0.14173232,HARB-4A_SBi:0.14401429)100:0.36488724)86:0.39456517)47:0.16815644)95:0.40867895)41:0.44643983,(SENKUSHA1:0.82854272,(PIF_Harbinger-1_Smoe:0.86966752,(HARBINGER2_DR:0.88912453,Harbinger-3_HMa:1.12092639)26:0.29425992)2:0.05975795)3:0.10219424)0:0.08861468,(((Harbinger-1_PCor_T+:0.00000001,(Harbinger-1_PHord_T+:0.06927196,(Harbinger-11_PSt_T+:0.06056408,(Harbinger-11_PTrit_T+:0.10652280,Harbinger-23_PGr_T+:0.10062954)61:0.07474206)64:0.11524277)46:0.04973672)100:0.70847722,(Harbinger-4_PCor:0.18214405,Harbinger-2_PCor:0.18978641)99:0.67157738)92:0.60894998,(PIF_Harbinger-1_PI:0.86090792,(((Harbinger4_TP:0.47702804,(Harbinger1_TP:0.13657477,Harbinger2_TP:0.08083377)94:0.31498129)99:0.42581223,(Harbinger-14_PI:0.12817822,Harbinger-15_PI:0.31775241)100:0.95863138)77:0.29103111,(((Harbinger-43_CCri:0.14901742,Harbinger-13_CCri:0.14496520)100:0.30518385,(Harbinger-48_CCri:0.54550500,(Harbinger-41_CCri:0.46003438,(Harbinger-5_CCri:0.20027937,(Harbinger-29_CCri:0.21506247,Harbinger-46_CCri:0.16060294)74:0.10544633)60:0.12323531)43:0.08099675)50:0.11883569)78:0.15560926,(Harbinger-77_CCri:0.42606239,(Harbinger-52_CCri:0.57256096,Harbinger-27_CCri:0.03073711)100:0.61362801)74:0.27047944)84:0.22032949)79:0.44368974)11:0.05353113)16:0.11678600)1:0.13735370,((((Harbinger-6_DR:1.18330773,Harbinger-5_DR:0.35078287)43:0.28516186,HARBINGER1_DR:0.35686966)9:0.10443654,(((Harbinger-4_CPB:0.06890052,Harbinger-5_CPB:0.10192451)48:0.02373753,(Harbinger-3_CPB:0.08752392,(Harbinger-2H_CPB:0.04247850,(Harbinger-1_CPB:0.04216750,(Harbinger-2D_CPB:0.08013053,Harbinger-2_CPB:0.06397131)28:0.02168546)39:0.03095388)71:0.05407712)25:0.00975603)77:0.17681390,((Harbinger-8_CPB:0.18488944,Harbinger-9B_CPB:0.09764672)99:0.22836346,(Harbinger-1_AMi:0.31728190,(Harbinger-2_AMi:0.24242325,Harbinger-1_Gav:0.79907650)43:0.10000112)77:0.30099986)25:0.05569634)52:0.17610470)8:0.14283698,(Harbinger-4_HM:0.78719943,((Harb_Cis1:0.50173840,(Harbinger-2_SSa:0.35082693,(Harbinger-4_XT:0.36108986,(Harbinger-2_AG:0.42315683,Harbinger1_DYa:0.35920373)98:0.38559581)38:0.06575284)35:0.11345639)69:0.20292237,(Harbinger-3_SPur:0.33618221,((Harbinger-6_CGi:0.27897157,Harbinger-1_BF:0.35173439)19:0.02537877,(Harbinger-1_SP:0.33275220,(Harbinger-4_BF:0.29572817,Harbinger-1_CGi:0.25514913)37:0.07721751)33:0.07724520)51:0.13565722)84:0.20555060)83:0.28600842)74:0.29087141)10:0.24082820)29:0.10275664)46:0.70317630,((PIF_Harbinger-2_EmiHux:2.85587806,PIF_Harbinger-1_Ngru:0.60829376)35:0.32449602,(((((ISRhosp9_ISL2:1.61619610,((IS903:0.58488612,ISCap2_IS903:0.85521035)100:1.70497331,((ISAac2_IS427:0.64179248,ISFw10_IS427:0.89009500)89:1.07723797,(ISAzo36_IS1031:1.33914523,IS1031A:0.52665097)98:1.26375913)39:0.27352431)23:0.60414691)8:0.19128934,(ISStsp6_ISL2:1.34118808,(ISAau3_IS5:0.14722205,(ISThi1_IS5:0.33529465,IS5:0.44366401)70:0.18534877)96:1.63589649)7:0.27724346)8:0.51581383,((Harbinger-1_TV:0.25395683,Harbinger-2_TV:0.40414662)98:1.33062260,((PIF_Harbinger-3_PI:0.46507657,(ISL2EU-13_CCri:0.25826005,(ISL2EU-8_CCri:0.30897354,(ISL2EU-10_CCri:0.26906305,(ISL2EU-7_CCri:0.33999915,(ISL2EU-1_CCri:0.36258590,(ISL2EU-12_CCri:0.15360620,ISL2EU-4_CCri:0.30255342)99:0.18899754)63:0.10849356)52:0.10550032)65:0.13941421)53:0.08527642)70:0.23042491)97:0.92542181,(Harbinger-4_TV:0.13137585,Harbinger-3_TV:0.24852593)100:0.82334700)38:0.13649904)17:0.15014470)0:0.09565094,(((ISL2EU-2_CS:0.26073146,ISL2EU-1_CS:0.49326332)95:0.25010301,(IS4EU-1_AA:1.02497638,(((ISL2EU-1_ADi:0.39677938,(ISL2EU-3_HM:0.12836435,ISL2EU-7_HMa:0.25871238)82:0.19723916)51:0.12587972,(ISL2EU-2_NV:0.78056614,(ISL2EU-14_CGi:0.54676001,(ISL2EU-2_ADi:0.44684198,IS4EU-2_DR:0.51739283)16:0.10046625)12:0.03815035)10:0.13549314)3:0.05213726,(((IS4EU-1_BF:0.45438984,(ISL2EU-1_HM:0.36411770,(ISL2EU-4_HM:0.57516976,(ISL2EU-1_SK:0.17002323,IS4EU-1_NV:0.31478673)70:0.15723262)72:0.14384292)41:0.08800593)31:0.07414381,(ISL2EU-16_CGi:0.45854015,ISL2EU-2_HM:0.41129287)71:0.16269998)23:0.10137745,(PIF_Harbinger-1_AllMac:0.98901278,(IS4EU-1_DR:0.56009794,(ISL2EU-5_HM:0.88396446,(ISL2EU-11_CGi:0.35627239,ISL2EU-8_CGi:0.21826885)37:0.12268333)42:0.11021268)18:0.12267119)3:0.04637826)3:0.10030800)7:0.11173630)10:0.10812930)55:0.63866745,(PIF_Harbinger-1_EmiHux:2.15660104,(ISL2EU-4_CFl:0.73317830,(ISL2EU-4_CGi:0.30110072,(ISL2EU-3_CGi:0.36486847,((ISL2EU-2_CFl:0.39927888,ISL2EU-2_CGi:0.35248702)28:0.04905329,(ISL2EU-1_HSal:0.66526675,(ISL2EU-1_LHu:0.21459685,ISL2EU-1_CFl:0.19987976)100:0.47513416)15:0.07425188)16:0.08853316)16:0.10140994)75:0.42163336)88:0.69654115)25:0.19637289)47:0.61334302)0:0.00000001,(ISL2:1.04487888,ISCaa6_ISL2:0.82184217)27:0.20252137)2:0.14279225)7:0.20054172)40:0.43184284)21:0.26668032,(((Harbinger-45_CCri:0.41971438,(((Harbinger-38_CCri:0.16958927,Harbinger-20_CCri:0.19880035)86:0.08488338,(Harbinger-66_CCri:0.15780248,(Harbinger-16_CCri:0.34287379,(Harbinger-31_CCri:0.19850111,(Harbinger-65_CCri:0.16476790,Harbinger-33_CCri:0.16629799)100:0.23221731)36:0.05782465)9:0.02601478)11:0.04582225)58:0.07522076,(Harbinger-57B_CCri:0.18834362,((Harbinger-44_CCri:0.34228240,Harbinger-17_CCri:0.16734568)32:0.07836909,(Harbinger-42_CCri:0.11736493,Harbinger-12_CCri:0.18801808)67:0.06636215)20:0.03633559)28:0.07402356)52:0.14397100)72:0.18709653,(Harbinger-64_CCri:0.35177894,(Harbinger-36_CCri:0.21086391,(Harbinger-18_CCri:0.34823760,Harbinger-54_CCri:0.20230157)49:0.09373335)98:0.33673468)88:0.20566529)59:0.16423302,((Harbinger2-2_ES:0.43813521,PIF_Harbinger-5_PI:0.49092091)62:0.20174987,((Harbinger2-1_SP:0.26607671,(Harbinger2-2_HM:0.40647610,(Harbinger2-1_HM:0.35174518,(Harbinger-1_ADi:0.37132993,Harbinger2-2_NV:0.28630100)40:0.04399423)46:0.06091919)72:0.16933821)68:0.16899093,(((Harbinger2-3_TMe:0.41606655,PIF_Harbinger-2_PleOst:0.70801565)60:0.15105470,(Harbinger2-1_AAp:0.76747087,(Harbinger2-2_TMe:0.65470498,Harbinger2-1_TMe:0.76109846)87:0.28100286)32:0.34362622)17:0.11435852,(PIF_Harbinger-4_PI:0.44695397,Harbinger-1_PSo:0.45997439)89:0.30048040)11:0.16112369)6:0.08611085)10:0.16005507)26:0.15765592)98:1.83349900,(Harbinger-63_CCri:1.05352708,(Harbinger-23_CCri:0.04060665,(Harbinger-21_CCri:0.30977501,Harbinger-24_CCri:0.21354219)71:0.21008079)96:0.83702613)75:0.64786252)93:0.82455003)60:0.17680577)66:0.08166015);
