# Supplementary material for: Heterogeneous Lineages of DNA Transposons Encode a TET/JBP Dioxygenase in Fungi
Source: Biology (Basel). 2025 Dec 4;14(12):1741. doi: 10.3390/biology14121741 (PMC12730594; doi:10.3390/biology14121741)
Supplement: Supplementary file 1 [file biology-14-01741-s001.zip › DataS4.nwk.txt]

(RAG1_DR:0.21069502,RAG1_HS:0.10474915,(RAG1_CM:0.10015116,(ProtoRAG-1_BBe:1.03327490,((Transib-10_HM:1.30991918,(Transib3_DP:0.81215349,(Transib-2_HM:0.49581043,(((((Transib-14_HM:0.68402298,(Transib-2_SIn:0.54552985,(TRANSIB1_AG:0.68135961,Transib-1_CQ:0.43615393)100:0.40153555)91:0.19794536)64:0.12483264,((Transib-2_DAn:0.28129012,(((Transib-2_DBi:0.29396049,(Transib1:0.36673411,Transib-3_DAn:0.37383935)79:0.08423873)79:0.08133257,(Transib-3_DBp:0.38962544,Transib2_DP:0.33657963)90:0.10921237)94:0.12435713,(Transib-2_DW:0.35249491,Transib1_DP:0.32920069)43:0.05877740)59:0.08942333)100:0.30913454,(Transib-13_HM:0.47176775,(Transib4_DP:0.32971662,Transib-4_DBp:0.30200934)95:0.21260626)97:0.26174003)77:0.10538494)84:0.35036779,(Transib-20_HM:0.67333349,(Transib-11_HM:0.51948539,(Transib-5_HM:0.42009225,Transib-16_HM:0.42952793)57:0.11759920)96:0.29687615)64:0.17463061)12:0.09008513,(((Transib-5_DAn:0.25143326,(Transib5:0.14592705,Transib-1_DBp:0.18897346)100:0.18572859)100:0.32421169,(Transib-1_LHu:0.47534697,Transib-7_DAn:0.53666245)29:0.11528148)10:0.04093988,((Transib-4_DAn:0.36206731,(Transib1_Dmoj:0.05942527,Transib1_Dwil:0.06471724)99:0.26749482)95:0.40583530,(((Transib-4_HM:0.18999489,Transib-3_HM:0.18734751)100:0.41032745,(Transib-6_HM:0.37174070,Transib-17_HM:0.40679724)98:0.20618855)75:0.09062314,(Transib-8_HM:0.35221569,(Transib-21_HMa:0.36273560,Transib-7_HM:0.33356704)64:0.11447028)53:0.07956138)97:0.30388466)12:0.10576192)6:0.08374254)3:0.08673009,(Transib-1_SIn:0.45977786,Transib-12_HM:0.44355946)82:0.15742516)8:0.11866322)33:0.24335724)33:0.19925731)100:1.46660059,((Lanisha-cDNA-1_DrEr:2.42994155,(Lanisha-1_RhIr:1.47149684,Lanisha-2_StPi:1.39127569)100:0.67425639)28:0.06120114,(((Chapaev-2_ACa:0.55536283,(Chapaev-3_ACa:0.30607203,Chapaev-1_ACa:0.37196277)51:0.16532879)100:1.39810594,((Chapaev3-1_AA:0.66979647,(((Chapaev3-5_PM:0.36195440,Chapaev3-1_PM:0.44148006)80:0.16820729,(Chapaev3-4_HM:0.52570983,((Chapaev3-2_HR:0.45406611,Chapaev3-1_SM:0.33150786)63:0.11188199,(Chapaev3-1_CPB:0.32135400,(Chapaev3-3_AA:0.41534198,Chapaev3-4_PM:0.36698125)33:0.05795201)48:0.06833032)49:0.07808307)54:0.03460555)48:0.05570628,(Chapaev3-2_NVi:0.34749095,(Chapaev3-2_AC:0.46905771,((Chapaev3-1_HR:0.17212842,EnSpm-2_LMi:0.20513758)99:0.18219315,(Chapaev-20_HM:0.27693541,(Chapaev3-5_HM:0.21442763,Chapaev3-1_ET:0.23825800)78:0.08993753)35:0.03862635)61:0.08704073)96:0.20103289)61:0.10349241)69:0.37685517)100:1.74026422,(Chapaev-11_HM:1.18992738,(EnSpm-4_LSal:0.99307790,((Chapaev-2_HM:0.27004335,(Chapaev-5_HMa:0.50683266,Chapaev-1_HM:0.35960610)58:0.17182501)53:0.07512591,(Chapaev-18_HM:0.30681183,Chapaev-5_HM:0.47331631)99:0.23712967)82:0.33442397)35:0.14805220)67:0.47423401)58:0.23917186)100:0.91928863,((EnSpm-14_CCri:2.00864784,(((PlavakaB-1_SLL:0.36567797,PlavakaB-1_SCH:0.87573726)100:0.86633927,((PlavakaA-2_SLL:0.23111019,(PlavakaA-1_SLL:0.17044980,PlavakaA-3_SLL:0.10913130)59:0.11568043)100:1.06508782,(PlavakaA-1_LB:0.51426856,PlavakaA-4_SLL:0.70895662)99:0.75290129)100:0.88445751)51:0.22349922,(PlavakaB-1_AuSu:1.79305004,PlavakaB-2_SLL:1.44661036)79:0.32521236)95:0.68787833)75:0.53385263,(((MIRAGE:1.89101356,Mirage1_CB:2.23322913)67:1.05620874,(ESTA-3_PCor_T+:0.69385564,(ESTA-12_PHord_T+:0.42436163,(ESTA-9_PSt:0.18926142,(ESTA-7_PSt:0.30752368,ESTA-1_PCor_T+:0.46892925)30:0.10724471)36:0.15640545)90:0.36811079)100:1.79483225)1:0.00000001,((EnSpm-1_DDi:2.90433047,((EnSpm-4_CCri:0.78372446,(EnSpm-9_CCri:0.65867169,(EnSpm-6_CCri:0.39101334,EnSpm-1_CCri:0.34602668)99:0.32551352)85:0.15786077)87:0.27346697,(EnSpm-2_CCri:0.41575195,EnSpm-3_CCri:0.52891232)99:0.38945344)100:2.01845170)5:0.21988637,((((((OSHOOTER:0.10482217,EnSpm-19_SBi:0.21055128)92:0.36435873,(EnSpm-36_OS:0.12354207,(SHOOTER:0.11219363,(EnSpm-40_SBi:0.15100787,EnSpm-34_SBi:0.14962592)98:0.05277482)99:0.09466274)100:0.24797879)26:0.04451465,(((EnSpm-10_STu:0.41806597,((ENSPM-9_ZM:0.52436510,(EnSpm-1_GR:0.31984182,(EnSpm-1_Cia:0.22004518,ENSUPMET:0.24518605)100:0.19249541)51:0.05998267)35:0.05049345,((EnSpm-1_LU:0.37495888,EnSpm-4_GM:0.35119186)100:0.18976399,(EnSpm-14_ZM:0.39362438,EnSpm-32_OS:0.31153794)100:0.22526945)62:0.03588716)21:0.05116417)37:0.04867732,((EnSpm-5_STu:0.25258222,EnSpm-3_NS:0.30466637)100:0.19646174,(EnSpm-42_SBi:0.38221442,(EnSpm-37_OS:0.19135342,(EnSpm-28_SBi:0.21916869,(EnSpm-38_OS:0.15241358,(EnSpm8_SB:0.13036904,EnSpm-16_ZM:0.22066326)95:0.06908026)59:0.05171503)97:0.07988952)100:0.18464323)98:0.20691051)14:0.04722203)19:0.04406810,((((EnSpm-2_GM:0.17354340,(ENSPM2_MT:0.19740049,TGM5_GM:0.12186495)75:0.05376144)100:0.12334209,(((ENSPM4_ZM:0.28748002,((ENSPM6_OS:0.23122234,(ENSPM_OS:0.24685213,ENSPM7_OS:0.15056194)36:0.03695707)88:0.07983696,(EnSpm-18_SBi:0.26398346,(EnSpm1_SB:0.41753580,EnSpm4_SB:0.20921643)76:0.10383004)99:0.14347956)72:0.04937262)98:0.28887636,(EnSpm-1_BDi:0.65130227,(SPMLIKE:0.11517811,(EnSpm-2_SIt:0.13162738,(EnSpm-3_HV:0.19972530,EnSpm7_SB:0.14598557)70:0.06806672)70:0.04533042)94:0.32790829)59:0.06411573)29:0.04666553,(ENSPM4_OS:0.17586878,ENSPM2_OS:0.18139713)100:0.24255063)68:0.13025512)51:0.06922199,(EnSpm-3_MN:0.32079296,((EnSpm-6_FV:0.13611994,EnSpm-5_FV:0.15313067)100:0.37823384,(EnSpm-4_VV:0.11891662,(EnSpm-3_VV:0.14923406,EnSpm-5_VV:0.14354316)49:0.04223254)98:0.12610841)95:0.10588521)61:0.06149191)67:0.30247983,(EnSpm-3_Mad:0.38934430,EnSpm-2_Mad:0.34615420)88:0.11773895)33:0.07930738)25:0.06380078)26:0.10147974,(((EnSpm-32_SBi:0.27280766,((EnSpm-24_OS:0.22844388,EnSpm-23_OS:0.17056171)100:0.16515948,(EnSpm-41_SBi:0.28668741,(EnSpm-12_ZM:0.23534119,EnSpm-11_OS:0.11725824)99:0.12843501)59:0.04322573)89:0.10154850)100:0.31129596,(EnSpm-1_MN:0.49004173,(EnSpm-8N_VV:0.20105297,EnSpm-6_VV:0.19506587)100:0.12615593)36:0.02555572)41:0.04553104,(EnSpm-1_Mad:0.35609552,(EnSpm-1_FV:0.32380833,(EnSpm-4_FV:0.21743826,EnSpm-2_FV:0.25672529)97:0.09260042)100:0.20974373)100:0.20234921)92:0.11011709)23:0.16238232,(((((EnSpm-1_HV:0.41627471,(EnSpm-4_SIt:0.08530954,(EnSpm5_SB:0.17260174,EnSpm-10_ZM:0.06460765)100:0.09776554)86:0.10113785)99:0.25927420,(EnSpm-13_OS:0.13525845,EnSpm-10_OS:0.16415616)96:0.10465165)95:0.24554777,((DOPPIA4_ZM:0.22128454,EN1:0.28228773)100:0.21754687,(ENSPM2_ZM:0.14580703,ENSPM-8_ZM:0.25040134)98:0.15033058)98:0.14101211)55:0.08150041,(EnSpm-9_OS:0.20046844,EnSpm-33_OS:0.25948711)100:0.17101496)94:0.30596004,(ATENSPM5:0.58025897,((ENSPM1_PT:0.28794163,(EnSpm-2_TC:0.26704566,EnSpm2_PTr:0.34839673)63:0.05789081)98:0.11277833,(EnSpm-1_JC:0.43316429,ENSPM_MT:0.35351323)77:0.11093874)59:0.08700603)55:0.07895008)83:0.10166490)98:1.40610695,(((CACTA-1_Roryzae:0.84606641,(EnSpm-1_BF:0.68504136,EnSpm-2_BF:0.65849966)73:0.21335685)98:0.41329478,(((EnSpm-4_PHord_T+:0.51156848,CACTA-2_Mlaricis:0.49590670)100:0.42975503,(CACTA-1_Mlaricis:0.96039939,((EnSpm-22_AB_T+:0.73038315,(EnSpm-3_PSt_T+:0.67829369,EnSpm-4_PSt_T+:0.62443167)100:0.32850236)100:0.38165404,(((EnSpm-12_PTrit_T+:0.12201640,(EnSpm-6_PGr_T+:0.15558060,EnSpm-1_PHor_T+:0.15928458)54:0.04602849)99:0.30732032,(EnSpm-1_AuPs_T+:0.36962803,EnSpm-3_AuPs_T+:0.47307054)96:0.17036086)100:0.52097020,(EnSpm-13_PTrit_T+:0.64936145,((((EnSpm-5_PTrit_T+:0.09234969,EnSpm-7_PTrit_T+:0.08912496)100:0.06734821,(EnSpm-8_PTrit_T+:0.16092980,EnSpm-2_PGr_T+:0.11307574)79:0.05065528)96:0.13485903,((EnSpm-1_PGr:0.12287207,EnSpm-5_PGr_T+:0.10168293)100:0.26279936,(EnSpm-4_PGr:0.19617168,EnSpm-9_PTrit_T+:0.20165317)100:0.18124020)60:0.05698756)100:0.41874492,(EnSpm-2_AuPs_T+:0.54583225,(EnSpm-9_PGr_T+:0.29801956,(EnSpm-1_PHord_T+:0.08800920,EnSpm-8_PGr_T+:0.06544344)100:0.17029806)100:0.35741409)81:0.16110883)51:0.08521559)99:0.36721508)47:0.14840929)69:0.18720319)51:0.08102169)91:0.58143566,(CACTA-2_AA:1.43134550,(EnSpm-16_HM:1.69169106,(((CACTA-3_AA:1.20079150,CACTA-1_Dpulex:1.05937988)63:0.30672726,(EnSpm-11_HM:0.95309640,(EnSpm-4_DR:0.48855395,EnSpm-2_DR:0.39232918)100:0.36172794)22:0.08494951)22:0.15789984,((EnSpm-3_DR:0.50003656,(EnSpm-7_DR:0.46207086,(EnSpm-13_DR:0.37639551,EnSpm-1_PM:0.32494159)70:0.13503426)74:0.16809791)96:0.25612576,(EnSpm-15_DR:0.56922052,ENS1_Cis:0.75894757)100:0.53154785)99:0.28957632)28:0.19286068)84:0.31561230)100:0.99462535)33:0.28747500)31:0.26497140,((EnSpm-1_NV:0.24731135,EnSpm-2_NV:0.46135248)100:2.17921908,(((SmTRC1:1.25826590,(EnSpm-1_AP:0.96132307,((ENSPM-6_DR:0.59833215,(EnSpm-2_HM:0.55592446,EnSpm-17_HM:0.60051095)62:0.11956991)45:0.07798256,(EnSpm-10_HM:0.73712761,(EnSpm-4_HM:0.72626925,((EnSpm-2_CGi:0.49870396,(EnSpm-6_HM:0.74364888,EnSpm-7_HM:0.80151506)46:0.15367653)33:0.09763597,(EnSpm-5_HM:0.54743467,EnSpm-12_HM:0.51654730)65:0.14514666)84:0.22882034)23:0.07404869)15:0.09403285)40:0.21965848)51:0.15834676)97:0.64919472,(EnSpm-1_CGi:0.69873861,(EnSpm-2_SIn:1.13147545,EnSpm-2_NVi:1.13025392)45:0.19137028)92:0.37711024)91:0.51294715,((EnSpm-18_CCri:0.61809609,(EnSpm-30_CCri:0.83607125,(EnSpm-24_CCri:0.72670496,EnSpm-17_CCri:0.75749164)95:0.34236688)66:0.14962262)71:0.21155703,(EnSpm-10_CCri:0.82185708,EnSpm-34_CCri:1.01949145)94:0.36946807)100:0.85082999)32:0.09151237)43:0.17179498)13:0.28665922)14:0.21542955)19:0.13714031)24:0.17721470)100:0.68935834)36:0.08984863)74:0.83809673)95:0.77494286)100:1.01430845)85:0.06959263);
